# Supplementary material for: Proteomic profiling and functional characterization of early and late shoulder osteoarthritis
Source: Arthritis Res Ther. 2013 Nov 6;15(6):R180. doi: 10.1186/ar4369 (PMC3979061; doi:10.1186/ar4369)
Supplement: Additional file 1: Table S1 — Information contained in this table is provided under two separate headers. The first header that starts with Protein details provides information about the protein. The second header that begins with Peptide details provides information about the peptide identified within Mascot. [file ar4369-S1.xlsx]

## Sheet: Table S 1
Table S1 Early1-5 and Late1-4. List of peptides/proteins quantified in the five early OA versus control experiments (Table S1-Early1-5) and four late OA versus control experiments (Table S1-Late1-4).
Information in the following table is provided under two different headers. The first header that starts with 'Protein details' gives the information about protein. The second header that starts with 'Peptide details' gives information about the peptide identified by Mascot.
Headers for protein level information
Mass: Protein molecular weight (Da)
UniquePeptideCount: total number of unique peptides identified under each protein (including repeated identification of unique peptides)
PepCount: total number of peptides identified under each protein (includes repeated identification of peptides)
Description: full protein name
18O/16O INTENSITY: 18O/16O intensity ratio
16O_INTENSITY: intensity of the 16O protein
18O_INTENSITY: intensity of the 18O protein
Headers forthe peptide level information
Sequence: peptide sequence identified by Mascot
Obs: observed mass (m/z) of the peptide in MS1
MH+: singly protonated monoisotopic mass of each peptide
Diff (MH+): mass difference between observed and calculated mass
Score: as provided by Mascot
modification: 18O labeling or methionine oxidation
16O_INTENSITY: intensity of the 16O peptide
18O_INTENSITY: intensity of the 18O peptide
Table S1-Early1
Protein details	Mass		UniquePeptideCount	PepCount	Description		18O/16O INTENSITY	16O_INTENSITY	18O_INTENSITY
Peptide details		Sequence	Obs	MH+	Diff(MH+)	Score			Modification	16O_INTENSITY	18O_INTENSITY
$1-1	515556		100	267	Apolipoprotein B-100 OS=Homo sapiens GN=APOB PE=1 SV=1		0.693	2.40525e+08	1.66691e+08
		K.AALTELSLGSAYQAMILGVDSK.N	1119.59	2238.17	0.00385	67.99				4.17134e+06	1.97229e+06
		K.AASGTTGTYQEWK.D	700.328	1399.65	0.00071	82				4.68425e+07	2.84823e+07
		K.ADSVVDLLSYNVQGSGETTYDHK.N	833.396	2498.17	-0.00408	66.03				5.4759e+07	4.3642e+07
		K.AEPLAFTFSHDYK.G	763.371	1525.73	-0.00056	42.71				4.98471e+07	2.89454e+07
		K.ALVEQGFTVPEIK.T	715.899	1430.79	-0.00037	67.12				1.04203e+08	5.42324e+07
		K.AQNLYQELLTQEGQASFQGLK.D	789.406	2366.2	-0.00211	38.18				7.4259e+06	3.64952e+06
		K.AQNLYQELLTQEGQASFQGLK.D	1183.6	2366.2	-9e-05	84.21				8.82171e+06	4.82556e+06
		K.ASGSLPYTQTLQDHLNSLK.E	1037.03	2073.06	0.00037	58.47				4.20587e+07	1.45927e+07
		K.ATFQTPDFIVPLTDLR.I	917.493	1833.97	-0.00258	64.18				1.42672e+08	1.07007e+08
		K.ATGVLYDYVNK.Y	621.822	1242.64	0.00155	41.84				9.39565e+07	6.32518e+07
		K.ATGVLYDYVNK.Y	1246.65	1246.64	-0.00104	40.01			Label:18O(2) (C-term)	1.78354e+07	1.21458e+07
		K.AVSM@PSFSILGSDVR.V	791.401	1581.79	0.0008	68.65			Oxidation (M)	7.80124e+06	4.8841e+06
		K.CVQSTKPSLMIQK.A	753.907	1506.8	-0.00289	48.36				2.703e+07	19773786
		K.CVQSTKPSLMIQK.A	504.277	1510.81	-0.00463	27.09			Label:18O(2) (C-term)	9.66086e+06	6753704
		K.DEPTYILNIK.R	603.325	1205.64	8e-05	36.19				3.38035e+07	2.19518e+07
		K.DKDQEVLLQTFLDDASPGDKR.L	598.302	2390.18	-0.00156	42.12				1.1291e+07	1.07974e+07
		K.DNVFDGLVR.V	1034.53	1034.53	0.00055	25.83				2.68792e+07	1.23962e+07
		K.ENFAGEATLQR.I	618.305	1235.6	-0.00046	66.22				3.09926e+07	2.31812e+07
		K.EVYGFNPEGK.A	570.273	1139.54	-0.00037	32.79				2.08124e+07	2.23196e+07
		K.FIIPSPK.R	801.486	801.487	0.00109	23.09				8.7411e+06	3970380
		K.FLDSNIK.F	836.452	836.451	3e-05	24.71				1.74604e+07	3.12692e+07
		K.FLDSNIK.F	418.73	836.451	-0.00069	31.76				9.72294e+06	5.67346e+06
		K.FPEVDVLTK.Y	524.29	1047.57	-3e-05	43.87				7.86925e+07	2.88881e+07
		K.FRETLEDTR.D	583.797	1166.58	-0.00491	22.31				1.71325e+07	2.49149e+07
		K.FSVPAGIVIPSFQALTAR.F	937.531	1874.05	-0.00048	51.45				3.22391e+07	2.15768e+07
		K.GFEPTLEALFGK.Q	654.847	1308.68	-0.0015	65.9				6.51565e+07	4.85533e+07
		K.GM@TRPLSTLISSSQSCQYTLDAK.R	849.753	2547.24	0.00025	64.59			Oxidation (M)	2.20486e+07	1.83103e+07
		K.GM@TRPLSTLISSSQSCQYTLDAK.R	849.753	2547.24	0.00055	64.88			Oxidation (M)	6.56843e+06	4.9307e+06
		K.GMTRPLSTLISSSQSCQYTLDAK.R	844.424	2531.25	-0.00707	68.46				7.13122e+07	5.64712e+07
		K.GMTRPLSTLISSSQSCQYTLDAK.R	1266.13	2531.25	-0.00074	78.11				1.24803e+07	1.02212e+07
		K.HINIDQFVR.K	571.31	1141.61	-0.00106	39.51				6.17361e+07	4.38755e+07
		K.HIYAISSAALSASYK.A	791.417	1581.83	0.00056	56.74				1.4696e+06	348253
		K.IADFELPTIIVPEQTIEIPSIK.F	822.798	2466.37	-0.0029	35.05				9.1269e+06	8.50002e+06
		K.IADFELPTIIVPEQTIEIPSIK.F	1233.69	2466.37	-0.00058	41.55				3.74928e+06	3.57334e+06
		K.IAELSATAQEIIK.S	693.896	1386.78	-0.0001	84.02				7.56758e+07	4.83054e+07
		K.IAIANIIDEIIEK.L	727.928	1454.85	-0.00151	64.89				781518	63946.4
		K.IDDIWNLEVK.E	622.831	1244.65	-0.00061	59.47				31253668	2.0703e+07
		K.IEDGTLASK.T	933.488	933.489	0.00104	28.34				6.92099e+06	1596362
		K.IEGNLIFDPNNYLPK.E	873.958	1746.91	-0.00064	42.04				7.97851e+07	6.06822e+07
		K.IEIPLPFGGK.S	535.817	1070.62	-0.00048	32.72				25898145	1.53779e+07
		K.INNQLTLDSNTK.Y	680.857	1360.71	0.00174	63.3				3.76036e+07	2.19669e+07
		K.IVQILPWEQNEQVK.N	862.473	1723.94	0.0004	29.77				141287370	1.17994e+07
		K.KMTSNFPVDLSDYPK.S	871.427	1741.85	0.00082	49.29				3.6095e+07	35800391
		K.LALWGEHTGQLYSK.F	801.918	1602.83	0.00053	53.88				46383117	3.30691e+07
		K.LATALSLSNK.F	509.301	1017.59	0.00113	67.69				1.59567e+07	7.84437e+06
		K.LATALSLSNK.F	1017.59	1017.59	0.00085	31.66				1.2644e+07	4.99896e+06
		K.LDFSSQADLR.N	576.288	1151.57	0.0006	43.97				1.84337e+07	1.04378e+07
		K.LDVTTSIGR.R	961.531	961.531	0.00039	27.51				1.35215e+08	1.97471e+08
		K.LEIQSQVDSQHVGHSVLTAK.G	726.051	2176.14	-0.00217	32.71				2.63553e+07	2.07312e+07
		K.LLLM@GAR.T	395.237	789.465	-0.00062	26.37			Oxidation (M)	927067	458346
		K.LLLQM@DSSATAYGSTVSK.R	944.473	1887.94	-0.00011	110.5			Oxidation (M)	2.51274e+06	1.08471e+06
		K.LLSGGNTLHLVSTTK.T	770.939	1540.87	-0.00039	92.81				5.79491e+07	3.51496e+07
		K.LLSGGNTLHLVSTTK.T	514.295	1540.87	0.00039	37.08				1.96619e+07	1.18223e+07
		K.LPQQANDYLNSFNWER.Q	997.974	1994.94	-0.00384	94.56				8.23482e+07	6.17192e+07
		K.LQDFSDQLSDYYEK.F	875.894	1750.78	0.0011	85.36				7.03682e+07	3.11223e+07
		K.LQDFSDQLSDYYEK.F	875.894	1750.78	0.0015	93.18				6.46345e+07	4.39124e+07
		K.LSLESLTSYFSIESSTK.G	946.481	1891.95	-0.00084	54.96				5.17688e+06	2.11815e+06
		K.LTISEQNIQR.A	601.331	1201.65	-2e-05	45.45				1.96647e+07	1.58511e+07
		K.MGLAFESTK.S	983.487	983.487	0.00053	28.32				1.10442e+07	7.85738e+06
		K.MTSNFPVDLSDYPK.S	807.38	1613.75	0.00026	64.95				1.29215e+08	7.68401e+07
		K.NFVASHIANILNSEELDIQDLKK.L	871.13	2611.37	0.00011	65.38				1.55362e+07	1.75544e+06
		K.NIFNFK.V	786.427	786.428	0.00112	23.62			Label:18O(2) (C-term)	1.74733e+07	1.3037e+07
		K.NIILPVYDK.S	1074.62	1074.62	-0.00065	26.21				1.9383e+07	7.47034e+06
		K.NLTDFAEQYSIQDWAK.R	964.955	1928.9	0.00014	88.86				7.51032e+07	4.41035e+07
		K.NSEEFAAAMSR.Y	606.77	1212.53	-0.0004	78.2				2.00259e+07	1.18105e+07
		K.NTFTLSCDGSLR.H	679.324	1357.64	0.00112	55.87				4.49893e+07	3.16753e+07
		K.SGSSTASWIQNVDTK.Y	790.881	1580.76	0.00057	73.03				6.39184e+07	1.97809e+07
		K.SGSSTASWIQNVDTK.Y	790.881	1580.76	0.00117	77.56				9.37586e+06	2.37603e+06
		K.SKPTVSSSM@EFK.Y	672.329	1343.65	0.00221	24.99			Oxidation (M)	1.94288e+06	1.19917e+06
		K.SLHMYANR.L	496.243	991.478	-0.00034	33.16				2.15617e+06	1.40669e+06
		K.SLWDFLK.L	908.489	908.488	-0.00038	21.19				1.27253e+07	2126903
		K.SVSDGIAALDLNAVANK.I	829.443	1657.88	-0.00121	69.08				1.21701e+08	7.90232e+07
		K.TEVIPPLIENR.Q	640.865	1280.72	-0.00067	38.46				5.81882e+07	3.95922e+07
		K.TQFNNNEYSQDLDAYNTK.D	1082.97	2164.94	0.00303	59.42				1.29284e+08	2.74338e+08
		K.VLVDHFGYTK.D	589.814	1178.62	0.00093	45.69				3.52496e+07	1.90496e+07
		K.VNWEEEAASGLLTSLK.D	873.95	1746.89	-0.0009	92.22				5.91673e+07	3.04056e+07
		K.VQGVEFSHR.L	529.773	1058.54	0.00085	45.22				6.74345e+06	5.22832e+06
		K.VSALLTPAEQTGTWK.L	801.431	1601.85	2e-05	54.28				2.40525e+08	1.79157e+08
		K.YENYELTLK.S	586.796	1172.58	-0.00038	40.43				3.9893e+07	2.575e+07
		K.YGM@VAQVTQTLK.L	677.855	1354.7	0.0016	40.27			Oxidation (M)	1.27831e+07	8.43678e+06
		K.YGMVAQVTQTLK.L	669.859	1338.71	-0.00072	98.29				8.03046e+07	4.99822e+07
		K.YHWEHTGLTLR.E	706.857	1412.71	0.00043	27.7				7.18385e+06	4.97966e+06
		R.DAVEKPQEFTIVAFVK.Y	910.994	1820.98	-0.00045	42.42				1.17832e+07	3.01602e+06
		R.DFSAEYEEDGK.F	645.262	1289.52	0.00147	69.06				1.76909e+07	4.64649e+06
		R.DFSAEYEEDGK.F	1289.52	1289.52	0.0008	78.17				2.79157e+06	796077
		R.EFQVPTFTIPK.L	653.857	1306.7	-0.00155	38.05				6.44757e+07	4.61014e+07
		R.EVGTVLSQVYSK.V	655.354	1309.7	0.00089	47.79				2.97695e+07	12266276
		R.EYSGTIASEANTYLNSK.S	924.436	1847.87	0.0014	72.92				6.12394e+07	4.81367e+07
		R.FFGEGTK.K	785.383	785.383	0.00044	20.06				8.62539e+06	4.03726e+06
		R.FQFPGKPGIYTR.E	470.923	1410.75	-0.0001	25.32				4011050	1.89245e+06
		R.IGQDGISTSATTNLK.C	753.394	1505.78	0.00145	60.02				1.7561e+08	1.25266e+08
		R.ILGEELGFASLHDLQLLGK.L	685.051	2053.13	-0.00415	57.07				4.16118e+07	3.26995e+07
		R.IPSVQINFK.D	523.306	1045.6	-0.00028	29.98				6.2265e+07	5.25659e+07
		R.ITENDIQIALDDAK.I	779.902	1558.8	-0.00026	55.44				1.50796e+07	9258971
		R.IYSLWEHSTK.N	632.323	1263.64	7e-05	26.22				2.05348e+07	1.48635e+07
		R.KYTYNYEAESSSGVPGTADSR.S	1141.51	2282.02	1e-05	79.79				2.34182e+07	1.90037e+07
		R.LPYTIITTPPLK.D	678.911	1356.81	-0.00082	58.44				1.18546e+08	2.48227e+07
		R.MYQMDIQQELQR.Y	791.872	1582.74	-0.00053	36.45				4.6894e+07	2.98374e+07
		R.NLQNNAEWVYQGAIR.Q	888.445	1775.88	0	55.98				5.12341e+07	38148468
		R.NNALDFVTK.S	1021.53	1021.53	0.00128	23.21				1.5347e+08	9.2385e+06
		R.NYQLYK.S	828.425	828.425	0.0002	35.9				1.25772e+07	7.56398e+06
		R.SEILAHWSPAK.L	619.83	1238.65	0.00044	47				39275752	26847049
		R.SEYQADYESLR.F	680.805	1360.6	0.00079	55.16				1.79593e+07	1.38557e+07
		R.TEHGSEMLFFGNAIEGK.S	933.938	1866.87	0.00094	75.85				4.29614e+07	2.88219e+07
		R.TGISPLALIK.G	506.824	1012.64	-0.00043	46.9				29318391	1.705e+07
		R.TLQGIPQMIGEVIR.K	777.938	1554.87	-0.00051	27.09				39089212	2.32095e+07
		R.TSSFALNLPTLPEVK.F	808.949	1616.89	-0.00054	58.38				90468389	56353809
		R.TSSFALNLPTLPEVK.F	808.95	1616.89	-0.00214	49.27				1.27123e+07	7961657
		R.VIGNMGQTMEQLTPELK.S	944.98	1888.95	-0.00124	54.58				1.40557e+08	1.08582e+08
		R.VIGNMGQTMEQLTPELK.S	944.982	1888.95	-0.00404	27.15				40086073	3.12699e+07
		R.VNQNLVYESGSLNFSK.L	899.953	1798.9	6e-05	62.06				4.15503e+07	34012362
		R.VRESDEETQIK.V	667.335	1333.66	-0.00195	60.32				6.99356e+06	8.71054e+06
		R.VSTAFVYTK.N	508.276	1015.55	0.00136	36.04				1.55182e+07	9.52123e+06
		R.VSTAFVYTK.N	1015.54	1015.55	0.00188	28.53				1.82051e+07	1.0098e+07
$2-1	262604		56	373	Fibronectin OS=Homo sapiens GN=FN1 PE=1 SV=3		1.9779	4.97027e+08	9.83052e+08
		K.CDPHEATCYDDGK.T	771.302	1541.59	-0.00704	43.81				5.58957e+07	1.19723e+08
		K.CDPVDQCQDSETGTFYQIGDSWEK.Y	947.733	2841.18	-0.00775	55.54			Label:18O(1) (C-term)	1.29335e+07	3.58889e+07
		K.CDPVDQCQDSETGTFYQIGDSWEK.Y	1421.1	2841.18	-0.00752	47			Label:18O(1) (C-term)	3.10716e+06	1.01108e+07
		K.DDKESVPISDTIIPAVPPPTDLR.F	1239.16	2477.3	-0.01077	37.21			Label:18O(1) (C-term)	2.67636e+07	7.57306e+07
		K.DSMIWDCTCIGAGR.G	808.351	1615.69	-0.00181	67.17				91310101	1.75875e+08
		K.DTLTSRPAQGVVTTLENVSPPRR.A	832.118	2494.34	-0.00012	30.62				4.68977e+07	5.51054e+07
		K.EATIPGHLNSYTIK.G	772.411	1543.81	-0.00206	42.21				1.16528e+08	1.97396e+08
		K.EINLAPDSSSVVVSGLMVATK.Y	1059.06	2117.12	-0.00088	65.51				2.12924e+07	18762078
		K.EINLAPDSSSVVVSGLMVATK.Y	1059.06	2117.12	-0.00288	108.95				3.71361e+07	3.61351e+07
		K.ESVPISDTIIPAVPPPTDLR.F	1061.08	2121.16	0.00062	20.53			Label:18O(2) (C-term)	1.29225e+08	1.88223e+08
		K.EYLGAICSCTCFGGQR.G	920.409	1839.81	-0.00312	74.31				2.95449e+08	3.36439e+08
		K.FGFCPMAAHEEICTTNEGVM@YR.I	872.047	2614.12	-0.00421	30.16			Oxidation (M); Label:18O(2) (C-term)	1.07862e+07	3.45742e+07
		K.FTQVTPTSLSAQWTPPNVQLTGYR.V	898.802	2694.38	-0.01184	40.97			Label:18O(1) (C-term)	5.12909e+07	1.71014e+08
		K.GEWTCKPIAEK.C	653.331	1305.65	-0.0034	38.64				43855559	7.76731e+07
		K.HYQINQQWER.T	703.34	1405.67	0.00176	31.28			Label:18O(2) (C-term)	58701216	1.09301e+08
		K.IGDTWR.R	747.38	747.378	-0.00138	20.69				2.01794e+07	4.42877e+07
		K.IYLYTLNDNAR.S	678.354	1355.7	-0.00337	64.64				235040326	4.28778e+08
		K.IYLYTLNDNAR.S	1355.69	1355.7	0.00136	54.97				2.04701e+07	3.98391e+07
		K.LGVRPSQGGEAPR.E	662.362	1323.71	-0.00296	49.26				4.37465e+07	1.11377e+08
		K.LGVRPSQGGEAPR.E	441.911	1323.71	-0.00298	40.97				6.27586e+06	1.60101e+07
		K.LGVRPSQGGEAPR.E	664.365	1327.72	0.00053	46.92			Label:18O(2) (C-term)	192442	497216
		K.LLCQCLGFGSGHFR.C	815.404	1629.8	0.00085	49.06			Label:18O(2) (C-term)	8.48759e+06	1.62026e+07
		K.LLCQCLGFGSGHFR.C	543.939	1629.8	-7e-05	30.01			Label:18O(2) (C-term)	1.19824e+07	2.85092e+07
		K.TETITGFQVDAVPANGQTPIQR.T	1173.1	2345.2	0.00745	26.4			Label:18O(1) (C-term)	5.42587e+07	9.74459e+07
		K.TGLDSPTGIDFSDITANSFTVHWIAPR.A	973.483	2918.43	-0.0019	39.46				28941407	4.37458e+07
		K.VTIM@WTPPESAVTGYR.V	914.459	1827.91	-0.00078	32.73			Oxidation (M); Label:18O(2) (C-term)	3.09949e+07	118047777
		K.VTIMWTPPESAVTGYR.V	906.461	1811.91	-0.0011	52.18			Label:18O(2) (C-term)	3.69147e+08	7.72553e+08
		K.VTIMWTPPESAVTGYR.V	906.461	1811.91	-0.0001	40.59			Label:18O(2) (C-term)	9.05804e+06	21057956
		K.WCGTTQNYDADQK.F	789.337	1577.67	0.00151	82.72			Label:18O(2) (C-term)	9.14115e+07	1.93728e+08
		K.WLPSSSPVTGYR.V	677.35	1353.69	0.00139	39.75			Label:18O(2) (C-term)	2.45246e+08	4.82791e+08
		K.WLPSSSPVTGYR.V	1353.69	1353.69	0.00031	42.07			Label:18O(2) (C-term)	1.10984e+07	2.2627e+07
		K.WLPSSSPVTGYR.V	677.35	1353.69	0.00079	26.13			Label:18O(2) (C-term)	7.33026e+06	1.44596e+07
		K.YEKPGSPPR.E	515.77	1030.53	-0.00052	28.33				4.03462e+06	6.7173e+06
		R.AAVYQPQPHPQPPPYGHCVTDSGVVYSVGMQWLK.T	1260.95	3780.83	-0.00228	48.57				3.68038e+07	9.80933e+07
		R.DLQFVEVTDVK.V	646.843	1292.67	-0.00445	78.33				3.18638e+07	5.17734e+07
		R.DLQFVEVTDVK.V	1296.68	1296.68	-0.00024	55.19			Label:18O(2) (C-term)	5.24005e+06	8.33851e+06
		R.EESPLLIGQQSTVSDVPR.D	980.014	1959.02	-0.00243	42.38			Label:18O(2) (C-term)	4.97027e+08	8.89703e+08
		R.EESPLLIGQQSTVSDVPR.D	653.68	1959.02	-0.00626	31.1			Label:18O(2) (C-term)	1.36916e+07	30366656
		R.EESPLLIGQQSTVSDVPR.D	980.01	1959.02	0.00517	36.23			Label:18O(2) (C-term)	4.03129e+07	9.07276e+07
		R.EESPLLIGQQSTVSDVPR.D	980.015	1959.02	-0.00443	51.66			Label:18O(2) (C-term)	1.03315e+08	2.26661e+08
		R.FLATTPNSLLVSWQPPR.A	964.028	1927.04	-0.00432	73.9				6.47373e+07	1.58507e+08
		R.FLATTPNSLLVSWQPPR.A	643.022	1927.04	-0.00664	42.25				6.88476e+06	1.901e+07
		R.FTNIGPDTM@R.V	584.278	1167.55	-0.00063	34.34			Oxidation (M)	1.56304e+07	3.40351e+07
		R.FTNIGPDTM@R.V	585.282	1169.55	-0.00419	20.43			Oxidation (M); Label:18O(1) (C-term)	119552	285780
		R.FTNIGPDTMR.V	578.283	1155.56	0.00213	30.8			Label:18O(2) (C-term)	1.64002e+08	3.94354e+08
		R.FTNIGPDTMR.V	1155.56	1155.56	0.00086	21.83			Label:18O(2) (C-term)	4.23843e+07	9.83106e+07
		R.GATYNIIVEALK.D	646.369	1291.73	-0.00453	70.4				1.15985e+08	1.51577e+08
		R.GATYNIIVEALKDQQR.H	911.994	1822.98	-0.00083	73.98			Label:18O(2) (C-term)	1.05036e+07	8.47919e+07
		R.GATYNIIVEALKDQQR.H	608.332	1822.98	-0.00126	29.52			Label:18O(2) (C-term)	7.77626e+06	63190645
		R.GDSPASSKPISINYR.T	796.41	1591.81	-0.00349	49.04				1.20139e+08	2.75146e+08
		R.GDSPASSKPISINYR.T	796.411	1591.81	-0.00629	54.92				9.13327e+07	2.03541e+08
		R.GEWTCIAYSQLR.D	735.859	1470.7	-0.00557	38.54				5.36518e+07	7.92909e+07
		R.GEWTCIAYSQLR.D	735.859	1470.7	-0.00457	51.07				4.984e+07	6.93081e+07
		R.GFNCESKPEAEETCFDK.Y	1013.43	2025.86	0.00042	45.95			Label:18O(2) (C-term)	9.55188e+07	1.78795e+08
		R.GFNCESKPEAEETCFDKYTGNTYR.V	961.087	2881.24	-0.00319	62.01			Label:18O(2) (C-term)	1.80228e+06	2.12117e+07
		R.HTSVQTTSSGSGPFTDVR.A	623.304	1867.89	-0.00517	56.17			Label:18O(2) (C-term)	5.21888e+07	1.32266e+08
		R.HTSVQTTSSGSGPFTDVR.A	932.448	1863.88	-0.00353	93.71				2.35026e+08	553307793
		R.IGDTWSK.K	806.406	806.404	-0.00131	27.04				16739868	3.71857e+07
		R.IGDTWSK.K	405.71	810.413	0.00065	24.92			Label:18O(2) (C-term)	4.86464e+06	10593195
		R.ISCTIANR.C	921.482	921.482	0.00071	37.63				8.85499e+06	2.13427e+07
		R.ISCTIANR.C	461.246	921.482	-0.00172	46.76				5.95098e+06	1.58226e+07
		R.ISCTIANR.C	461.246	921.482	-0.00092	40.06				8.56806e+06	1.99038e+07
		R.ISCTIANR.C	921.485	921.482	-0.00239	36.91				1.33097e+07	3.09101e+07
		R.ITYGETGGNSPVQEFTVPGSK.S	1086.54	2172.06	-0.00561	87.81			Label:18O(2) (C-term)	3.31243e+08	8.10856e+08
		R.LTVGLTR.R	759.474	759.472	-0.00128	23.18				5.67217e+07	1.21223e+08
		R.NLQPASEYTVSLVAIK.G	868.981	1736.96	0.00211	58.31			Label:18O(2) (C-term)	2.51895e+08	3.83751e+08
		R.NLQPASEYTVSLVAIK.G	866.981	1732.95	-0.00637	69				2.1333e+08	3.3208e+08
		R.NLQPASEYTVSLVAIK.G	868.985	1736.96	-0.00549	41.09			Label:18O(2) (C-term)	2.60207e+06	3.54693e+06
		R.NTFAEVTGLSPGVTYYFK.V	999.505	1998	-0.00266	103.85			Label:18O(2) (C-term)	2.3438e+08	5.24011e+08
		R.NTFAEVTGLSPGVTYYFK.V	666.673	1998	-0.00268	65.56			Label:18O(2) (C-term)	9.57999e+06	2.1617e+07
		R.NTFAEVTGLSPGVTYYFK.V	999.506	1998	-0.00486	44.85			Label:18O(2) (C-term)	385513	1.63338e+06
		R.NTFAEVTGLSPGVTYYFK.V	999.507	1998	-0.00666	96.66			Label:18O(2) (C-term)	9.39732e+06	2.1236e+07
		R.RTTPPTTATPIR.H	656.375	1311.74	-0.0046	37.2				3.33196e+06	6.04812e+06
		R.SDTVPSPR.D	862.44	862.44	0.00066	24.02			Label:18O(2) (C-term)	2.08457e+06	3.94428e+06
		R.SSPVVIDASTAIDAPSNLR.F	959.007	1917.01	0.00119	77.84			Label:18O(2) (C-term)	7.65161e+07	1.79248e+08
		R.SSPVVIDASTAIDAPSNLR.F	957.004	1913	-0.00269	84.43				4.28798e+07	98084301
		R.STTPDITGYR.I	555.776	1110.54	-0.00114	29.37				3.94103e+07	7.6054e+07
		R.STTPDITGYR.I	1110.54	1110.54	-0.00041	41.85				3.91955e+07	80765255
		R.STTPDITGYR.I	555.777	1110.54	-0.00294	25.72				2.80374e+07	5.77027e+07
		R.STTPDITGYR.I	1110.54	1110.54	0.00059	36.13				1.75283e+07	3.60839e+07
		R.SYTITGLQPGTDYK.I	774.39	1547.77	0.00123	74.88			Label:18O(2) (C-term)	2.62604e+08	5.97595e+08
		R.SYTITGLQPGTDYK.I	1543.76	1543.76	0.00087	45.69				3.65808e+07	9.18115e+07
		R.TEIDKPSQMQVTDVQDNSISVK.W	822.08	2464.21	-0.01239	47.89			Label:18O(1) (C-term)	1.16149e+08	3.11565e+08
		R.TEIDKPSQMQVTDVQDNSISVK.W	1232.61	2464.21	-0.00657	39.11			Label:18O(1) (C-term)	3.36326e+07	1.04775e+08
		R.TEIDKPSQMQVTDVQDNSISVK.W	822.745	2466.22	-0.00105	38.27			Label:18O(2) (C-term)	1.64027e+06	3.06873e+06
		R.TEIDKPSQMQVTDVQDNSISVK.W	822.745	2466.22	-0.00195	31.81			Label:18O(2) (C-term)	914226	1.87981e+06
		R.TEIDKPSQMQVTDVQDNSISVK.W	822.745	2466.22	-0.00195	37.19			Label:18O(2) (C-term)	1.16552e+06	2.3906e+06
		R.TEIDKPSQMQVTDVQDNSISVK.W	822.746	2466.22	-0.00525	26.31			Label:18O(2) (C-term)	824473	1.34704e+06
		R.TEIDKPSQMQVTDVQDNSISVK.W	822.743	2466.22	0.00375	32.81			Label:18O(2) (C-term)	625620	1.12766e+06
		R.TEIDKPSQMQVTDVQDNSISVK.W	822.744	2466.22	-0.00045	29.45			Label:18O(2) (C-term)	832457	1.62455e+06
		R.TEIDKPSQMQVTDVQDNSISVK.W	822.745	2466.22	-0.00135	30.74			Label:18O(2) (C-term)	1.03564e+06	2.27279e+06
		R.TEIDKPSQMQVTDVQDNSISVK.W	822.745	2466.22	-0.00285	25.39			Label:18O(2) (C-term)	627669	1.36422e+06
		R.TEIDKPSQMQVTDVQDNSISVK.W	822.745	2466.22	-0.00345	26.01			Label:18O(2) (C-term)	598415	1.10409e+06
		R.TEIDKPSQMQVTDVQDNSISVK.W	822.745	2466.22	-0.00135	26.89			Label:18O(2) (C-term)	568837	1.05994e+06
		R.TEIDKPSQMQVTDVQDNSISVK.W	822.747	2466.22	-0.00705	34.43			Label:18O(2) (C-term)	401519	743843
		R.TEIDKPSQMQVTDVQDNSISVK.W	822.744	2466.22	0.00165	27.19			Label:18O(2) (C-term)	332550	822097
		R.TEIDKPSQMQVTDVQDNSISVK.W	822.744	2466.22	0.00045	26.84			Label:18O(2) (C-term)	758128	1.48247e+06
		R.TEIDKPSQMQVTDVQDNSISVK.W	822.746	2466.22	-0.00495	24.14			Label:18O(2) (C-term)	1.04034e+06	2.07615e+06
		R.TEIDKPSQMQVTDVQDNSISVK.W	822.744	2466.22	-0.00015	40.24			Label:18O(2) (C-term)	454604	881525
		R.TEIDKPSQMQVTDVQDNSISVK.W	822.745	2466.22	-0.00225	22.74			Label:18O(2) (C-term)	290130	571065
		R.TEIDKPSQMQVTDVQDNSISVK.W	822.745	2466.22	-0.00135	24.37			Label:18O(2) (C-term)	362247	610676
		R.TEIDKPSQMQVTDVQDNSISVK.W	822.745	2466.22	-0.00165	28.93			Label:18O(2) (C-term)	371766	676310
		R.TEIDKPSQMQVTDVQDNSISVK.W	822.745	2466.22	-0.00285	27.59			Label:18O(2) (C-term)	476304	802599
		R.TEIDKPSQMQVTDVQDNSISVK.W	822.745	2466.22	-0.00135	30.71			Label:18O(2) (C-term)	252938	484129
		R.TEIDKPSQMQVTDVQDNSISVK.W	822.745	2466.22	-0.00345	30.55			Label:18O(2) (C-term)	646695	1.22635e+06
		R.TEIDKPSQMQVTDVQDNSISVK.W	822.744	2466.22	0.00015	26.43			Label:18O(2) (C-term)	600892	1.17143e+06
		R.TEIDKPSQMQVTDVQDNSISVK.W	822.744	2466.22	0.00165	28.04			Label:18O(2) (C-term)	556367	1.23806e+06
		R.TEIDKPSQMQVTDVQDNSISVK.W	822.746	2466.22	-0.00405	24.36			Label:18O(2) (C-term)	431534	988325
		R.TEIDKPSQMQVTDVQDNSISVK.W	822.745	2466.22	-0.00135	21.11			Label:18O(2) (C-term)	243942	489774
		R.TEIDKPSQMQVTDVQDNSISVK.W	822.744	2466.22	-0.00045	21.69			Label:18O(2) (C-term)	338738	674045
		R.TEIDKPSQMQVTDVQDNSISVK.W	822.745	2466.22	-0.00345	25.77			Label:18O(2) (C-term)	220876	464138
		R.TEIDKPSQMQVTDVQDNSISVK.W	822.744	2466.22	0.00015	23.2			Label:18O(2) (C-term)	89407	189584
		R.TEIDKPSQMQVTDVQDNSISVK.W	822.745	2466.22	-0.00285	25.4			Label:18O(2) (C-term)	448270	997593
		R.TEIDKPSQMQVTDVQDNSISVK.W	1233.62	2466.22	-0.00633	43.01			Label:18O(2) (C-term)	5.92666e+06	1.63413e+07
		R.TFYSCTTEGR.Q	606.77	1212.53	0.00138	44.87			Label:18O(2) (C-term)	2.14059e+07	4.76484e+07
		R.TFYSCTTEGR.Q	604.768	1208.53	-0.0021	54.2				7.76864e+07	1.67466e+08
		R.TFYSCTTEGR.Q	1212.53	1212.53	0.0017	26.7			Label:18O(2) (C-term)	2.35389e+07	5.17644e+07
		R.TKTETITGFQVDAVPANGQTPIQR.T	1288.67	2576.35	0.00834	42.07			Label:18O(2) (C-term)	1.90232e+07	1.18392e+08
		R.TNTNVNCPIECFMPLDVQADR.E	1236.57	2472.13	-0.0028	70.63			Label:18O(2) (C-term)	1.63668e+08	349882798
		R.TYLGNALVCTCYGGSR.G	883.42	1765.82	-0.00716	105.79				144133579	3.42089e+08
		R.TYLGNALVCTCYGGSR.G	883.419	1765.82	-0.00416	98.95				4.62565e+07	1.06496e+08
		R.TYLGNALVCTCYGGSR.G	885.42	1769.83	0.00133	64.82			Label:18O(2) (C-term)	2.12693e+06	5.20666e+06
		R.VDVIPVNLPGEHGQR.L	815.441	1629.87	-0.00378	55.67				1.84842e+08	446313483
		R.VDVIPVNLPGEHGQR.L	545.299	1633.88	-0.00022	25.99			Label:18O(2) (C-term)	3.62372e+07	8.84272e+07
		R.VPGTSTSATLTGLTR.G	731.402	1461.79	-0.00436	88.28				4.78836e+08	9.50945e+08
		R.VPGTSTSATLTGLTR.G	1461.79	1461.79	-0.00023	44.73				8.02021e+06	1.6709e+07
		R.VPGTSTSATLTGLTR.G	731.401	1461.79	-0.00275	86.66				450268778	8.87593e+08
		R.VPGTSTSATLTGLTR.G	733.401	1465.8	0.00533	23.91			Label:18O(2) (C-term)	2.96071e+07	4.59256e+07
		R.VPGTSTSATLTGLTR.G	731.398	1461.79	0.00304	56.99				64757560	1.34596e+08
		R.VPGTSTSATLTGLTR.G	733.404	1465.8	-0.00027	26.9			Label:18O(2) (C-term)	2.46159e+07	4.32666e+07
		R.VPGTSTSATLTGLTR.G	733.403	1465.8	0.00073	77.08			Label:18O(2) (C-term)	1.53698e+07	2.92882e+07
		R.VTWAPPPSIDLTNFLVR.Y	965.532	1930.06	0.00153	63.19			Label:18O(2) (C-term)	2.69318e+07	61691050
		R.WKEATIPGHLNSYTIK.G	621.337	1861.99	-0.00043	27.33			Label:18O(2) (C-term)	8.97397e+06	3.77562e+07
		R.WKEATIPGHLNSYTIK.G	931.501	1861.99	9e-05	54.92			Label:18O(2) (C-term)	5.83423e+06	1.21276e+07
		R.YQCYCYGR.G	574.238	1147.47	0.00092	32.28			Label:18O(2) (C-term)	6.40161e+07	1.52438e+08
		R.YQCYCYGR.G	1147.47	1147.47	0.00024	24.3			Label:18O(2) (C-term)	2.12119e+07	4.81558e+07
$3-1	192769		56	300	Complement C4-A OS=Homo sapiens GN=C4A PE=1 SV=1		1.0898	1.11153e+09	1.21131e+09
		K.ADGSYAAWLSR.D	598.789	1196.57	-0.00088	73.01				3.2687e+07	2.75438e+07
		K.AEFQDALEK.L	525.76	1050.51	-0.00233	40.22				8.1877e+07	9.42062e+07
		K.AEFQDALEK.L	1050.51	1050.51	0.00119	37.16				4.37353e+07	4.85163e+07
		K.ANSFLGEK.A	865.442	865.441	-0.00041	20.03				2.55612e+07	2.68795e+07
		K.DHAVDLIQK.G	519.784	1038.56	-0.0027	34.75				8.76619e+07	9.32081e+07
		K.DHAVDLIQK.G	1038.56	1038.56	0.00083	55.19				2.50018e+07	2.49441e+07
		K.EGAIHREELVYELNPLDHR.G	765.396	2294.17	-0.00574	42.03			Label:18O(2) (C-term)	9.31436e+06	3.71503e+07
		K.FACYYPR.V	482.223	963.439	0.00076	22.14				3.31486e+07	3.03931e+07
		K.GLCVATPVQLR.V	1200.68	1200.68	0.00091	30.97				4.41495e+07	7.75119e+06
		K.GLCVATPVQLR.V	600.842	1200.68	0.00058	55.21				1.29724e+08	3.22185e+07
		K.GLCVATPVQLR.V	600.843	1200.68	-0.00022	25.44				139440373	35910526
		K.GLCVATPVQLR.V	600.843	1200.68	0.00018	52.88				3.331e+06	668510
		K.ITPGKPYILTVPGHLDEMQLDIQAR.Y	935.838	2805.5	-0.0021	44.31				6.28524e+07	4.05356e+07
		K.ITQVLHFTK.D	543.82	1086.63	-0.00131	49.7				3.34873e+07	3.17934e+07
		K.ITQVLHFTK.D	1086.63	1086.63	0.00061	30.22				2.61263e+07	2.28045e+07
		K.KYVLPNFEVK.I	618.853	1236.7	0.00034	37.93				8.61719e+07	9.3247e+07
		K.LELSVDGAK.Q	935.518	935.518	6e-05	30.06			Label:18O(2) (C-term)	7.52026e+07	62836421
		K.LGQYASPTAK.R	518.279	1035.55	-0.00181	45.49				1.27849e+08	1.4441e+08
		K.LGQYASPTAK.R	1039.55	1039.56	0.0014	41.33			Label:18O(2) (C-term)	8.61331e+07	8.9007e+07
		K.LGQYASPTAK.R	518.277	1035.55	0.00139	38.55				1.83198e+06	1.6826e+06
		K.LNM@GITDLQGLR.L	673.861	1346.71	-0.00367	44.03			Oxidation (M)	2.04866e+07	2.61415e+07
		K.LNMGITDLQGLR.L	665.864	1330.71	-0.00399	71.21				2.07774e+08	2.80394e+08
		K.LQETSNWLLSQQQADGSFQDPCPVLDR.S	1041.17	3121.48	-0.01435	43.06			Label:18O(1) (C-term)	3.81599e+06	3.46578e+06
		K.LQETSNWLLSQQQADGSFQDPCPVLDR.S	1040.5	3119.47	-0.00559	65.26				31860198	3.73122e+07
		K.LVNGQSHISLSK.A	641.859	1282.71	0.00184	48.7				3.15079e+06	1.47068e+06
		K.M@RPSTDTITVMVENSHGLR.V	720.689	2160.05	0.00175	49.05			Oxidation (M)	3.58826e+07	3.29614e+07
		K.SCGLHQLLR.G	1074.59	1074.59	0.001	23.31			Label:18O(2) (C-term)	17031552	14573809
		K.SCGLHQLLR.G	535.793	1070.58	0.00059	39.32				9.18662e+07	8.4267e+07
		K.SCGLHQLLR.G	535.793	1070.58	-0.00061	26.4				477613	372422
		K.SHALQLNNR.Q	526.784	1052.56	0.00021	38.54				2.19153e+06	2.29935e+06
		K.SHALQLNNR.Q	1056.57	1056.57	2e-05	49.02			Label:18O(2) (C-term)	358439	316934
		K.TEQWSTLPPETK.D	708.854	1416.7	0.00041	36.21				1.89982e+08	1.05303e+08
		K.VDFTLSSER.D	1053.52	1053.52	0.00012	35.21				9.07109e+07	8.20978e+07
		K.VDFTLSSER.D	527.264	1053.52	0.00059	60.85				8.26171e+07	7.89864e+07
		K.VLSLAQEQVGGSPEK.L	771.415	1541.82	-0.00437	93.77				6.14275e+08	1.12756e+09
		K.VLSLAQEQVGGSPEK.L	1541.82	1541.82	0.00095	56.27				1.90044e+07	1.63549e+07
		K.VLSLAQEQVGGSPEK.L	771.412	1541.82	0.00123	77.13				2.2664e+07	1.6939e+07
		K.YVLPNFEVK.I	554.807	1108.6	-0.00101	30.78				1.91487e+08	3.50813e+08
		K.YVLPNFEVK.I	1108.6	1108.6	-0.00029	39.13				49431580	46115530
		R.AVGSGATFSHYYYM@ILSR.G	680.328	2038.97	-3e-05	38.06			Oxidation (M)	2.18288e+07	1.24867e+07
		R.AVGSGATFSHYYYM@ILSR.G	1019.99	2038.97	0.00039	44.32			Oxidation (M)	6.85955e+06	3434863
		R.CSVFYGAPSK.S	551.767	1102.52	-0.00217	65.9				1.70218e+08	160908210
		R.CSVFYGAPSK.S	1102.52	1102.52	0.00075	58.96				8.67792e+07	7.45059e+07
		R.DFALLSLQVPLK.D	672.401	1343.79	-0.00022	69.26				2.53351e+07	8.91177e+06
		R.DFALLSLQVPLK.D	672.401	1343.79	-0.00022	59.75				3.97687e+06	1.2692e+06
		R.DFALLSLQVPLKDAK.S	831.485	1661.96	-0.00133	41.53			Label:18O(2) (C-term)	2.2833e+07	3.89636e+07
		R.DFALLSLQVPLKDAK.S	829.482	1657.95	-0.00301	35.81				3.52185e+07	56525193
		R.DFALLSLQVPLKDAK.S	831.485	1661.96	-0.00173	44.21			Label:18O(2) (C-term)	1.5336e+07	2.76101e+07
		R.DSSTWLTAFVLK.V	684.365	1367.72	-0.00078	52.04				4.50153e+07	1.89784e+07
		R.EELVYELNPLDHR.G	813.911	1626.81	-0.00075	26.61				2.17788e+08	1.86567e+08
		R.EM@SGSPASGIPVK.V	638.316	1275.62	0.0008	25.34			Oxidation (M)	1.31778e+08	9.90626e+07
		R.EMSGSPASGIPVK.V	630.32	1259.63	-0.00152	34.91				381391607	2.8011e+08
		R.EMSGSPASGIPVK.V	1259.63	1259.63	0	48.3				5.49472e+07	3.25638e+07
		R.EPFLSCCQFAESLR.K	859.402	1717.79	-0.00374	64.37				4.90565e+08	4.9126e+08
		R.EPFLSCCQFAESLR.K	859.401	1717.79	-0.00034	38.8				8.40956e+06	7.27128e+06
		R.FGLLDEDGK.K	497.249	993.489	3e-05	41.93				1.64686e+07	7.67597e+06
		R.FGLLDEDGKK.T	561.296	1121.58	0.00058	38.73				1.04085e+08	1.27536e+08
		R.GCGEQTMIYLAPTLAASR.Y	965.481	1929.95	0.00028	65.24			Label:18O(2) (C-term)	8.15905e+07	1.07437e+08
		R.GHLFLQTDQPIYNPGQR.V	662.007	1984	-0.00051	37				6.79078e+07	4.38829e+07
		R.GHLFLQTDQPIYNPGQR.V	992.506	1984	-0.00099	86.06				7.99564e+07	5.05974e+07
		R.GLQDEDGYR.M	1052.46	1052.46	0.00132	29.14				89411320	8.78432e+07
		R.GLQDEDGYR.M	526.736	1052.46	0.001	40.5				6.26202e+07	64718013
		R.GPEVQLVAHSPWLK.D	780.934	1560.85	-0.00584	57.39				1.75708e+08	1.88677e+08
		R.GQIVFMNR.E	964.502	964.503	0.00159	30.19				4.94815e+07	2.53725e+07
		R.GQIVFMNR.E	482.755	964.503	0.00177	33.04				1.47658e+07	8.08731e+06
		R.GSFEFPVGDAVSK.V	670.331	1339.65	-0.00065	36				3.91227e+08	2.86264e+08
		R.GSFEFPVGDAVSK.V	1339.65	1339.65	0.00087	46.42				89438110	5.74297e+07
		R.KADGSYAAWLSR.D	662.839	1324.66	-0.00573	76.92				1.39516e+08	1.48884e+08
		R.LLATLCSAEVCQCAEGK.C	935.953	1870.9	-0.00087	89.78				1.11153e+09	1129160700
		R.LLATLCSAEVCQCAEGK.C	935.952	1870.9	0.00013	85.04				1.43826e+07	1.10032e+07
		R.RCSVFYGAPSK.S	629.818	1258.62	-0.00286	47.18				15006516	2.41238e+07
		R.RGHLFLQTDQPIYNPGQR.V	1072.56	2144.11	-0.0016	39.41			Label:18O(2) (C-term)	5.32874e+07	8.24724e+07
		R.RGHLFLQTDQPIYNPGQR.V	715.379	2144.11	-0.00662	36.23			Label:18O(2) (C-term)	1.26187e+06	2.17923e+06
		R.SFFPENWLWR.V	691.339	1381.67	-0.00035	45.66				1.51962e+07	9.39267e+06
		R.STQDTVIALDALSAYWIASHTTEER.G	927.457	2780.36	0.00765	32.35			Label:18O(1) (C-term)	9.02837e+07	1.01337e+08
		R.STQDTVIALDALSAYWIASHTTEER.G	926.792	2778.36	-0.00159	22.53				1.9252e+06	1741096
		R.STQDTVIALDALSAYWIASHTTEER.G	926.792	2778.36	-0.00219	28.16				5.77795e+06	2.73812e+07
		R.TLEIPGNSDPNM@IPDGDFNSYVR.V	1284.09	2567.17	-0.00287	57.38			Oxidation (M)	1.20757e+07	1.19035e+07
		R.TLEIPGNSDPNMIPDGDFNSYVR.V	1278.1	2555.19	-0.0053	28.97			Label:18O(2) (C-term)	2.14524e+07	2.16464e+07
		R.TTNIQGINLLFSSR.R	782.432	1563.85	-0.0072	74.52				4.22013e+08	4.44146e+08
		R.TYNVLDMK.N	983.486	983.487	0.00083	49.04				8.58354e+07	60054677
		R.TYNVLDMK.N	492.247	983.487	0.00011	52.19				53454879	3.3069e+07
		R.VDVQAGACEGK.L	560.769	1120.53	0.00078	63.78				6.56673e+07	5.67713e+07
		R.VDVQAGACEGK.L	1120.53	1120.53	0.0003	43.75				2.94853e+07	2.27062e+07
		R.VDVQAGACEGK.L	560.769	1120.53	-0.00022	69.03				46094165	3.64225e+07
		R.VDVQAGACEGK.L	1120.53	1120.53	0.0003	46.58				2.0366e+07	1.43466e+07
		R.VDVQAGACEGK.L	560.769	1120.53	0.00098	76.5				4.82272e+06	2.80033e+06
		R.VDVQAGACEGK.L	560.769	1120.53	0.00078	51.7				122170	83293.1
		R.VEYGFQVK.V	969.505	969.504	1e-05	21.48				7.69968e+07	7.68281e+07
		R.VEYGFQVK.V	485.256	969.504	0.00029	31.98				3.86337e+07	3.95163e+07
		R.VFALDQK.M	820.456	820.456	0.00053	36.02				6.6914e+07	6.50971e+07
		R.VFALDQK.M	412.737	824.465	-0.00011	32.55			Label:18O(2) (C-term)	9.52474e+06	8.88565e+06
		R.VGDTLNLNLR.A	557.816	1114.62	-0.00304	89.37				1.69878e+08	179657950
		R.VGDTLNLNLR.A	1114.62	1114.62	0.00049	33.96				3.64363e+07	3.6092e+07
		R.VHYTVCIWR.N	610.816	1220.62	0.00095	38.56				3.72605e+07	3.07946e+07
		R.VHYTVCIWR.N	1220.63	1220.62	-0.00052	36.18				5.20573e+06	3.18203e+06
		R.VTASDPLDTLGSEGALSPGGVASLLR.L	1242.16	2483.3	-0.00394	64.6				4.89351e+07	9.8107e+07
		R.VTASDPLDTLGSEGALSPGGVASLLR.L	1242.16	2483.3	-0.00594	110.39				8.00874e+07	9.32861e+07
		R.VTASDPLDTLGSEGALSPGGVASLLR.L	828.439	2483.3	-0.00277	25.02				1.38261e+08	1.66673e+08
		R.YIYGKPVQGVAYVR.F	806.947	1612.88	-0.00094	60.26				1.38394e+08	1.50022e+08
		R.YIYGKPVQGVAYVR.F	538.969	1614.89	-0.00123	22.92			Label:18O(1) (C-term)	5.28345e+07	57606045
		R.YIYGKPVQGVAYVR.F	538.301	1612.88	-0.00207	23.1				1.63977e+06	1.7775e+06
		R.YIYGKPVQGVAYVR.F	806.947	1612.88	-0.00014	38.24				1.34427e+06	1.49211e+06
		R.YLDKTEQWSTLPPETK.D	970.493	1939.98	0.00038	38.4			Label:18O(2) (C-term)	3.17008e+07	1.14866e+08
$4-1	192791		56	300	Complement C4-B OS=Homo sapiens GN=C4B PE=1 SV=1		1.0904	1.11153e+09	1.21197e+09
		K.ADGSYAAWLSR.D	598.789	1196.57	-0.00088	73.01				3.2687e+07	2.75438e+07
		K.AEFQDALEK.L	525.76	1050.51	-0.00233	40.22				8.1877e+07	9.42062e+07
		K.AEFQDALEK.L	1050.51	1050.51	0.00119	37.16				4.37353e+07	4.85163e+07
		K.ANSFLGEK.A	865.442	865.441	-0.00041	20.03				2.55612e+07	2.68795e+07
		K.DHAVDLIQK.G	519.784	1038.56	-0.0027	34.75				8.76619e+07	9.32081e+07
		K.DHAVDLIQK.G	1038.56	1038.56	0.00083	55.19				2.50018e+07	2.49441e+07
		K.EGAIHREELVYELNPLDHR.G	765.396	2294.17	-0.00574	42.03			Label:18O(2) (C-term)	9.31436e+06	3.71503e+07
		K.FACYYPR.V	482.223	963.439	0.00076	22.14				3.31486e+07	3.03931e+07
		K.GLCVATPVQLR.V	1200.68	1200.68	0.00091	30.97				4.41495e+07	7.75119e+06
		K.GLCVATPVQLR.V	600.842	1200.68	0.00058	55.21				1.29724e+08	3.22185e+07
		K.GLCVATPVQLR.V	600.843	1200.68	-0.00022	25.44				139440373	35910526
		K.GLCVATPVQLR.V	600.843	1200.68	0.00018	52.88				3.331e+06	668510
		K.ITPGKPYILTVPGHLDEMQLDIQAR.Y	935.838	2805.5	-0.0021	44.31				6.28524e+07	4.05356e+07
		K.ITQVLHFTK.D	543.82	1086.63	-0.00131	49.7				3.34873e+07	3.17934e+07
		K.ITQVLHFTK.D	1086.63	1086.63	0.00061	30.22				2.61263e+07	2.28045e+07
		K.KYVLPNFEVK.I	618.853	1236.7	0.00034	37.93				8.61719e+07	9.3247e+07
		K.LELSVDGAK.Q	935.518	935.518	6e-05	30.06			Label:18O(2) (C-term)	7.52026e+07	62836421
		K.LGQYASPTAK.R	518.279	1035.55	-0.00181	45.49				1.27849e+08	1.4441e+08
		K.LGQYASPTAK.R	1039.55	1039.56	0.0014	41.33			Label:18O(2) (C-term)	8.61331e+07	8.9007e+07
		K.LGQYASPTAK.R	518.277	1035.55	0.00139	38.55				1.83198e+06	1.6826e+06
		K.LNM@GITDLQGLR.L	673.861	1346.71	-0.00367	44.03			Oxidation (M)	2.04866e+07	2.61415e+07
		K.LNMGITDLQGLR.L	665.864	1330.71	-0.00399	71.21				2.07774e+08	2.80394e+08
		K.LQETSNWLLSQQQADGSFQDLSPVIHR.S	1033.86	3099.54	-0.01546	52.81			Label:18O(1) (C-term)	4.24663e+07	8.87353e+07
		K.LVNGQSHISLSK.A	641.859	1282.71	0.00184	48.7				3.15079e+06	1.47068e+06
		K.M@RPSTDTITVMVENSHGLR.V	720.689	2160.05	0.00175	49.05			Oxidation (M)	3.58826e+07	3.29614e+07
		K.SCGLHQLLR.G	1074.59	1074.59	0.001	23.31			Label:18O(2) (C-term)	17031552	14573809
		K.SCGLHQLLR.G	535.793	1070.58	0.00059	39.32				9.18662e+07	8.4267e+07
		K.SCGLHQLLR.G	535.793	1070.58	-0.00061	26.4				477613	372422
		K.SHALQLNNR.Q	526.784	1052.56	0.00021	38.54				2.19153e+06	2.29935e+06
		K.SHALQLNNR.Q	1056.57	1056.57	2e-05	49.02			Label:18O(2) (C-term)	358439	316934
		K.TEQWSTLPPETK.D	708.854	1416.7	0.00041	36.21				1.89982e+08	1.05303e+08
		K.VDFTLSSER.D	1053.52	1053.52	0.00012	35.21				9.07109e+07	8.20978e+07
		K.VDFTLSSER.D	527.264	1053.52	0.00059	60.85				8.26171e+07	7.89864e+07
		K.VLSLAQEQVGGSPEK.L	771.415	1541.82	-0.00437	93.77				6.14275e+08	1.12756e+09
		K.VLSLAQEQVGGSPEK.L	1541.82	1541.82	0.00095	56.27				1.90044e+07	1.63549e+07
		K.VLSLAQEQVGGSPEK.L	771.412	1541.82	0.00123	77.13				2.2664e+07	1.6939e+07
		K.YVLPNFEVK.I	554.807	1108.6	-0.00101	30.78				1.91487e+08	3.50813e+08
		K.YVLPNFEVK.I	1108.6	1108.6	-0.00029	39.13				49431580	46115530
		R.AVGSGATFSHYYYM@ILSR.G	680.328	2038.97	-3e-05	38.06			Oxidation (M)	2.18288e+07	1.24867e+07
		R.AVGSGATFSHYYYM@ILSR.G	1019.99	2038.97	0.00039	44.32			Oxidation (M)	6.85955e+06	3434863
		R.CSVFYGAPSK.S	551.767	1102.52	-0.00217	65.9				1.70218e+08	160908210
		R.CSVFYGAPSK.S	1102.52	1102.52	0.00075	58.96				8.67792e+07	7.45059e+07
		R.DFALLSLQVPLK.D	672.401	1343.79	-0.00022	69.26				2.53351e+07	8.91177e+06
		R.DFALLSLQVPLK.D	672.401	1343.79	-0.00022	59.75				3.97687e+06	1.2692e+06
		R.DFALLSLQVPLKDAK.S	831.485	1661.96	-0.00133	41.53			Label:18O(2) (C-term)	2.2833e+07	3.89636e+07
		R.DFALLSLQVPLKDAK.S	829.482	1657.95	-0.00301	35.81				3.52185e+07	56525193
		R.DFALLSLQVPLKDAK.S	831.485	1661.96	-0.00173	44.21			Label:18O(2) (C-term)	1.5336e+07	2.76101e+07
		R.DSSTWLTAFVLK.V	684.365	1367.72	-0.00078	52.04				4.50153e+07	1.89784e+07
		R.EELVYELNPLDHR.G	813.911	1626.81	-0.00075	26.61				2.17788e+08	1.86567e+08
		R.EM@SGSPASGIPVK.V	638.316	1275.62	0.0008	25.34			Oxidation (M)	1.31778e+08	9.90626e+07
		R.EMSGSPASGIPVK.V	630.32	1259.63	-0.00152	34.91				381391607	2.8011e+08
		R.EMSGSPASGIPVK.V	1259.63	1259.63	0	48.3				5.49472e+07	3.25638e+07
		R.EPFLSCCQFAESLR.K	859.402	1717.79	-0.00374	64.37				4.90565e+08	4.9126e+08
		R.EPFLSCCQFAESLR.K	859.401	1717.79	-0.00034	38.8				8.40956e+06	7.27128e+06
		R.FGLLDEDGK.K	497.249	993.489	3e-05	41.93				1.64686e+07	7.67597e+06
		R.FGLLDEDGKK.T	561.296	1121.58	0.00058	38.73				1.04085e+08	1.27536e+08
		R.GCGEQTMIYLAPTLAASR.Y	965.481	1929.95	0.00028	65.24			Label:18O(2) (C-term)	8.15905e+07	1.07437e+08
		R.GHLFLQTDQPIYNPGQR.V	662.007	1984	-0.00051	37				6.79078e+07	4.38829e+07
		R.GHLFLQTDQPIYNPGQR.V	992.506	1984	-0.00099	86.06				7.99564e+07	5.05974e+07
		R.GLQDEDGYR.M	1052.46	1052.46	0.00132	29.14				89411320	8.78432e+07
		R.GLQDEDGYR.M	526.736	1052.46	0.001	40.5				6.26202e+07	64718013
		R.GPEVQLVAHSPWLK.D	780.934	1560.85	-0.00584	57.39				1.75708e+08	1.88677e+08
		R.GQIVFMNR.E	964.502	964.503	0.00159	30.19				4.94815e+07	2.53725e+07
		R.GQIVFMNR.E	482.755	964.503	0.00177	33.04				1.47658e+07	8.08731e+06
		R.GSFEFPVGDAVSK.V	670.331	1339.65	-0.00065	36				3.91227e+08	2.86264e+08
		R.GSFEFPVGDAVSK.V	1339.65	1339.65	0.00087	46.42				89438110	5.74297e+07
		R.KADGSYAAWLSR.D	662.839	1324.66	-0.00573	76.92				1.39516e+08	1.48884e+08
		R.LLATLCSAEVCQCAEGK.C	935.953	1870.9	-0.00087	89.78				1.11153e+09	1129160700
		R.LLATLCSAEVCQCAEGK.C	935.952	1870.9	0.00013	85.04				1.43826e+07	1.10032e+07
		R.RCSVFYGAPSK.S	629.818	1258.62	-0.00286	47.18				15006516	2.41238e+07
		R.RGHLFLQTDQPIYNPGQR.V	1072.56	2144.11	-0.0016	39.41			Label:18O(2) (C-term)	5.32874e+07	8.24724e+07
		R.RGHLFLQTDQPIYNPGQR.V	715.379	2144.11	-0.00662	36.23			Label:18O(2) (C-term)	1.26187e+06	2.17923e+06
		R.SFFPENWLWR.V	691.339	1381.67	-0.00035	45.66				1.51962e+07	9.39267e+06
		R.STQDTVIALDALSAYWIASHTTEER.G	927.457	2780.36	0.00765	32.35			Label:18O(1) (C-term)	9.02837e+07	1.01337e+08
		R.STQDTVIALDALSAYWIASHTTEER.G	926.792	2778.36	-0.00159	22.53				1.9252e+06	1741096
		R.STQDTVIALDALSAYWIASHTTEER.G	926.792	2778.36	-0.00219	28.16				5.77795e+06	2.73812e+07
		R.TLEIPGNSDPNM@IPDGDFNSYVR.V	1284.09	2567.17	-0.00287	57.38			Oxidation (M)	1.20757e+07	1.19035e+07
		R.TLEIPGNSDPNMIPDGDFNSYVR.V	1278.1	2555.19	-0.0053	28.97			Label:18O(2) (C-term)	2.14524e+07	2.16464e+07
		R.TTNIQGINLLFSSR.R	782.432	1563.85	-0.0072	74.52				4.22013e+08	4.44146e+08
		R.TYNVLDMK.N	983.486	983.487	0.00083	49.04				8.58354e+07	60054677
		R.TYNVLDMK.N	492.247	983.487	0.00011	52.19				53454879	3.3069e+07
		R.VDVQAGACEGK.L	560.769	1120.53	0.00078	63.78				6.56673e+07	5.67713e+07
		R.VDVQAGACEGK.L	1120.53	1120.53	0.0003	43.75				2.94853e+07	2.27062e+07
		R.VDVQAGACEGK.L	560.769	1120.53	-0.00022	69.03				46094165	3.64225e+07
		R.VDVQAGACEGK.L	1120.53	1120.53	0.0003	46.58				2.0366e+07	1.43466e+07
		R.VDVQAGACEGK.L	560.769	1120.53	0.00098	76.5				4.82272e+06	2.80033e+06
		R.VDVQAGACEGK.L	560.769	1120.53	0.00078	51.7				122170	83293.1
		R.VEYGFQVK.V	969.505	969.504	1e-05	21.48				7.69968e+07	7.68281e+07
		R.VEYGFQVK.V	485.256	969.504	0.00029	31.98				3.86337e+07	3.95163e+07
		R.VFALDQK.M	820.456	820.456	0.00053	36.02				6.6914e+07	6.50971e+07
		R.VFALDQK.M	412.737	824.465	-0.00011	32.55			Label:18O(2) (C-term)	9.52474e+06	8.88565e+06
		R.VGDTLNLNLR.A	557.816	1114.62	-0.00304	89.37				1.69878e+08	179657950
		R.VGDTLNLNLR.A	1114.62	1114.62	0.00049	33.96				3.64363e+07	3.6092e+07
		R.VHYTVCIWR.N	610.816	1220.62	0.00095	38.56				3.72605e+07	3.07946e+07
		R.VHYTVCIWR.N	1220.63	1220.62	-0.00052	36.18				5.20573e+06	3.18203e+06
		R.VTASDPLDTLGSEGALSPGGVASLLR.L	1242.16	2483.3	-0.00394	64.6				4.89351e+07	9.8107e+07
		R.VTASDPLDTLGSEGALSPGGVASLLR.L	1242.16	2483.3	-0.00594	110.39				8.00874e+07	9.32861e+07
		R.VTASDPLDTLGSEGALSPGGVASLLR.L	828.439	2483.3	-0.00277	25.02				1.38261e+08	1.66673e+08
		R.YIYGKPVQGVAYVR.F	806.947	1612.88	-0.00094	60.26				1.38394e+08	1.50022e+08
		R.YIYGKPVQGVAYVR.F	538.969	1614.89	-0.00123	22.92			Label:18O(1) (C-term)	5.28345e+07	57606045
		R.YIYGKPVQGVAYVR.F	538.301	1612.88	-0.00207	23.1				1.63977e+06	1.7775e+06
		R.YIYGKPVQGVAYVR.F	806.947	1612.88	-0.00014	38.24				1.34427e+06	1.49211e+06
		R.YLDKTEQWSTLPPETK.D	970.493	1939.98	0.00038	38.4			Label:18O(2) (C-term)	3.17008e+07	1.14866e+08
$5-1	139095		42	251	Complement factor H OS=Homo sapiens GN=CFH PE=1 SV=4		0.759	7.32028e+08	5.55605e+08
		K.AGEQVTYTCATYYK.M	821.378	1641.75	-0.00124	77.23				2.80725e+08	2.01331e+08
		K.AGEQVTYTCATYYK.M	821.376	1641.75	0.00196	64.32				62488344	4.02466e+07
		K.AVYTCNEGYQLLGEINYR.E	1075.52	2150.02	-0.00248	82.77				1.26328e+08	9.01229e+07
		K.AVYTCNEGYQLLGEINYR.E	1075.52	2150.02	-0.00448	74.72				8.05969e+06	4.49077e+06
		K.CFEGFGIDGPAIAK.C	1468.71	1468.71	8e-05	70.52				5.21169e+07	37597777
		K.CFEGFGIDGPAIAK.C	734.862	1468.71	-0.00225	86.14				7.32028e+08	5.83067e+08
		K.CFEGFGIDGPAIAK.C	734.863	1468.71	-0.00425	69.76				3.10563e+07	2.29781e+07
		K.CFEGFGIDGPAIAK.C	734.861	1468.71	0.00055	62.89				7.12602e+06	5252248
		K.CLHPCVISR.E	558.291	1115.57	-0.00313	32.27				4.83858e+07	4.38703e+07
		K.CLHPCVISR.E	1115.57	1115.57	-0.00101	20.06				5.9433e+06	4.4489e+06
		K.CNMGYEYSER.G	648.256	1295.5	-0.00146	49.55				1.61479e+08	1.29345e+08
		K.CNMGYEYSER.G	1295.5	1295.5	-0.00094	36.51				3.53846e+07	2.3868e+07
		K.CTSTGWIPAPR.C	1232.61	1232.61	0.00122	38.7				4.1706e+07	2.77702e+07
		K.CTSTGWIPAPR.C	616.808	1232.61	0.0007	57.32				4.03865e+08	3.13055e+08
		K.CTSTGWIPAPR.C	616.809	1232.61	0.0005	52.73				9.32452e+06	6.94413e+06
		K.CVEISCK.S	869.41	869.411	0.00099	38.87				2.6595e+07	1.73776e+07
		K.CVEISCK.S	869.41	869.411	0.00079	33.3				7.40292e+06	3.30028e+06
		K.DGWSAQPTCIK.S	625.298	1249.59	-0.00038	41.42				1.33697e+08	1.11237e+08
		K.DGWSAQPTCIK.S	1249.59	1249.59	0.00015	44.83				6.16323e+07	4.80134e+07
		K.EEYGHSEVVEYYCNPR.F	1009.43	2017.86	0.00088	49.68				8.35449e+07	1.86394e+07
		K.EFDHNSNIR.Y	566.263	1131.52	0.00042	32.99				24836548	4.21433e+07
		K.EQVQSCGPPPELLNGNVK.E	976.991	1952.97	0.00087	75.47				2.13645e+07	9.94726e+06
		K.FSCKPGFTIVGPNSVQCYHFGLSPDLPICK.E	1130.23	3388.67	-0.00899	48.14			Label:18O(1) (C-term)	2.84777e+07	36241048
		K.HGGLYHENMR.R	607.28	1213.55	0.00136	50.97				2.9326e+06	2.1293e+06
		K.IDVHLVPDR.K	532.299	1063.59	-5e-05	33.85				1.02107e+08	8.0475e+07
		K.IVSSAM@EPDR.E	560.77	1120.53	-0.00044	44.51			Oxidation (M)	1.00467e+07	4.82577e+06
		K.IVSSAM@EPDR.E	560.769	1120.53	0.00096	22.31			Oxidation (M)	1.04898e+06	488774
		K.IVSSAMEPDR.E	552.772	1104.54	0.00064	57.69				9.66915e+07	5.26234e+07
		K.IVSSAMEPDR.E	1104.54	1104.54	0.00037	46.97				3.96177e+07	1.92102e+07
		K.LGYVTADGETSGSITCGK.D	901.93	1802.85	-0.00484	80.31				2.53147e+08	213916417
		K.LGYVTADGETSGSITCGK.D	901.933	1802.85	-0.00924	21.87				1.23789e+06	612376
		K.LGYVTADGETSGSITCGK.D	901.933	1802.85	-0.00924	24.27				792590	406237
		K.LGYVTADGETSGSITCGK.D	901.931	1802.85	-0.00564	21.99				199458	118724
		K.LGYVTADGETSGSITCGK.D	901.929	1802.85	-0.00144	25.32				296079	201655
		K.LGYVTADGETSGSITCGK.D	901.928	1802.85	0.00096	94.4				1.75392e+07	1.35334e+07
		K.LGYVTADGETSGSITCGK.D	901.927	1802.85	0.00176	94.7				2.05074e+07	15978404
		K.LGYVTADGETSGSITCGK.D	901.929	1802.85	-0.00104	86.47				8.21427e+06	6.45621e+06
		K.LSYTCEGGFR.I	588.772	1176.54	-0.00114	64.16				1.26306e+08	1.04004e+08
		K.LSYTCEGGFR.I	1180.54	1180.54	0.00087	36.46			Label:18O(2) (C-term)	5.23754e+07	4.07328e+07
		K.LSYTCEGGFR.I	588.771	1176.54	0.00226	55.87				2.23906e+07	1.61139e+07
		K.RPCGHPGDTPFGTFTLTGGNVFEYGVK.A	966.802	2898.39	-0.00075	104.41				1.27934e+08	9.56632e+07
		K.RPCGHPGDTPFGTFTLTGGNVFEYGVK.A	725.355	2898.39	-0.00657	42.19				7.9993e+07	7.25515e+07
		K.SCDIPVFMNAR.T	648.807	1296.61	0.00197	48.75				1.29873e+08	9.43384e+07
		K.SCDIPVFMNAR.T	648.807	1296.61	0.00117	58.17				6.10107e+07	3.56013e+07
		K.SCDNPYIPNGDYSPLR.I	927.921	1854.83	-0.00045	48.77				3.62944e+07	1.24994e+07
		K.SIDVACHPGYALPK.A	757.888	1514.77	-0.00136	50.94				4.34204e+08	3.45679e+08
		K.SPDVINGSPISQK.I	671.354	1341.7	0.00054	53.95				6.85795e+07	2.62185e+07
		K.SSNLIILEEHLK.N	698.396	1395.78	0.00064	55.26				1.28051e+08	9.80143e+07
		K.TDCLSLPSFENAIPM@GEK.K	1006.47	2011.94	-0.00164	32.95			Oxidation (M)	6.48052e+07	6.60246e+07
		K.TDCLSLPSFENAIPMGEK.K	998.474	1995.94	-0.00016	55.45				5.25054e+08	4.71732e+08
		K.TDCLSLPSFENAIPMGEK.K	998.476	1995.94	-0.00316	31.23				7.26064e+08	6.58475e+08
		K.VSVLCQENYLIQEGEEITCK.D	796.057	2386.15	-0.00184	68.34				3.93633e+07	3.09688e+07
		K.VSVLCQENYLIQEGEEITCK.D	1193.58	2386.15	0.00089	75.13				2.13411e+07	1.56882e+07
		K.WSHPPSCIK.T	549.774	1098.54	0.00114	22.76				16194941	9.33155e+06
		K.WSSPPQCEGLPCK.S	760.352	1519.69	-0.00397	66.93				2.76854e+08	2.09587e+08
		K.WSSPPQCEGLPCK.S	760.35	1519.69	0.00043	43.2				2.19734e+08	1.57026e+08
		R.DTSCVNPPTVQNAYIVSR.Q	1004.49	2007.98	0.0017	64.11				1.88344e+08	1.8968e+08
		R.DTSCVNPPTVQNAYIVSR.Q	1005.49	2009.98	0.00794	30.4			Label:18O(1) (C-term)	4.49581e+07	47270804
		R.DTSCVNPPTVQNAYIVSR.Q	1006.5	2011.99	-0.00382	43.48			Label:18O(2) (C-term)	4.2659e+08	2.59218e+08
		R.ECDTDGWTNDIPICEVVK.C	1062.98	2124.95	0.00168	65.2				7.67104e+07	6.00647e+07
		R.ECDTDGWTNDIPICEVVK.C	1063.98	2126.95	-0.00407	30.42			Label:18O(1) (C-term)	1.54885e+06	976462
		R.ECDTDGWTNDIPICEVVK.C	1062.98	2124.95	-0.00032	70.17				3.40809e+07	3.30373e+07
		R.EIM@ENYNIALR.W	691.344	1381.68	-0.00135	46.37			Oxidation (M)	6.53629e+07	4.96754e+07
		R.EIMENYNIALR.W	683.345	1365.68	0.00053	52.13				2.19114e+08	2.71314e+08
		R.EIMENYNIALR.W	1365.68	1365.68	0.00106	35.16				2.31128e+07	1.68541e+07
		R.EYHFGQAVR.F	553.773	1106.54	0.00104	39.21				7.75768e+07	5.59047e+07
		R.FVCNSGYK.I	961.445	961.445	0.00048	32.3				4.49831e+07	3.19083e+07
		R.FVCNSGYK.I	481.226	961.445	0.00145	22				2.14253e+07	15403215
		R.FVCNSGYK.I	961.445	961.445	0.00078	27.97				620519	307997
		R.GDAVCTESGWRPLPSCEEK.S	1076.49	2151.97	-0.0002	47.86				4.89856e+08	4.64721e+08
		R.KGEWVALNPLR.K	641.868	1282.73	-0.00052	54.94				1.18069e+08	8.14258e+07
		R.NTEILTGSWSDQTYPEGTQAIYK.C	868.083	2602.23	-0.00281	38.06				1.1099e+08	1.03914e+08
		R.RPYFPVAVGK.Y	567.328	1133.65	-0.00074	42.82				5.83043e+07	4.4061e+07
		R.RPYFPVAVGK.Y	1133.65	1133.65	0.00059	21.7				1.81749e+06	1.14443e+06
		R.SITCIHGVWTQLPQCVAIDK.L	1150.59	2300.18	-0.00098	57.26				1.30117e+08	8.80934e+07
		R.SITCIHGVWTQLPQCVAIDK.L	767.4	2300.18	-0.005	36.87				6.21154e+08	1.59415e+08
		R.SLGNVIM@VCR.K	576.299	1151.59	0.0012	57.69			Oxidation (M)	2.55154e+07	1.85254e+07
		R.SLGNVIM@VCR.K	576.299	1151.59	0.0008	63.34			Oxidation (M)	3.25666e+06	2.1628e+06
		R.SLGNVIMVCR.K	568.304	1135.6	-0.00252	49.32				183974869	1.49092e+08
		R.SLGNVIMVCR.K	1135.6	1135.6	0.0002	33.58				7.93898e+07	5.80989e+07
		R.SLGNVIMVCR.K	568.302	1135.6	-0.00032	43.52				3.51726e+06	2507725
		R.TGDEITYQCR.N	615.277	1229.55	0.00115	43.03				1.21436e+08	1.05877e+08
		R.TGDEITYQCR.N	1233.55	1233.56	0.00116	41.96			Label:18O(2) (C-term)	1.91799e+07	1.45086e+07
		R.TGDEITYQCR.N	615.278	1229.55	-0.00105	42.55				1.42081e+08	1.27615e+08
		R.TGDEITYQCR.N	1229.55	1229.55	-0.00033	53.14				3.56253e+07	2.82116e+07
		R.TGESVEFVCK.R	571.774	1142.54	-0.00012	46.83				1.00498e+08	6.38857e+07
		R.TGESVEFVCK.R	1142.54	1142.54	0.00081	26.64				8.237e+07	4.35381e+07
		R.TKNDFTWFK.L	593.798	1186.59	0.00082	28.06				5.03304e+07	4.00189e+07
		R.WQSIPLCVEK.I	623.83	1246.65	-0.00072	28.52				138724296	1.04851e+08
		R.WQSIPLCVEK.I	1246.65	1246.65	1e-05	22.15				1.87408e+07	1.11575e+07
		R.WQSIPLCVEK.I	623.829	1246.65	0.00068	29.66				1.87615e+08	1.35958e+08
		R.WQSIPLCVEK.I	1246.65	1246.65	-0.00099	22.06				2.43515e+07	1.42583e+07
$6-1	122204		35	366	Ceruloplasmin OS=Homo sapiens GN=CP PE=1 SV=1		1.2147	1.44307e+09	1.75284e+09
		K.AETGDKVYVHLK.N	682.371	1363.74	0.00204	33.32			Label:18O(2) (C-term)	1.47911e+06	1.06374e+07
		K.ALYLQYTDETFR.T	760.375	1519.74	0.001	49.38				3.32745e+08	2.75378e+08
		K.ALYLQYTDETFR.T	1519.74	1519.74	-0.00128	54.54				1.86084e+07	1.49321e+07
		K.ALYLQYTDETFR.T	760.376	1519.74	-0.0006	57.07				1.06256e+08	9.12096e+07
		K.DDEEFIESNK.M	613.265	1225.52	0.00116	55.6				2.49215e+07	1.86975e+07
		K.DDEEFIESNK.M	1225.52	1225.52	0.00188	57.36				5.47161e+06	2.65269e+06
		K.DIASGLIGPLIICK.K	1456.85	1456.84	-0.00066	67.95				16554873	1.83621e+07
		K.DIASGLIGPLIICK.K	728.929	1456.84	-0.00438	57.4				3.42675e+08	3.94412e+08
		K.DIASGLIGPLIICK.K	728.926	1456.84	2e-05	39.59				3.46249e+08	3.97706e+08
		K.DIASGLIGPLIICK.K	728.929	1456.84	-0.00498	47.36				7.50752e+07	7.89846e+07
		K.DIASGLIGPLIICK.K	728.927	1456.84	-0.00138	37.61				2.43489e+06	2.42925e+06
		K.DIASGLIGPLIICK.K	730.931	1460.85	-0.0001	51.41			Label:18O(2) (C-term)	4.28936e+07	5.08346e+07
		K.DIASGLIGPLIICK.K	730.931	1460.85	-0.0005	30.33			Label:18O(2) (C-term)	4.43203e+07	5.22533e+07
		K.DIASGLIGPLIICKK.D	794.977	1588.95	0.00126	66.56			Label:18O(2) (C-term)	1.68867e+07	29738437
		K.DIFTGLIGPM@K.I	604.325	1207.64	-0.0018	47.42			Oxidation (M)	3.78234e+07	2.99758e+07
		K.DIFTGLIGPM@K.I	604.324	1207.64	-0.001	55.14			Oxidation (M)	1.60462e+07	1.35213e+07
		K.DIFTGLIGPMK.I	596.327	1191.64	-0.00172	53.42				234060889	191524078
		K.DIFTGLIGPMK.I	1191.65	1191.64	-0.00079	65.77				1.08786e+08	8.68943e+07
		K.DIFTGLIGPMK.I	596.326	1191.64	-0.00032	39.54				1.71328e+07	1.44063e+07
		K.DIFTGLIGPMK.I	1191.64	1191.64	0.00021	59.15				4.32778e+06	3.26328e+06
		K.DLYSGLIGPLIVCR.R	781.937	1562.86	-0.00406	68.95				1.77061e+08	2.1151e+08
		K.DLYSGLIGPLIVCR.R	783.943	1566.87	-0.00717	43.53			Label:18O(2) (C-term)	4834278	4.96669e+06
		K.DLYSGLIGPLIVCR.R	781.935	1562.86	-0.00086	37.84				3.66659e+06	3.71986e+06
		K.DLYSGLIGPLIVCR.R	781.938	1562.86	-0.00626	35.12				2.74879e+06	2.74137e+06
		K.DLYSGLIGPLIVCR.R	781.935	1562.86	-0.00086	32.08				2.93449e+06	2.95533e+06
		K.DLYSGLIGPLIVCR.R	781.935	1562.86	-0.00146	32.55				2.27836e+06	2393241
		K.DLYSGLIGPLIVCR.R	781.936	1562.86	-0.00246	23.03				2.10262e+06	2.23704e+06
		K.DLYSGLIGPLIVCR.R	781.937	1562.86	-0.00486	37.99				4.03344e+06	4.21196e+06
		K.DLYSGLIGPLIVCR.R	781.935	1562.86	-0.00046	37.03				1.63696e+06	1.76892e+06
		K.DLYSGLIGPLIVCR.R	781.935	1562.86	-0.00026	21.46				1.86378e+06	1.97275e+06
		K.DLYSGLIGPLIVCR.R	781.936	1562.86	-0.00206	42.64				1.77073e+06	1.99618e+06
		K.DLYSGLIGPLIVCR.R	781.937	1562.86	-0.00486	37.63				1.28548e+06	1.36485e+06
		K.DLYSGLIGPLIVCR.R	781.936	1562.86	-0.00206	26.5				1598918	1.63575e+06
		K.DLYSGLIGPLIVCR.R	781.935	1562.86	-0.00106	34.95				1.54412e+06	1.6503e+06
		K.DLYSGLIGPLIVCR.R	781.935	1562.86	-0.00126	28.2				1.61784e+06	1.613e+06
		K.DLYSGLIGPLIVCR.R	781.935	1562.86	-0.00126	37.72				1.81646e+06	1888564
		K.DLYSGLIGPLIVCR.R	781.935	1562.86	-0.00146	28.7				963005	990087
		K.DLYSGLIGPLIVCR.R	781.935	1562.86	-0.00086	25.67				725126	778243
		K.DLYSGLIGPLIVCR.R	781.936	1562.86	-0.00246	39.18				971476	1081851
		K.DLYSGLIGPLIVCR.R	781.936	1562.86	-0.00346	35.81				711763	727621
		K.DLYSGLIGPLIVCR.R	781.936	1562.86	-0.00306	24.03				701497	768373
		K.DLYSGLIGPLIVCR.R	781.935	1562.86	-0.00086	26.1				439584	515942
		K.DLYSGLIGPLIVCR.R	781.938	1562.86	-0.00706	20.62				415091	473501
		K.DLYSGLIGPLIVCR.R	781.936	1562.86	-0.00226	24.49				299665	347225
		K.DLYSGLIGPLIVCR.R	781.936	1562.86	-0.00266	22.51				373574	390629
		K.DLYSGLIGPLIVCR.R	781.936	1562.86	-0.00206	23.05				228535	219280
		K.DLYSGLIGPLIVCR.R	781.936	1562.86	-0.00186	22.5				282830	309077
		K.DLYSGLIGPLIVCR.R	781.936	1562.86	-0.00206	21.71				244424	285946
		K.DLYSGLIGPLIVCR.R	781.935	1562.86	-0.00026	62.92				2.66734e+07	29150201
		K.DNEDFQESNR.M	627.255	1253.5	0.00036	49.96				8.00634e+07	66614497
		K.DNEDFQESNR.M	1253.5	1253.5	-0.00012	67.23				1.82216e+07	1.40459e+07
		K.EVGPTNADPVCLAK.M	731.373	1461.74	0.00101	75.88			Label:18O(2) (C-term)	951913382	1.22944e+09
		K.EVGPTNADPVCLAK.M	1457.73	1457.73	0.00145	60.3				6.11002e+07	7.84317e+07
		K.EVGPTNADPVCLAK.M	731.377	1461.74	-0.00719	44.28			Label:18O(2) (C-term)	2.71661e+07	31243578
		K.EVGPTNADPVCLAK.M	729.367	1457.73	0.00393	22.37				606812	689555
		K.EVGPTNADPVCLAK.M	729.368	1457.73	0.00233	26.89				510534	620992
		K.EVGPTNADPVCLAK.M	729.369	1457.73	0.00033	27.76				435916	533092
		K.EVGPTNADPVCLAK.M	729.371	1457.73	-0.00307	22.12				441579	489857
		K.EVGPTNADPVCLAK.M	729.369	1457.73	0.00133	20.4				401135	580801
		K.EVGPTNADPVCLAK.M	729.369	1457.73	0.00133	36.58				397878	508682
		K.EVGPTNADPVCLAK.M	729.371	1457.73	-0.00247	31.11				463792	566455
		K.EVGPTNADPVCLAK.M	729.369	1457.73	0.00113	24.17				389968	452427
		K.EVGPTNADPVCLAK.M	729.37	1457.73	-0.00107	21.86				392610	483241
		K.EVGPTNADPVCLAK.M	729.369	1457.73	0.00153	27.05				423554	468954
		K.EVGPTNADPVCLAK.M	729.371	1457.73	-0.00367	23.72				511538	526799
		K.EVGPTNADPVCLAK.M	729.37	1457.73	-0.00087	41.37				391082	446000
		K.EVGPTNADPVCLAK.M	731.377	1461.74	-0.00639	20.15			Label:18O(2) (C-term)	337891	484511
		K.EVGPTNADPVCLAK.M	729.369	1457.73	0.00093	20.28				357610	441007
		K.EVGPTNADPVCLAK.M	729.369	1457.73	0.00013	37.9				326797	431294
		K.EVGPTNADPVCLAK.M	729.369	1457.73	0.00053	23.54				359562	422623
		K.EVGPTNADPVCLAK.M	729.369	1457.73	-7e-05	20.22				283854	373574
		K.EVGPTNADPVCLAK.M	729.369	1457.73	0.00113	31.56				291903	381134
		K.EVGPTNADPVCLAK.M	729.371	1457.73	-0.00247	21.16				243719	305031
		K.EVGPTNADPVCLAK.M	729.369	1457.73	0.00033	21.23				191538	223766
		K.GAYPLSIEPIGVR.F	686.387	1371.76	-0.00247	57.19				7.87576e+08	1.02431e+09
		K.GAYPLSIEPIGVR.F	1371.76	1371.76	6e-05	37.45				1.00441e+08	1.23368e+08
		K.GAYPLSIEPIGVR.F	686.388	1371.76	-0.00427	61.16				2.51878e+08	2.9203e+08
		K.GAYPLSIEPIGVR.F	686.387	1371.76	-0.00167	48.18				6.76676e+06	8.90639e+06
		K.GEFYIGSK.Y	900.447	900.446	-5e-05	36.98				49669571	3.34927e+07
		K.GEFYIGSK.Y	900.446	900.446	0.00075	37.15				1.76271e+08	1.03352e+08
		K.HYYIGIIETTWDYASDHGEK.K	801.376	2402.11	-0.00606	47.05			Label:18O(2) (C-term)	2.72566e+08	2.96853e+08
		K.KALYLQYTDETFR.T	824.425	1647.84	-0.00485	64.98				6.52916e+07	8.7204e+07
		K.LISVDTEHSNIYLQNGPDR.I	725.7	2175.08	-0.00214	28.28			Label:18O(2) (C-term)	5.49149e+07	6.53792e+07
		K.LISVDTEHSNIYLQNGPDR.I	724.364	2171.07	-0.00323	42.79				3.39793e+07	3.91582e+07
		K.M@YYSAVDPTK.D	595.773	1190.54	0.00167	51.04			Oxidation (M)	8.22842e+07	5.91252e+07
		K.MYYSAVDPTK.D	587.777	1174.54	-0.00045	54.87				2.05411e+08	1.5025e+08
		K.MYYSAVDPTK.D	1174.55	1174.54	-0.00013	50.19				1.30394e+08	8.84673e+07
		K.MYYSAVDPTKDIFTGLIGPMK.I	1176.1	2351.18	-0.00299	67.88			Label:18O(2) (C-term)	4.25913e+06	1.46239e+07
		K.MYYSAVDPTKDIFTGLIGPMK.I	783.734	2349.18	-0.00926	43.8			Label:18O(1) (C-term)	2.72272e+07	7.36755e+07
		K.NLASRPYTFHSHGITYYK.E	720.365	2159.08	0.00236	24.09			Label:18O(2) (C-term)	4.06041e+07	5.35352e+07
		K.NMATRPYSIHAHGVQTESSTVTPTLPGETLTYVWK.I	1292.32	3874.93	-0.0136	65.34			Label:18O(1) (C-term)	7.33787e+07	8.94463e+07
		K.NNEGTYYSPNYNPQSR.S	952.416	1903.82	-0.00382	54.79				4.03421e+08	4.72399e+08
		K.TYCSEPEKVDK.D	671.814	1342.62	0.00057	44.87				6.8958e+07	6.00994e+07
		K.VDKDNEDFQESNR.M	798.35	1595.69	0.00208	69.34				6.92497e+07	63832316
		K.VDKDNEDFQESNR.M	532.569	1595.69	0.00226	31.98				1.15011e+07	9.73139e+06
		K.VNKDDEEFIESNK.M	783.868	1566.73	0.00045	66.07				1.08247e+08	1.27605e+08
		K.VYPGEQYTYM@LLATEEQSPGEGDGNCVTR.I	1089.82	3267.45	0.0002	52.77			Oxidation (M)	2.44999e+07	27717277
		K.VYPGEQYTYMLLATEEQSPGEGDGNCVTR.I	1084.49	3251.45	0.00128	49.63				4.20315e+07	4.45186e+07
		K.YTVNQCR.R	464.223	927.435	-0.00185	28.99				7.08281e+06	7.83431e+06
		R.ADDKVYPGEQYTYMLLATEEQSPGEGDGNCVTR.I	1228.22	3682.64	0.00748	70.29			Label:18O(1) (C-term)	1.05468e+06	5559585
		R.EYTDASFTNR.K	604.272	1207.54	0.00101	54.07			Label:18O(2) (C-term)	2.22116e+08	2.15935e+08
		R.EYTDASFTNR.K	1207.54	1207.54	0.00013	57.39			Label:18O(2) (C-term)	1.1447e+08	111299145
		R.EYTDASFTNRK.E	668.319	1335.63	0.00196	31.45			Label:18O(2) (C-term)	1.81545e+07	7.23967e+07
		R.GVYSSDVFDIFPGTYQTLEM@FPR.T	895.757	2685.25	-0.00079	44.67			Oxidation (M)	5.2416e+06	7.275e+06
		R.GVYSSDVFDIFPGTYQTLEMFPR.T	1335.14	2669.26	-0.01348	59.96				1027573	1.68407e+06
		R.IYHSHIDAPK.D	395.545	1184.62	0.00045	24.53			Label:18O(2) (C-term)	2.78257e+06	3.35801e+06
		R.IYHSHIDAPK.D	1180.61	1180.61	0.00091	39.2				2.75651e+06	2.95275e+06
		R.MFTTAPDQVDK.E	626.798	1252.59	-0.0007	35.7				1.16772e+08	7.93738e+07
		R.MFTTAPDQVDK.E	1252.59	1252.59	-0.00017	33.81				2.80657e+07	1.38887e+07
		R.MFTTAPDQVDK.E	626.798	1252.59	0.0001	44.97				1.9853e+07	9.19271e+06
		R.MFTTAPDQVDKEDEDFQESNK.M	826.7	2478.07	-0.00908	28.72			Label:18O(2) (C-term)	2.0235e+08	3.29674e+08
		R.MFTTAPDQVDKEDEDFQESNK.M	1237.54	2474.07	-0.00034	25.85				4.60998e+07	7.63984e+07
		R.MYSVNGYTFGSLPGLSMCAEDR.V	1222.54	2444.08	0.00894	26.43			Label:18O(1) (C-term)	9.81389e+06	2.47481e+07
		R.RQSEDSTFYLGER.T	796.378	1591.75	0.00092	58.32			Label:18O(2) (C-term)	1.11125e+08	2.37869e+08
		R.SGAGTEDSACIPWAYYSTVDQVK.D	832.053	2494.13	-0.00981	43.05			Label:18O(1) (C-term)	2.2338e+08	2.9407e+08
		R.SGAGTEDSACIPWAYYSTVDQVK.D	832.051	2494.13	-0.00321	28.72			Label:18O(1) (C-term)	1.18151e+07	1.6045e+07
		R.SVPPSASHVAPTETFTYEWTVPK.E	845.76	2535.25	-0.01047	22.53			Label:18O(2) (C-term)	1.44307e+09	1.77688e+09
$7-1	77049.1		31	151	Serotransferrin OS=Homo sapiens GN=TF PE=1 SV=2		1.1661	3.31794e+08	3.86897e+08
		K.ADRDQYELLCLDNTR.K	624.968	1872.89	0.00061	27.6			Label:18O(2) (C-term)	1.70645e+07	3.30319e+07
		K.ADRDQYELLCLDNTR.K	934.947	1868.88	-0.00505	65.48				5.98002e+07	1.21363e+08
		K.CDEWSVNSVGK.I	634.286	1267.56	-0.00059	73.03				3.62921e+07	2.77082e+07
		K.CSTSSLLEACTFR.R	753.354	1505.7	-0.00209	81.28				7.59869e+07	90005044
		K.CSTSSLLEACTFR.R	753.355	1505.7	-0.00369	77.43				1.0475e+08	1.21658e+08
		K.DCHLAQVPSHTVVAR.S	559.624	1676.85	-0.00284	29.13				8.73719e+07	1.08687e+08
		K.DCHLAQVPSHTVVAR.S	838.934	1676.85	-0.00581	61.49				4.02207e+07	46359276
		K.DGAGDVAFVK.H	978.488	978.489	0.0012	26.26				5.7406e+07	5.60728e+07
		K.DSGFQM@NQLR.G	606.279	1211.55	-0.00278	50.27			Oxidation (M)	1.0696e+07	1.51452e+07
		K.DSGFQMNQLR.G	598.282	1195.55	-0.0029	55.68				2.91664e+07	4.0845e+07
		K.DYELLCLDGTR.K	671.325	1341.64	-0.00604	58.73				1.00752e+08	1.12974e+08
		K.DYELLCLDGTR.K	1341.64	1341.64	-0.00052	60.38				14090643	1.57716e+07
		K.DYELLCLDGTR.K	671.324	1341.64	-0.00364	57.64				3.24453e+07	3.1479e+07
		K.EDPQTFYYAVAVVK.K	815.416	1629.82	-0.00742	64.63				3.59154e+07	4.82718e+07
		K.EGYYGYTGAFR.C	642.29	1283.57	-0.0034	42.01				1.05575e+08	1.31956e+08
		K.EGYYGYTGAFR.C	1287.58	1287.58	0.0006	22.35			Label:18O(2) (C-term)	2.56939e+07	30199518
		K.GDVAFVK.H	735.403	735.404	0.00098	24.42				2.30787e+07	2.52711e+07
		K.HSTIFENLANK.A	639.335	1277.66	0.00126	55.25			Label:18O(2) (C-term)	2.41038e+08	2.22179e+08
		K.HSTIFENLANK.A	637.332	1273.65	-0.00202	56.01				1.1122e+07	1.30739e+07
		K.IECVSAETTEDCIAK.I	850.392	1699.78	0.00153	64.35				3.31794e+08	4.08362e+08
		K.KASYLDCIR.A	556.794	1112.58	-0.0031	45.98				3.88232e+07	5.50938e+07
		K.KDSGFQMNQLR.G	664.332	1327.66	0.00094	49.17			Label:18O(2) (C-term)	1.38424e+07	18837232
		K.LCM@GSGLNLCEPNNK.E	848.891	1696.77	-0.00426	63.79			Oxidation (M)	13057387	1.75669e+07
		K.LCMGSGLNLCEPNNK.E	840.894	1680.78	-0.00498	62.31				1.48487e+08	2.11408e+08
		K.MYLGYEYVTAIR.N	739.873	1478.73	-0.00254	63.11				1.18307e+08	9.11178e+07
		K.SASDLTWDNLK.G	625.309	1249.61	-0.00343	64.69				6.94228e+07	8.82443e+07
		K.SASDLTWDNLK.G	1249.61	1249.61	0.00089	45.24				3.14164e+07	3.84768e+07
		K.SDNCEDTPEAGYFAVAVVK.K	686.983	2058.93	-0.00019	64.19				6.68682e+06	6.75708e+06
		K.SVIPSDGPSVACVK.K	701.869	1402.72	-0.00467	43.05				2.13554e+08	2.6871e+08
		K.SVIPSDGPSVACVK.K	1402.72	1402.72	0.00065	41.62				19979347	2.34138e+07
		R.DDTVCLAK.L	908.438	908.439	0.00166	28.14				7.53104e+07	7.10975e+07
		R.DQYELLCLDNTR.K	765.869	1530.72	-0.00473	61.13			Label:18O(2) (C-term)	6.497e+07	4.62772e+07
		R.EGTCPEAPTDECKPVK.W	896.409	1791.81	0.00379	51.38				5.11521e+07	7.35727e+06
		R.FDEFFSEGCAPGSK.K	784.839	1568.67	0.0006	100.37			Label:18O(2) (C-term)	2.57013e+08	3.13133e+08
		R.KCSTSSLLEACTFR.R	819.404	1637.8	0.00115	82.78			Label:18O(2) (C-term)	1.35494e+07	3.59733e+07
		R.KPVEEYANCHLAR.A	525.266	1573.78	-0.00345	41.64				3.28047e+07	4.2774e+07
		R.KPVEEYANCHLAR.A	787.395	1573.78	-0.00263	64.04				1.68399e+07	2.13123e+07
		R.LKCDEWSVNSVGK.I	756.879	1512.75	0.00011	42.42			Label:18O(2) (C-term)	1.38004e+07	2.78913e+07
		R.SAGWNIPIGLLYCDLPEPR.K	720.039	2158.1	-0.00144	38.93				9.09778e+06	1.17278e+07
		R.SAGWNIPIGLLYCDLPEPR.K	1079.56	2158.1	-0.00661	91.89				2.43273e+07	32612692
		R.TAGWNIPM@GLLYNK.I	797.411	1593.81	-0.00517	64.67			Oxidation (M)	5.07952e+07	5.90914e+07
		R.WCAVSEHEATK.C	652.801	1304.59	0.00122	40.36				3.26641e+07	3.70964e+07
		R.WCAVSEHEATK.C	652.8	1304.59	0.00142	32.02				3.48164e+07	3.91981e+07
$8-1	90568.1		30	114	Plasminogen OS=Homo sapiens GN=PLG PE=1 SV=2		1.3123	5.2009e+08	6.82514e+08
		K.CEEDEEFTCR.A	674.757	1348.5	-0.00238	83.65				1.47078e+08	2.31375e+08
		K.CEEDEEFTCR.A	1352.51	1352.51	0.00063	47.13			Label:18O(2) (C-term)	9.48317e+06	1.3753e+07
		K.CQSWSSM@TPHR.H	690.296	1379.58	0.00036	21.56			Oxidation (M)	489218	690805
		K.CQSWSSMTPHR.H	684.301	1367.6	0.00252	42.88			Label:18O(2) (C-term)	1.16526e+07	1.79097e+07
		K.CSGTEASVVAPPPVVLLPDVETPSEEDCMFGNGK.G	1189.56	3566.67	0.00382	37.92			Label:18O(2) (C-term)	324923	4.78442e+06
		K.EAQLPVIENK.V	1144.63	1144.63	0.00037	29.39			Label:18O(2) (C-term)	4.31457e+07	7.1163e+07
		K.EAQLPVIENK.V	572.821	1144.63	0.00084	33.26			Label:18O(2) (C-term)	4.02441e+07	6.6109e+07
		K.EQQCVIMAENR.K	684.824	1368.64	-0.00237	53.08			Label:18O(2) (C-term)	76438580	9.69858e+07
		K.KCQSWSSMTPHR.H	499.236	1495.69	-0.00065	24.39			Label:18O(2) (C-term)	568469	962839
		K.KQLGAGSIEECAAK.C	726.88	1452.75	-0.00253	61.38			Label:18O(2) (C-term)	1.51494e+07	3.44483e+07
		K.LSSPAVITDK.V	515.793	1030.58	-0.00043	49.6				1.01652e+08	139522847
		K.LSSPAVITDK.V	1034.59	1034.59	0.00038	38.89			Label:18O(2) (C-term)	6.38501e+07	7.2447e+07
		K.LYDYCDVPQCAAPSFDCGKPQVEPK.K	969.78	2907.31	-0.01013	23.77			Label:18O(1) (C-term)	5.5151e+07	8.59441e+07
		K.NLDENYCR.N	1074.46	1074.47	0.00159	44.46			Label:18O(2) (C-term)	3.68893e+07	52022550
		K.NLDENYCR.N	535.733	1070.46	-0.00042	31.89				5.03485e+07	7.2234e+07
		K.RATTVTGTPCQDWAAQEPHR.H	758.367	2273.09	0.00018	20.57			Label:18O(2) (C-term)	2.29902e+07	4.04723e+07
		K.SSIIIR.M ! K.SSLLLR.F	688.435	688.435	0.00078	23.41				9.7406e+06	1.14842e+07
		K.TPENYPNAGLTM@NYCR.N	952.423	1903.83	-0.00684	64.45			Oxidation (M)	27079280	4.19015e+07
		K.TPENYPNAGLTMNYCR.N	944.423	1887.84	-0.00216	77.16				1.22016e+08	1.80959e+08
		K.VIPACLPSPNYVVADR.T	881.471	1761.93	2e-05	54.42			Label:18O(2) (C-term)	4.85731e+08	7.1454e+08
		R.ATTVTGTPCQDWAAQEPHR.H	1059	2116.99	0.0005	54.2			Label:18O(2) (C-term)	5.98916e+07	1.05631e+08
		R.CTTPPPSSGPTYQCLK.G	884.421	1767.83	-0.00453	82.69				3.15846e+08	4.68589e+08
		R.CTTPPPSSGPTYQCLK.G	886.422	1771.84	0.00135	59.8			Label:18O(2) (C-term)	3.19326e+07	4.40776e+07
		R.DIAILK.E ! K.DIALLK.L ! R.DLALLK.L ! K.DLALLK.K	672.43	672.429	-0.00017	35.45				2.67421e+07	3.96301e+07
		R.FSPATHPSEGLEENYCR.N	992.949	1984.88	-0.00485	58.02			Label:18O(2) (C-term)	1.28534e+08	2.04908e+08
		R.FSPATHPSEGLEENYCR.N	660.966	1980.88	-0.00696	34.85				1.04315e+08	1.65041e+08
		R.FVTWIEGVM@R.N	627.322	1253.63	-0.00021	36.43			Oxidation (M)	3.86328e+06	3.86889e+06
		R.FVTWIEGVMR.N	619.326	1237.64	-0.00433	52.1				2.71519e+07	2.9901e+07
		R.HSIFTPETNPR.A	649.83	1298.65	-0.00315	40.95				5.3017e+07	6.65819e+07
		R.HSIFTPETNPR.A	649.83	1298.65	-0.00295	49.25				1.41007e+08	2.19191e+08
		R.KLYDYCDVPQCAAPSFDCGKPQVEPK.K	1012.48	3035.41	-0.00797	33.03			Label:18O(1) (C-term)	1.0068e+08	2.09207e+08
		R.NPDADKGPWCFTTDPSVR.W	685.32	2053.94	-0.00198	36.49			Label:18O(2) (C-term)	1.33297e+08	2.02219e+08
		R.NPDGDVGGPWCYTTNPR.K	946.919	1892.82	-0.00591	93.7				5.2009e+08	470832721
		R.NPDNDPQGPWCYTTDPEK.R	1060.95	2120.89	-0.00014	52.49				5.04996e+07	5.57355e+07
		R.NPDNDPQGPWCYTTDPEKR.Y	761.004	2281	-8e-05	27.36			Label:18O(2) (C-term)	1.06251e+08	2.03453e+08
		R.NPDNDPQGPWCYTTDPEKR.Y	1141.01	2281	-0.00656	28.01			Label:18O(2) (C-term)	3.05238e+07	6.02185e+07
		R.TECFITGWGETQGTFGAGLLK.E	1130.56	2260.1	-0.01125	96.96				4.43551e+07	5.8145e+07
		R.VQSTELCAGHLAGGTDSCQGDSGGPLVCFEK.D	1068.16	3202.45	-0.00614	51.05			Label:18O(2) (C-term)	1.92725e+08	3.19547e+08
		R.WELCDIPR.C	538.267	1075.52	-0.00185	39.7				6.20691e+07	7.62736e+07
$9-1	52963.1		29	628	Vitamin D-binding protein OS=Homo sapiens GN=GC PE=1 SV=1		1.312	2.0425e+09	2.6798e+09
		K.AKDLLK.A ! K.DKALIK.F ! R.DKALLK.R ! K.EGKLLK.R ! K.GEKILK.L ! K.ISNIIK.Q ! K.ISNLLK.F ! R.KEGLLK.A ! R.KGELLK.K ! R.LSNLIK.L	687.439	687.44	0.00142	22.16				1.18185e+08	1.35326e+08
		K.AKDLLK.A ! K.DKALIK.F ! R.DKALLK.R ! K.EGKLLK.R ! K.GEKILK.L ! K.ISNIIK.Q ! K.ISNLLK.F ! R.KEGLLK.A ! R.KGELLK.K ! R.LSNLIK.L	687.44	687.44	0.00022	21.7				1.43005e+06	1.38682e+06
		K.AKLPDATPK.E	472.781	944.555	0.00055	28.06			Label:18O(2) (C-term)	3482	1486217
		K.CCESASEDCM@AK.E	1424.51	1424.5	-0.00021	58.13			Oxidation (M)	1.00603e+07	1.27446e+07
		K.CCESASEDCM@AK.E	712.758	1424.5	-0.00313	72.59			Oxidation (M)	7.4333e+07	9.33727e+07
		K.CCESASEDCM@AK.E	714.762	1428.51	-0.00185	23.55			Oxidation (M); Label:18O(2) (C-term)	73374.2	88087.9
		K.CCESASEDCM@AK.E	712.759	1424.5	-0.00454	50.37			Oxidation (M)	65864.4	65401.3
		K.CCESASEDCMAK.E	704.759	1408.51	0.00075	74.95				2.73453e+07	1.39095e+07
		K.CCESASEDCMAK.E	706.762	1412.52	0.00263	60.88			Label:18O(2) (C-term)	1.66648e+09	1.52611e+09
		K.CCESASEDCMAK.E	1408.51	1408.51	0.00087	52.25				1.93546e+08	1.6994e+08
		K.CCESASEDCMAK.E	704.758	1408.51	0.00295	37.55				2.04931e+08	1.66842e+08
		K.CCESASEDCMAK.E	704.758	1408.51	0.00215	29.34				22834139	1.7359e+07
		K.CCESASEDCMAK.E	704.758	1408.51	0.00255	42.39				5.56748e+07	3.99742e+07
		K.CCESASEDCMAK.E	706.762	1412.52	0.00223	44.41			Label:18O(2) (C-term)	1.51349e+06	3.77206e+06
		K.CCESASEDCMAK.E	704.76	1408.51	-0.00205	51.53				1.98623e+07	2.14469e+07
		K.CCESASEDCMAK.E	704.761	1408.51	-0.00345	58.22				1.35638e+06	1.7402e+06
		K.CCESASEDCMAK.E	704.761	1408.51	-0.00405	57.26				265923	319943
		K.CCESASEDCMAK.E	706.763	1412.52	-0.00017	32.69			Label:18O(2) (C-term)	275462	312865
		K.EFSHLGKEDFTSLSLVLYSR.K	776.735	2328.19	-0.00282	42.88				42320999	3.15238e+07
		K.ELSSFIDK.G	938.483	938.483	0.00072	39.52				1.72901e+08	1.11772e+08
		K.ELSSFIDK.G	938.483	938.483	0.00072	38.93				1.73567e+08	1.13967e+08
		K.ELSSFIDKGQELCADYSENTFTEYK.K	988.455	2963.34	-0.00951	69.01			Label:18O(1) (C-term)	1.84774e+07	5.33071e+07
		K.EVVSLTEACCAEGADPDCYDTR.T	1240.02	2479.03	-0.0078	103.43				1.33349e+08	2.1624e+08
		K.FEDCCQEK.T	1093.43	1093.43	0.0012	29.13			Label:18O(2) (C-term)	198162190	1.94279e+08
		K.FEDCCQEK.T	545.216	1089.42	-0.00061	29.06				4.05852e+08	421193834
		K.FPSGTFEQVSQLVK.E	783.911	1566.82	0.00193	78.26				1.2767e+08	6.39864e+07
		K.GQELCADYSENTFTEYK.K	1021.44	2041.87	-0.00322	92.56				3.62847e+08	2.45804e+08
		K.GQELCADYSENTFTEYK.K	1021.44	2041.87	-0.00122	52.84				1.78776e+07	1.07769e+07
		K.GQELCADYSENTFTEYK.K	1021.44	2041.87	0.00078	80.36				7.78101e+07	47631770
		K.GQELCADYSENTFTEYK.K	1021.44	2041.87	-0.00322	51.79				161362	92339.5
		K.GQELCADYSENTFTEYKK.K	1087.49	2173.97	-0.00578	26.2			Label:18O(2) (C-term)	2.69595e+08	1.4689e+08
		K.HLSLLTTLSNR.V	627.862	1254.72	-8e-05	53.07				5.61175e+07	4.29616e+07
		K.HQPQEFPTYVEPTNDEICEAFR.K	900.078	2698.22	0.00428	48.4			Label:18O(2) (C-term)	1.30054e+08	2.18651e+08
		K.HQPQEFPTYVEPTNDEICEAFR.K	899.41	2696.22	0.00434	35.68			Label:18O(1) (C-term)	1.30825e+08	2.20011e+08
		K.HQPQEFPTYVEPTNDEICEAFR.K	899.41	2696.22	0.00374	33.25			Label:18O(1) (C-term)	360281	708609
		K.HQPQEFPTYVEPTNDEICEAFR.K	899.416	2696.22	-0.01306	45.88			Label:18O(1) (C-term)	4.70191e+08	7.14891e+08
		K.HQPQEFPTYVEPTNDEICEAFR.K	1347.62	2694.21	-0.00868	52.64				1.71946e+08	2.81839e+08
		K.HQPQEFPTYVEPTNDEICEAFR.K	898.743	2694.21	0.0017	44.66				2.18607e+07	3.34073e+07
		K.HQPQEFPTYVEPTNDEICEAFR.K	898.744	2694.21	-0.0004	48.93				6.00542e+06	8.94498e+06
		K.HQPQEFPTYVEPTNDEICEAFR.K	898.744	2694.21	-0.0025	30.86				1.22126e+06	1.56671e+06
		K.HQPQEFPTYVEPTNDEICEAFR.K	900.079	2698.22	0.00068	39.09			Label:18O(2) (C-term)	2.62182e+06	3971973
		K.HQPQEFPTYVEPTNDEICEAFR.K	899.415	2696.22	-0.01126	41.79			Label:18O(1) (C-term)	3.43095e+06	5.28729e+06
		K.HQPQEFPTYVEPTNDEICEAFR.K	899.411	2696.22	0.00014	33.21			Label:18O(1) (C-term)	333675	525008
		K.HQPQEFPTYVEPTNDEICEAFR.K	899.411	2696.22	0.00044	33.24			Label:18O(1) (C-term)	163517	243662
		K.HQPQEFPTYVEPTNDEICEAFR.K	899.412	2696.22	-0.00196	29.64			Label:18O(1) (C-term)	177541	311713
		K.HQPQEFPTYVEPTNDEICEAFR.K	899.411	2696.22	0.00194	31.44			Label:18O(1) (C-term)	71423.3	164498
		K.HQPQEFPTYVEPTNDEICEAFR.K	900.08	2698.22	-0.00202	37.98			Label:18O(2) (C-term)	72608.4	150584
		K.HQPQEFPTYVEPTNDEICEAFR.K	899.411	2696.22	0.00104	22.94			Label:18O(1) (C-term)	81755	118191
		K.HQPQEFPTYVEPTNDEICEAFR.K	899.414	2696.22	-0.00886	24.81			Label:18O(1) (C-term)	3.37735e+07	5.09559e+07
		K.LAQKVPTADLEDVLPLAEDITNILSK.C	1405.78	2810.55	0.00454	79.38			Label:18O(2) (C-term)	4.05053e+06	1.07825e+07
		K.LAQKVPTADLEDVLPLAEDITNILSK.C	936.859	2808.55	-0.01312	53.63			Label:18O(1) (C-term)	1.50885e+08	3.48201e+08
		K.LAQKVPTADLEDVLPLAEDITNILSK.C	702.392	2806.54	-0.00019	61.62				8.34028e+06	2.04103e+07
		K.LCDNLSTK.N	469.238	937.466	-0.00223	42.51				2.27312e+08	2.76716e+08
		K.LCDNLSTK.N	937.465	937.466	0.00109	39.85				1.38819e+08	1.6025e+08
		K.LCDNLSTK.N	469.238	937.466	-0.00143	20.43				1531450	1.6391e+06
		K.NSKFEDCCQEK.T	711.805	1422.6	-0.00142	43.46			Label:18O(2) (C-term)	1.7191e+06	77389438
		K.SCESNSPFPVHPGTAECCTK.E	742.656	2225.95	0.00012	22.87				1.11445e+09	1.55501e+09
		K.SCESNSPFPVHPGTAECCTK.E	1115.49	2229.96	-0.00307	38.97			Label:18O(2) (C-term)	1.02545e+09	1.42057e+09
		K.SCESNSPFPVHPGTAECCTK.E	742.657	2225.95	-0.00348	41.37				2.8289e+07	3.43395e+07
		K.SCESNSPFPVHPGTAECCTK.E	742.655	2225.95	0.00192	23.78				478668	790984
		K.SLGECCDVEDSTTCFNAK.G	1027.42	2053.84	-0.00084	69.88				6.21801e+07	3.51141e+07
		K.SLGECCDVEDSTTCFNAK.G	1027.43	2053.84	-0.00484	80.63				1.4128e+09	2.18705e+09
		K.SLGECCDVEDSTTCFNAK.G	1027.43	2053.84	-0.00684	61.84				2.07177e+07	2.79805e+07
		K.SLGECCDVEDSTTCFNAK.G	1028.43	2055.84	0.0014	40.64			Label:18O(1) (C-term)	1.29145e+07	1.75425e+07
		K.SLGECCDVEDSTTCFNAK.G	1027.43	2053.84	-0.00684	60.13				1.15107e+07	1.55348e+07
		K.SLGECCDVEDSTTCFNAK.G	1027.43	2053.84	-0.00684	70.12				109976742	147023991
		K.SLGECCDVEDSTTCFNAK.G	1029.43	2057.85	-0.00635	33.3			Label:18O(2) (C-term)	1.14062e+08	1.59206e+08
		K.SLGECCDVEDSTTCFNAK.G	1029.43	2057.85	-0.00835	27.15			Label:18O(2) (C-term)	1.16966e+08	1.72016e+08
		K.SLGECCDVEDSTTCFNAK.G	1027.42	2053.84	0.00116	68.55				1.34771e+08	1.80977e+08
		K.SLGECCDVEDSTTCFNAK.G	1027.42	2053.84	-0.00084	56.67				8992276	1.21028e+07
		K.SLGECCDVEDSTTCFNAK.G	1027.43	2053.84	-0.00484	50.64				3623490	4.91407e+06
		K.SLGECCDVEDSTTCFNAK.G	1029.43	2057.85	-0.00035	27.61			Label:18O(2) (C-term)	187158	229280
		K.SLGECCDVEDSTTCFNAK.G	1029.43	2057.85	0.00165	30.7			Label:18O(2) (C-term)	65471.4	82336.4
		K.SLGECCDVEDSTTCFNAK.G	1027.43	2053.84	-0.00484	93.18				7.30945e+07	98782046
		K.SYLSM@VGSCCTSASPTVCFLK.E	1166.54	2332.06	-0.00677	102.52			Oxidation (M)	7.09412e+07	7.20285e+07
		K.SYLSM@VGSCCTSASPTVCFLK.E	1166.53	2332.06	-0.00277	20.71			Oxidation (M)	4.75904e+07	4.57037e+07
		K.SYLSM@VGSCCTSASPTVCFLK.E	1168.54	2336.07	-0.00429	62.11			Oxidation (M); Label:18O(2) (C-term)	2.81648e+07	3.0785e+07
		K.SYLSM@VGSCCTSASPTVCFLK.E	779.362	2336.07	-0.00441	55.48			Oxidation (M); Label:18O(2) (C-term)	1.80831e+07	1.93005e+07
		K.SYLSMVGSCCTSASPTVCFLK.E	1158.54	2316.06	-0.01169	92.83				3.24559e+08	3.60519e+08
		K.SYLSMVGSCCTSASPTVCFLK.E	774.03	2320.07	-0.00153	48.6			Label:18O(2) (C-term)	46456199	5.241e+07
		K.SYLSMVGSCCTSASPTVCFLK.E	1158.54	2316.06	-0.00369	48.18				2.67079e+07	2.71053e+07
		K.SYLSMVGSCCTSASPTVCFLK.E	1158.54	2316.06	-0.00569	79.99				1.41023e+07	1.46381e+07
		K.TAM@DVFVCTYFMPAAQLPELPDVELPTNK.D	1100.87	3300.59	-0.01676	31.09			Oxidation (M)	582159	554813
		K.VM@DKYTFELSR.R	704.85	1408.69	0.00013	37.72			Oxidation (M); Label:18O(2) (C-term)	2.66586e+06	2.33655e+07
		K.VMDKYTFELSR.R	696.852	1392.7	-0.00019	41.79			Label:18O(2) (C-term)	4.09447e+07	3.18986e+08
		K.VMDKYTFELSR.R	1392.7	1392.7	0.00133	45.62			Label:18O(2) (C-term)	2.66125e+06	1.80916e+07
		K.VPTADLEDVLPLAEDITNILSK.C	789.43	2366.27	-0.00267	60.41				2.85681e+06	2.20298e+06
		K.VPTADLEDVLPLAEDITNILSK.C	1183.64	2366.27	-0.00065	64.22				1.18322e+06	894840
		K.YTFELSR.R	458.232	915.457	0.00052	34.76				3.14345e+07	2.80312e+07
		K.YTFELSR.R	458.233	915.457	0.00032	31.6				9.44995e+07	1.59776e+08
		K.YTFELSR.R	915.457	915.457	0.00104	21.75				3.00353e+08	3.05511e+08
		R.KFPSGTFEQVSQLVK.E	847.961	1694.91	-0.00312	71.55				2.0425e+09	3.06646e+09
		R.KFPSGTFEQVSQLVK.E	566.978	1698.92	0.00084	29.71			Label:18O(2) (C-term)	1.87045e+08	2.75871e+08
		R.KFPSGTFEQVSQLVK.E	849.966	1698.92	-0.00463	23.15			Label:18O(2) (C-term)	2.15348e+06	3.83346e+06
		R.KFPSGTFEQVSQLVK.E	849.967	1698.92	-0.00643	24.64			Label:18O(2) (C-term)	462280	650070
		R.KFPSGTFEQVSQLVK.E	849.965	1698.92	-0.00203	22.43			Label:18O(2) (C-term)	663515	1.05521e+06
		R.KFPSGTFEQVSQLVK.E	849.964	1698.92	-3e-05	22.92			Label:18O(2) (C-term)	482690	697812
		R.KFPSGTFEQVSQLVK.E	849.969	1698.92	-0.00903	26.02			Label:18O(2) (C-term)	342571	483219
		R.KFPSGTFEQVSQLVK.E	849.964	1698.92	0.00077	22.13			Label:18O(2) (C-term)	232121	340011
		R.KFPSGTFEQVSQLVK.E	849.964	1698.92	0.00037	23.05			Label:18O(2) (C-term)	238026	341299
		R.KFPSGTFEQVSQLVK.E	849.965	1698.92	-0.00163	24.74			Label:18O(2) (C-term)	854130	1.33603e+06
		R.KFPSGTFEQVSQLVK.E	847.96	1694.91	-0.00092	64.02				4.79357e+07	7.24673e+07
		R.KLCM@AALK.H	469.266	937.521	-0.00264	28.11			Oxidation (M)	378474	477360
		R.KLCMAALK.H	461.268	921.526	-0.00236	47.53				1.00484e+08	1.32476e+08
		R.KLCMAALK.H	921.527	921.526	-0.00023	33.32				5.33459e+07	6.70808e+07
		R.KLCMAALK.H	461.269	921.526	-0.00276	25.46				770032	728243
		R.LKAKLPDATPK.E	593.371	1185.73	0.00016	48.77			Label:18O(2) (C-term)	1435.8	1.8553e+06
		R.LKAKLPDATPK.E	395.917	1185.73	-0.00036	45.12			Label:18O(2) (C-term)	2776.4	1.61799e+06
		R.RTHLPEVFLSK.V	442.924	1326.75	-0.00161	40.21				6.10473e+07	7.98172e+07
		R.RTHLPEVFLSK.V	665.884	1330.76	0.002	48.47			Label:18O(2) (C-term)	2.01007e+08	2.5737e+08
		R.RTHLPEVFLSK.V	663.88	1326.75	0.00151	35.73				2.04819e+08	2.61853e+08
		R.THLPEVFLSK.V	587.834	1174.66	0.00149	37.13			Label:18O(2) (C-term)	1.29504e+08	1.69502e+08
		R.VCSQYAAYGEK.K	1262.57	1262.57	0.00014	36.8				1.68823e+08	1.61285e+08
		R.VCSQYAAYGEK.K	631.791	1262.57	-0.00178	53.52				5.25184e+08	5.2244e+08
		R.VCSQYAAYGEK.K	631.791	1262.57	-0.00178	36.65				2.56622e+07	2.26691e+07
		R.VCSQYAAYGEK.K	631.79	1262.57	0.00042	32.92				3.2941e+06	2.44219e+06
$10-1	85531.9		28	247	Complement factor B OS=Homo sapiens GN=CFB PE=1 SV=2		1.006	1.15388e+09	1.16084e+09
		K.ALFVSEEEK.K	1051.53	1051.53	0.00059	39.13				1.06985e+08	1.00401e+08
		K.ALFVSEEEK.K	526.269	1051.53	0.00067	43.68				5.05915e+07	5.49929e+07
		K.CLVNLIEK.V	488.281	975.554	0.00078	28.85				5.32743e+07	4.78592e+07
		K.DISEVVTPR.F	1015.54	1015.54	-0.00015	35.66				9.76388e+07	7.75959e+07
		K.DISEVVTPR.F	508.275	1015.54	0.00073	20.36				2.52447e+07	1.99303e+07
		K.EAGIPEFYDYDVALIK.L	921.962	1842.92	0.00106	46.99				1.93485e+08	1.82076e+08
		K.EAGIPEFYDYDVALIK.L	921.962	1842.92	0.00106	22.08				1.79308e+06	1393992
		K.EAGIPEFYDYDVALIK.L	921.961	1842.92	0.00166	25.25				3.97433e+07	1.08389e+07
		K.EELLPAQDIK.A	578.319	1155.63	-0.00338	35.12				1.99392e+08	2.18594e+08
		K.EELLPAQDIK.A	1155.63	1155.63	-0.00045	43.04				1.46221e+08	1.52572e+08
		K.GHESCMGAVVSEYFVLTAAHCFTVDDK.E	1002.12	3004.35	-0.00188	47.71				1.65344e+07	3.83289e+06
		K.GHESCMGAVVSEYFVLTAAHCFTVDDK.E	751.844	3004.35	-0.0004	50.55				1.54219e+07	3.61012e+06
		K.GTDYHKQPWQAK.I	731.865	1462.72	-0.00101	26.63			Label:18O(2) (C-term)	2.03612e+06	7.87281e+06
		K.ISVIRPSK.G	450.288	899.567	-0.00127	40.28				2.58759e+06	1.95857e+06
		K.ISVIRPSK.G	899.568	899.567	-0.00034	20.59				906335	601181
		K.KCLVNLIEK.V	552.33	1103.65	-0.00186	34.31				92967065	8.43521e+07
		K.KEAGIPEFYDYDVALIK.L	657.676	1971.01	-0.00071	40.34				3.47055e+07	2.21618e+07
		K.KEAGIPEFYDYDVALIK.L	986.01	1971.01	-0.00139	56.73				3.45009e+07	2.20353e+07
		K.VASYGVKPR.Y	488.784	976.557	-0.00189	60.15				2.82536e+06	2.53892e+06
		K.VKDISEVVTPR.F	623.86	1246.71	0.00179	39.35			Label:18O(2) (C-term)	1.75473e+08	2.13118e+08
		K.VSEADSSNADWVTK.Q	754.85	1508.69	-0.00459	82.45				7.54457e+08	7.56202e+08
		K.VSEADSSNADWVTK.Q	1508.69	1508.69	-0.00066	55.23				8.04648e+07	7.89414e+07
		K.VSEADSSNADWVTK.Q	754.847	1508.69	-0.00019	69.51				1.11046e+07	1.03915e+07
		K.YGQTIRPICLPCTEGTTR.A	699.687	2097.05	0.00267	54.21				1.65748e+08	1.77496e+08
		K.YGQTIRPICLPCTEGTTR.A	1049.03	2097.05	0.004	54.16				1.46907e+08	1.49262e+08
		K.YGQTIRPICLPCTEGTTR.A	1051.03	2101.06	-0.00352	44.32			Label:18O(2) (C-term)	9.70278e+07	1.04573e+08
		K.YGQTIRPICLPCTEGTTR.A	701.025	2101.06	-0.00224	40.33			Label:18O(2) (C-term)	7.21312e+06	7.37249e+06
		R.ALRLPPTTTCQQQK.E	544.968	1632.89	-0.00062	39.12			Label:18O(2) (C-term)	81754.5	694990
		R.ALRLPPTTTCQQQK.E	816.947	1632.89	0.001	48.53			Label:18O(2) (C-term)	49951.8	579636
		R.DAQYAPGYDK.V	566.258	1131.51	0.00112	44.34			Label:18O(2) (C-term)	1.28835e+08	138425811
		R.DAQYAPGYDK.V	1127.5	1127.5	0.00036	37.61				1.64956e+08	1.6829e+08
		R.DLLYIGK.D	821.476	821.477	0.00111	30.98				6.22406e+07	9.74262e+06
		R.FLCTGGVSPYADPNTCR.G	944.935	1888.86	-0.00472	75.89				1.15388e+09	1.07023e+09
		R.FLCTGGVSPYADPNTCR.G	944.933	1888.86	-0.00011	72.74				8.38407e+06	7.09639e+06
		R.FLCTGGVSPYADPNTCR.G	944.933	1888.86	-0.00091	78.38				2.87261e+06	1.89225e+06
		R.GDSGGPLIVHK.R	540.296	1079.58	0.00147	37.46				1.2205e+07	8.28948e+06
		R.GDSGGPLIVHK.R	540.296	1079.58	0.00107	49.72				1.62186e+07	1.15681e+07
		R.GDSGGPLIVHKR.S	618.346	1235.69	0.00097	44.21				135172	196800
		R.LEDSVTYHCSR.G	677.308	1353.61	0.00301	69.61				2.0548e+08	229706491
		R.LLQEGQALEYVCPSGFYPYPVQTR.T	935.471	2804.38	-0.01139	47.01			Label:18O(1) (C-term)	2.51603e+08	3.40659e+08
		R.LLQEGQALEYVCPSGFYPYPVQTR.T	1401.7	2802.38	-0.012	58.25				1.70034e+08	2.31935e+08
		R.LLQEGQALEYVCPSGFYPYPVQTR.T	934.8	2802.38	-0.00263	32.37				2.97342e+07	3.90603e+07
		R.LLQEGQALEYVCPSGFYPYPVQTR.T	934.802	2802.38	-0.00833	20.06				2.66649e+06	4.19428e+06
		R.LPPTTTCQQQK.E	1288.66	1288.66	0.00057	74.58				7.38796e+06	8.62884e+06
		R.LPPTTTCQQQK.E	644.834	1288.66	-0.00356	46.89				3.63837e+08	4.22888e+08
		R.LPPTTTCQQQK.E	644.834	1288.66	-0.00216	47.83				1.10324e+08	1.26955e+08
		R.LPPTTTCQQQK.E	644.832	1288.66	0.00044	23.15				1085102	1.15891e+06
		R.STGSWSTLK.T	483.748	966.489	0.00136	50.66				6.68975e+07	6.47273e+07
		R.WSGQTAICDNGAGYCSNPGIPIGTR.K	1314.6	2628.21	0.00997	37.93			Label:18O(1) (C-term)	2.08387e+08	4.52604e+08
		R.WSGQTAICDNGAGYCSNPGIPIGTR.K	876.738	2628.21	0.00904	33.66			Label:18O(1) (C-term)	8.62389e+07	1.80656e+08
		R.YGLVTYATYPK.I	638.335	1275.66	0.00023	51.7				5.06303e+08	4.83968e+08
		R.YGLVTYATYPK.I	1275.66	1275.66	-5e-05	28.76				1.2347e+08	1.13425e+08
		R.YGLVTYATYPK.I	638.336	1275.66	-0.00257	58.25				8.69694e+07	8.54958e+07
		R.YGLVTYATYPK.I	1275.66	1275.66	0.00095	31.17				1.63327e+07	1.56297e+07
$11-1	70036.1		28	105	Prothrombin OS=Homo sapiens GN=F2 PE=1 SV=2		1.0908	5.09791e+08	5.56063e+08
		K.ETWTANVGK.G	1005.5	1005.5	0.00098	34.09				3.93269e+07	34995263
		K.HQDFNSAVQLVENFCR.N	977.968	1954.92	-0.00717	52.48			Label:18O(2) (C-term)	1.43323e+08	1.58889e+08
		K.HQDFNSAVQLVENFCR.N	652.315	1954.92	-0.00899	44.51			Label:18O(2) (C-term)	3.5765e+07	4.11292e+07
		K.ISMLEK.I	724.404	724.404	0.00059	26.96			Label:18O(2) (C-term)	3.39856e+07	5.39729e+07
		K.KPVAFSDYIHPVCLPDR.E	667.683	2001.03	-0.00551	56.78				6.54925e+07	3.65207e+07
		K.LAACLEGNCAEGLGTNYR.G	971.953	1942.9	0.00156	95.08				5.01561e+07	7.7875e+07
		K.LKKPVAFSDYIHPVCLPDR.E	561.307	2242.21	-0.00051	31.45				1.06828e+08	8.33719e+07
		K.LKKPVAFSDYIHPVCLPDR.E	748.074	2242.21	0.00021	25.67				6.75353e+07	5.13719e+07
		K.SPQELLCGASLISDR.W	816.92	1632.83	-0.0058	85.1				2.99713e+08	2.70155e+08
		K.YGFYTHVFR.L	595.294	1189.58	-0.00021	60.84				3.88178e+07	1.94353e+07
		R.DIALMK.L	694.394	694.394	0.00073	32.92			Label:18O(2) (C-term)	3.43659e+07	3.02561e+07
		R.DKLAACLEGNCAEGLGTNYR.G	1095.52	2190.03	-0.00865	78.24			Label:18O(2) (C-term)	5.12454e+07	9.72731e+07
		R.ELLESYIDGR.I	597.804	1194.6	0.00074	39.01				19582547	1.83148e+07
		R.ELLESYIDGR.I	597.806	1194.6	-0.00446	57.11				2.1045e+08	218294187
		R.ELLESYIDGR.I	1194.6	1194.6	6e-05	47.64				4.15509e+07	3.91986e+07
		R.ELLESYIDGR.I	597.804	1194.6	0.00134	25.7				9689760	1.57375e+07
		R.ETAASLLQAGYK.G	626.333	1251.66	-0.00061	58.9				2.09906e+08	1.51232e+08
		R.ETAASLLQAGYK.G	1251.66	1251.66	0.00091	60.77				6.76379e+07	3.55632e+07
		R.ETAASLLQAGYK.G	626.335	1251.66	-0.00341	33.92				2.15102e+07	1.23551e+07
		R.ITDNMFCAGYKPDEGK.R	916.914	1832.82	0.00061	59.89				2.61285e+07	1.90031e+07
		R.ITDNMFCAGYKPDEGK.R	611.612	1832.82	0.00089	29.56				31387221	2.26242e+07
		R.ITDNMFCAGYKPDEGKR.G	664.314	1990.92	-0.00247	25.74			Label:18O(1) (C-term)	7.19377e+07	8.70522e+07
		R.ITDNMFCAGYKPDEGKR.G	996.969	1992.93	-0.0006	47.06			Label:18O(2) (C-term)	2.61755e+07	3.01713e+07
		R.IVEGSDAEIGM@SPWQVMLFR.K	1141.05	2281.1	0.00042	58.17			Oxidation (M)	29266485	5.70104e+06
		R.IVEGSDAEIGMSPWQVMLFR.K	1133.06	2265.1	-0.00649	97.27				36186706	4.01128e+07
		R.KSPQELLCGASLISDR.W	880.965	1760.92	-0.00065	90.37				1.97805e+08	1.61166e+08
		R.NPDSSTTGPWCYTTDPTVR.R	1073.48	2145.95	-0.00578	63.68			Label:18O(2) (C-term)	243894494	371598909
		R.RQECSIPVCGQDQVTVAMTPR.S	804.06	2410.17	0.00076	37.73			Label:18O(2) (C-term)	1.49847e+08	2.23682e+08
		R.RQECSIPVCGQDQVTVAMTPR.S	1205.59	2410.17	-0.00482	42.13			Label:18O(2) (C-term)	1.04054e+08	1.45064e+08
		R.SEGSSVNLSPPLEQCVPDR.G	688.004	2061.99	-0.00756	39.1			Label:18O(2) (C-term)	2.47385e+07	2.9297e+07
		R.SEGSSVNLSPPLEQCVPDR.G	1029.49	2057.98	0.00208	32.92				4.13372e+08	4.89935e+08
		R.SEGSSVNLSPPLEQCVPDR.G	1031.5	2061.99	0.00056	40.63			Label:18O(2) (C-term)	1.81508e+08	2.21639e+08
		R.SGIECQLWR.S	1139.56	1139.56	0.00092	24.32			Label:18O(2) (C-term)	8.05859e+07	7.08275e+07
		R.SGIECQLWR.S	568.282	1135.56	0.00072	23.33				8.49719e+07	7.94643e+07
		R.TATSEYQTFFNPR.T	783.372	1565.74	0.00011	60.64			Label:18O(2) (C-term)	5.09791e+08	5.68889e+08
		R.TFGSGEADCGLRPLFEK.K	625.641	1874.91	0.00281	21.14			Label:18O(2) (C-term)	2.86528e+08	3.07391e+08
		R.VTGWGNLK.E	874.478	874.478	0.00063	31.67				3.13706e+07	2.79532e+07
		R.WYQMGIVSWGEGCDR.D	915.902	1830.79	-0.00212	73.73				112282177	6.76652e+07
$12-1	45398.5		26	96	Apolipoprotein A-IV OS=Homo sapiens GN=APOA4 PE=1 SV=3		1.1728	264485716	3.10176e+08
		K.AKIDQNVEELK.G	643.85	1286.7	0.0033	40.52				5.5602e+07	3.64021e+07
		K.ALVQQM@EQLR.Q	618.331	1235.65	0.00027	29.68			Oxidation (M); Label:18O(2) (C-term)	1.26724e+07	1.62176e+07
		K.ALVQQMEQLR.Q	608.331	1215.65	-0.00133	53.61				156843840	2.28022e+08
		K.ALVQQMEQLR.Q	1219.66	1219.66	0.00088	33.26			Label:18O(2) (C-term)	26378846	3.75474e+07
		K.EELELR.N ! K.EIEEIR.N ! R.EIEELR.T ! R.EIEELR.Q ! R.ELEEIR.A ! K.ELEEIR.K ! K.ELEELR.A ! K.ELEELR.D ! K.ELEELR.Q ! R.ELEELR.L ! R.ELEELR.K	788.414	788.415	0.00102	20.17				5.51243e+07	5.81924e+07
		K.EIEEIR.N ! R.EIEELR.T ! R.EIEELR.Q ! R.ELEEIR.A ! K.ELEEIR.K ! K.ELEELR.A ! K.ELEELR.D ! K.ELEELR.Q ! R.ELEELR.L ! R.ELEELR.K	788.415	788.415	0.00062	34.72				5.51243e+07	5.81924e+07
		K.GRLTPYADEFK.V	648.836	1296.66	-0.00446	30.59				1.89102e+07	1.92323e+07
		K.IDQNVEELK.G	544.285	1087.56	0.00083	45.61				5.37657e+07	4.87172e+07
		K.IDQNVEELK.G	1087.56	1087.56	0.00095	39.72				1.35124e+07	10071146
		K.IDQNVEELK.G	544.285	1087.56	0.00163	43.01				3.05574e+06	1.7569e+06
		K.IDQTVEELR.R	551.791	1102.57	0.00034	38.94				4.38032e+07	1.00471e+07
		K.LGEVNTYAGDLQK.K	704.362	1407.71	-0.0049	60.52				2.45657e+08	3.3143e+08
		K.LGEVNTYAGDLQK.K	1411.72	1411.72	0.00091	29.9			Label:18O(2) (C-term)	1.80002e+07	2.38525e+07
		K.LGEVNTYAGDLQK.K	706.364	1411.72	0.00118	54.42			Label:18O(2) (C-term)	2.07843e+08	8.43521e+07
		K.LGPHAGDVEGHLSFLEK.D	602.644	1805.92	0.00302	35.32				3.80425e+07	38598652
		K.LGPHAGDVEGHLSFLEK.D	905.469	1809.93	-0.00357	52.46			Label:18O(2) (C-term)	2.85878e+07	2.98441e+07
		K.LNHQLEGLTFQMK.K	781.91	1562.81	0.00077	59.83			Label:18O(2) (C-term)	9.11096e+07	1.04378e+08
		K.SELTQQLNALFQDK.L	817.927	1634.84	-0.00752	73.47				264485716	3.96607e+08
		K.SLAELGGHLDQQVEEFR.R	643.323	1927.95	-0.00063	71.23				4.17393e+07	47337704
		K.SLAELGGHLDQQVEEFR.R	966.486	1931.96	-0.00342	51.66			Label:18O(2) (C-term)	6.55777e+07	7.80352e+07
		K.SLAELGGHLDQQVEEFRR.R	696.694	2088.06	-0.00554	34.51			Label:18O(2) (C-term)	1.121e+07	3.87632e+07
		K.VKIDQTVEELR.R	665.373	1329.74	-8e-05	25.65				18500497	14271475
		R.ARLLPHANEVSQK.I	488.278	1462.81	-0.004	60.32				1.77736e+06	4.1026e+06
		R.DKVNSFFSTFK.E	660.338	1319.66	-0.00409	46.39				2.01817e+08	1.91117e+08
		R.DKVNSFFSTFK.E	1319.66	1319.66	-0.00096	64.61				6.69879e+06	5.61278e+06
		R.ENADSLQASLRPHADELK.A	999.508	1998	-0.00553	32.93			Label:18O(2) (C-term)	4.38607e+07	4.64771e+07
		R.ISASAEELR.Q	488.26	975.511	-0.00201	65.47				2.69069e+07	30589559
		R.ISASAEELR.Q	975.51	975.511	0.00061	23.46				3.97054e+07	4.66858e+07
		R.LEPYADQLR.T	552.789	1104.57	-0.00215	34.45				4.22473e+07	5.19177e+07
		R.LLPHANEVSQK.I	618.343	1235.67	-0.00269	51.4				2.61236e+07	3.11108e+07
		R.LTPYADEFK.V	1083.54	1083.54	0.00069	37.02				1.95218e+07	2.28712e+07
		R.RQLTPYAQR.M	566.815	1132.62	0.00082	32.33				8.10766e+06	9.58965e+06
		R.RRVEPYGENFNK.A	504.928	1512.77	0.00246	21.06			Label:18O(2) (C-term)	2.78534e+06	5.58014e+06
		R.SLAPYAQDTQEK.L	675.832	1350.65	-0.00176	59.16				1.29655e+08	1.89814e+08
		R.SLAPYAQDTQEK.L	1350.65	1350.65	0.00056	40.22				2.5138e+07	3.20248e+07
		R.TQVNTQAEQLR.R	644.339	1287.67	-0.00398	53.29				5.55966e+07	1.06057e+08
$13-1	51675.8		23	865	Hemopexin OS=Homo sapiens GN=HPX PE=1 SV=2		1.6145	6.2043e+09	1.00171e+10
		K.EVGTPHGIILDSVDAAFICPGSSR.L	829.086	2485.24	-0.00308	46.41				190234718	1.13595e+08
		K.EVGTPHGIILDSVDAAFICPGSSR.L	1245.13	2489.25	-0.00708	32.26			Label:18O(2) (C-term)	7.44819e+07	4.12508e+07
		K.EVGTPHGIILDSVDAAFICPGSSR.L	829.085	2485.24	-0.00068	47.71				3.65607e+09	4.63287e+09
		K.EVGTPHGIILDSVDAAFICPGSSR.L	1243.12	2485.24	-0.00156	83.79				2.24642e+09	2811649577
		K.EVGTPHGIILDSVDAAFICPGSSR.L	829.086	2485.24	-0.00278	45.03				1.77166e+09	2.21299e+09
		K.EVGTPHGIILDSVDAAFICPGSSR.L	829.085	2485.24	0.00112	35.08				6339277	7.91617e+06
		K.EVGTPHGIILDSVDAAFICPGSSR.L	829.085	2485.24	-0.00098	30.48				8.43586e+06	1.03508e+07
		K.EVGTPHGIILDSVDAAFICPGSSR.L	829.755	2487.24	-0.00464	44.44			Label:18O(1) (C-term)	6.91199e+07	1.29848e+08
		K.EVGTPHGIILDSVDAAFICPGSSR.L	1245.13	2489.25	-0.01108	39.06			Label:18O(2) (C-term)	1.00811e+07	2.29626e+07
		K.EVGTPHGIILDSVDAAFICPGSSR.L	1243.13	2485.24	-0.00956	98.86				2.35013e+08	3.04805e+08
		K.EVGTPHGIILDSVDAAFICPGSSR.L	830.422	2489.25	-0.0008	24.77			Label:18O(2) (C-term)	4.17539e+07	5.25545e+07
		K.EVGTPHGIILDSVDAAFICPGSSR.L	830.424	2489.25	-0.0083	25.12			Label:18O(2) (C-term)	629881	784311
		K.EVGTPHGIILDSVDAAFICPGSSR.L	829.085	2485.24	0.00052	24.06				1.71524e+06	2.08179e+06
		K.EVGTPHGIILDSVDAAFICPGSSR.L	1243.12	2485.24	-0.00156	80.06				8.67811e+06	1.22683e+07
		K.EVGTPHGIILDSVDAAFICPGSSR.L	829.085	2485.24	-0.00038	31.17				1.12198e+07	1.17665e+07
		K.GDKVWVYPPEK.K	659.347	1317.68	-0.00157	29.03				2.05163e+08	3.26579e+08
		K.GDKVWVYPPEKK.E	725.397	1449.79	0.00207	34.02			Label:18O(2) (C-term)	3.98935e+07	1.70506e+08
		K.GEFVWK.S	765.393	765.393	0.0002	23.01				6.57944e+08	8.73669e+08
		K.GEFVWK.S	765.394	765.393	-0.0006	22.66				5.30133e+07	6.26643e+07
		K.GGYTLVSGYPK.R	571.298	1141.59	0.00028	60.75				1.2357e+09	8.70136e+08
		K.GGYTLVSGYPK.R	1141.59	1141.59	-0.0002	42.38				1.39911e+09	9.35174e+08
		K.GGYTLVSGYPK.R	571.298	1141.59	0.00028	48.83				1.0824e+06	683967
		K.GGYTLVSGYPK.R	1141.59	1141.59	-0.0002	32.57				1.65467e+07	9681102
		K.GGYTLVSGYPK.R	571.299	1141.59	-0.00032	52.56				2.1563e+07	12789152
		K.LLQDEFPGIPSPLDAAVECHR.G	784.395	2351.17	0.00105	37.33				5.76336e+07	4.07209e+07
		K.LLQDEFPGIPSPLDAAVECHR.G	1176.09	2351.17	-0.00473	78.07				1.39762e+09	2.65486e+09
		K.LLQDEFPGIPSPLDAAVECHR.G	785.066	2353.17	-0.00891	41.39			Label:18O(1) (C-term)	6.2043e+09	1.14295e+10
		K.LLQDEFPGIPSPLDAAVECHR.G	1178.1	2355.18	-0.00424	42.61			Label:18O(2) (C-term)	1.44349e+08	2.66186e+08
		K.LLQDEFPGIPSPLDAAVECHR.G	785.734	2355.18	-0.00687	21.7			Label:18O(2) (C-term)	6.97531e+06	1.32389e+07
		K.LLQDEFPGIPSPLDAAVECHR.G	784.395	2351.17	0.00105	24.66				9.41789e+06	17733784
		K.LLQDEFPGIPSPLDAAVECHR.G	785.067	2353.17	-0.00921	38.37			Label:18O(1) (C-term)	5.15641e+07	1.15601e+08
		K.LLQDEFPGIPSPLDAAVECHR.G	1176.09	2351.17	-0.00473	69.79				5.83051e+07	1.11285e+08
		K.LLQDEFPGIPSPLDAAVECHR.G	785.732	2355.18	-0.00177	31.51			Label:18O(2) (C-term)	1.97193e+07	3.72501e+07
		K.NFPSPVDAAFR.Q	610.807	1220.61	0.00072	42.42				3.93023e+07	1.64087e+07
		K.NFPSPVDAAFR.Q	610.81	1220.61	-0.00508	45.78				4.96992e+08	5.95321e+08
		K.NFPSPVDAAFR.Q	1220.61	1220.61	0.00085	50.75				1.90771e+08	2.23943e+08
		K.NFPSPVDAAFR.Q	610.81	1220.61	-0.00528	53.02				2.26022e+09	2.92174e+09
		K.NFPSPVDAAFR.Q	1220.61	1220.61	-0.00015	51.31				1.14588e+09	1.48422e+09
		K.NFPSPVDAAFR.Q	610.808	1220.61	-0.00148	33.71				3.76353e+07	4.4812e+07
		K.NFPSPVDAAFR.Q	612.812	1224.61	-0.00099	22.64			Label:18O(2) (C-term)	2.53859e+06	3.14596e+06
		K.NFPSPVDAAFR.Q	610.809	1220.61	-0.00388	21.71				1.26593e+07	1.96918e+07
		K.NFPSPVDAAFR.Q	612.812	1224.61	-0.00059	27.68			Label:18O(2) (C-term)	7.7587e+06	1.61816e+07
		K.NFPSPVDAAFR.Q	610.809	1220.61	-0.00308	24.45				1.28843e+07	2.09692e+07
		K.SGAQATWTELPWPHEK.V	919.451	1837.89	-0.00696	63.68				2.82599e+09	4.62002e+09
		K.SGAQATWTELPWPHEK.V	613.303	1837.89	-0.00469	48.93				1.63547e+09	2.03478e+09
		K.SGAQATWTELPWPHEK.V	919.45	1837.89	-0.00456	48.71				3.0905e+09	5.05833e+09
		K.SGAQATWTELPWPHEK.V	921.454	1841.9	-0.00448	22.14			Label:18O(2) (C-term)	1.21714e+08	8.06575e+07
		K.SGAQATWTELPWPHEK.V	921.454	1841.9	-0.00488	21.56			Label:18O(2) (C-term)	1.32561e+07	2.28201e+07
		K.SGAQATWTELPWPHEK.V	921.453	1841.9	-0.00208	21.54			Label:18O(2) (C-term)	3.69207e+07	5.69557e+07
		K.SGAQATWTELPWPHEK.V	614.637	1841.9	0.0006	33.04			Label:18O(2) (C-term)	119984419	174238426
		K.SGAQATWTELPWPHEK.V	614.638	1841.9	-0.0018	33.96			Label:18O(2) (C-term)	5.18534e+07	7.82057e+07
		K.SGAQATWTELPWPHEK.V	921.453	1841.9	-0.00308	29.32			Label:18O(2) (C-term)	3.82593e+07	6.85961e+07
		K.SGAQATWTELPWPHEK.V	613.302	1837.89	-0.00409	21.64				1.92414e+06	2.86578e+06
		K.SGAQATWTELPWPHEK.V	614.636	1841.9	0.0021	23.84			Label:18O(2) (C-term)	2175870	3.16888e+06
		K.SGAQATWTELPWPHEK.V	614.639	1841.9	-0.0069	21.16			Label:18O(2) (C-term)	1.03123e+09	0
		K.SGAQATWTELPWPHEK.V	613.304	1837.89	-0.00769	23.13				2.56058e+07	2.44364e+07
		K.SLGPNSCSANGPGLYLIHGPNLYCYSDVEK.L	1087.51	3260.54	0.01293	44.92			Label:18O(2) (C-term)	2.15964e+09	8.81042e+09
		K.SLGPNSCSANGPGLYLIHGPNLYCYSDVEK.L	1629.78	3258.53	-0.01358	29.67			Label:18O(1) (C-term)	8.31335e+07	1.12812e+08
		K.SLGPNSCSANGPGLYLIHGPNLYCYSDVEK.L	814.888	3256.53	-0.00047	52.75				6.64398e+07	7.73484e+07
		K.SLGPNSCSANGPGLYLIHGPNLYCYSDVEK.L	1087.52	3260.54	-0.00507	38.09			Label:18O(2) (C-term)	1.94236e+09	2.63412e+09
		K.SLGPNSCSANGPGLYLIHGPNLYCYSDVEK.L	1086.18	3256.53	0.00045	41.74				6.0151e+07	7.91572e+07
		K.SLGPNSCSANGPGLYLIHGPNLYCYSDVEK.L	1086.18	3256.53	0.00045	22.65				17476134	1.78959e+07
		K.VDGALCM@EK.S	513.237	1025.46	-0.00154	37.67			Oxidation (M)	2.10365e+07	2.78159e+07
		K.VDGALCM@EK.S	1025.46	1025.46	0.00019	38.24			Oxidation (M)	3.13751e+07	36434673
		K.VDGALCMEK.S	505.239	1009.47	-0.00066	48.91				2.45433e+08	3.35393e+08
		K.VDGALCMEK.S	1009.47	1009.47	-0.00173	40.05				8.42985e+08	9.85316e+08
		K.VDGALCMEK.S	507.243	1013.48	0.00083	23.02			Label:18O(2) (C-term)	479131	613478
		K.VDGALCMEK.S	507.243	1013.48	-0.00017	22.36			Label:18O(2) (C-term)	1.02069e+06	1.1682e+06
		K.VDGALCMEK.S	507.243	1013.48	0.00063	24.71			Label:18O(2) (C-term)	1.57948e+06	1.86405e+06
		K.VDGALCMEK.S	505.238	1009.47	0.00074	24.04				451216	603819
		K.VDGALCMEK.S	507.243	1013.48	-0.00017	21.06			Label:18O(2) (C-term)	315433	385323
		K.VDGALCMEK.S	507.243	1013.48	-0.00017	21.2			Label:18O(2) (C-term)	676822	875993
		K.VDGALCMEK.S	507.244	1013.48	-0.00117	26.79			Label:18O(2) (C-term)	830914	1089190
		K.VDGALCMEK.S	505.239	1009.47	0.00014	27.06				978656	1.13028e+06
		K.VDGALCMEK.S	505.239	1009.47	0.00014	24.29				1.10075e+06	1.35967e+06
		K.VDGALCMEK.S	507.243	1013.48	-0.00037	22.27			Label:18O(2) (C-term)	493119	635971
		K.VDGALCMEK.S	507.243	1013.48	3e-05	22.82			Label:18O(2) (C-term)	220176	280928
		K.VDGALCMEK.S	505.239	1009.47	-6e-05	24.01				351952	440749
		K.VDGALCMEK.S	507.243	1013.48	-0.00037	20.8			Label:18O(2) (C-term)	157104	237665
		K.VDGALCMEK.S	507.243	1013.48	-0.00057	20.88			Label:18O(2) (C-term)	409662	551714
		K.VDGALCMEK.S	507.244	1013.48	-0.00117	20.58			Label:18O(2) (C-term)	126662	162446
		K.VDGALCMEK.S	507.244	1013.48	-0.00257	22.35			Label:18O(2) (C-term)	132544	171408
		K.VDGALCMEK.S	505.239	1009.47	-0.00046	22.09				142610	140145
		K.VDGALCMEK.S	507.243	1013.48	-0.00077	20.42			Label:18O(2) (C-term)	132849	165265
		K.VDGALCMEK.S	507.244	1013.48	-0.00117	20.11			Label:18O(2) (C-term)	159564	210430
		K.VWVYPPEK.K	509.274	1017.54	0.00026	27.65				5.36487e+08	3.03219e+08
		K.VWVYPPEK.K	1017.54	1017.54	0.00039	32.77				335260817	1.64644e+08
		K.VWVYPPEKK.E	573.323	1145.64	-0.00218	31.26				3.71779e+07	5.49948e+07
		R.CSPHLVLSALTSDNHGATYAFSGTHYWR.L	627.904	3135.47	-0.01476	36.16				4.80354e+08	7.25204e+08
		R.CSPHLVLSALTSDNHGATYAFSGTHYWR.L	1047.17	3139.48	0.00217	28.58			Label:18O(2) (C-term)	3.26163e+08	4.9918e+08
		R.CSPHLVLSALTSDNHGATYAFSGTHYWR.L	1046.5	3137.48	-0.00707	30.27			Label:18O(1) (C-term)	823580	1.3345e+06
		R.CSPHLVLSALTSDNHGATYAFSGTHYWR.L	785.628	3139.48	-0.00475	28.51			Label:18O(2) (C-term)	1.4647e+08	2.28529e+08
		R.CSPHLVLSALTSDNHGATYAFSGTHYWR.L	627.902	3135.47	-0.00376	20.42				1.0944e+08	1.65232e+08
		R.DGWHSWPIAHQWPQGPSAVDAAFSWEEK.L	1073.83	3219.47	-0.00469	34.49				2.43144e+07	3.83041e+07
		R.DYFM@PCPGR.G	573.244	1145.48	-0.00369	22.76			Oxidation (M)	7.36287e+07	1.05622e+08
		R.DYFM@PCPGR.G	1149.48	1149.48	-9e-05	24.59			Oxidation (M); Label:18O(2) (C-term)	5.43544e+07	7.30647e+07
		R.DYFM@PCPGR.G	575.246	1149.48	0.00119	22.62			Oxidation (M); Label:18O(2) (C-term)	6.08003e+07	8.73323e+07
		R.DYFM@PCPGR.G	1149.48	1149.48	0.00092	21.9			Oxidation (M); Label:18O(2) (C-term)	30021594	4.01265e+07
		R.DYFMPCPGR.G	565.247	1129.48	-0.00421	31.05				1.77873e+08	2.66818e+08
		R.DYFMPCPGR.G	1133.49	1133.49	0.002	48.56			Label:18O(2) (C-term)	333993216	4.95697e+08
		R.DYFMPCPGR.G	1133.49	1133.49	0.001	39.58			Label:18O(2) (C-term)	801456221	1.15099e+09
		R.EWFWDLATGTM@K.E	750.849	1500.68	-0.00594	60.03			Oxidation (M)	1.70432e+08	1.46593e+08
		R.EWFWDLATGTMK.E	742.852	1484.69	-0.00826	80.22				6.16782e+08	5.74158e+08
		R.EWFWDLATGTMK.E	1484.69	1484.69	-0.00114	62.41				4.06575e+07	3.54591e+07
		R.EWFWDLATGTMK.E	742.849	1484.69	-0.00086	42.26				9.91491e+06	8.21258e+06
		R.EWFWDLATGTMK.E	742.849	1484.69	-0.00166	23.29				415692	345985
		R.EWFWDLATGTMK.E	742.85	1484.69	-0.00426	29.03				395001	351318
		R.FDPVRGEVPPR.Y	636.845	1272.68	0.00196	26.34			Label:18O(2) (C-term)	2.70981e+08	9.12965e+08
		R.FDPVRGEVPPR.Y	636.845	1272.68	0.00136	23.88			Label:18O(2) (C-term)	52727030	1.79813e+08
		R.GECQAEGVLFFQGDR.E	852.399	1703.78	-0.00658	47.11			Label:18O(2) (C-term)	6.30783e+06	5.70861e+06
		R.GECQAEGVLFFQGDR.E	1699.77	1699.77	0.00246	60.28				117486809	1.06499e+08
		R.GECQAEGVLFFQGDR.E	850.392	1699.77	-0.00087	79.98				1.75021e+09	1.64443e+09
		R.GECQAEGVLFFQGDR.E	850.392	1699.77	-0.00027	71.83				1.3359e+08	8.62317e+07
		R.GECQAEGVLFFQGDR.E	850.391	1699.77	0.00033	92.63				1.11939e+08	1.0202e+08
		R.GECQAEGVLFFQGDR.E	850.392	1699.77	-0.00127	62.15				1.99707e+06	1.69352e+06
		R.GECQAEGVLFFQGDR.E	852.395	1703.78	0.00142	20.06			Label:18O(2) (C-term)	123240	105337
		R.IHLMAGR.V ! R.LHIMAGR.R	797.447	797.445	-0.00096	46.34				1.32349e+08	1.50914e+08
		R.IHLMAGR.V ! R.LHIMAGR.R	399.228	797.445	-0.00329	26.63				2.29425e+07	2.91852e+07
		R.WKNFPSPVDAAFR.Q	513.602	1538.79	-0.00015	35.41			Label:18O(2) (C-term)	1.29838e+07	4.13702e+07
		R.WKNFPSPVDAAFR.Q	767.894	1534.78	0.00139	38.34				1.64517e+07	3.3483e+07
		R.YYCFQGNQFLR.F	1482.68	1482.68	0.00044	34.84				3.93556e+08	6.38863e+08
		R.YYCFQGNQFLR.F	741.848	1482.68	-0.00468	58.81				3.5754e+09	5.47963e+09
		R.YYCFQGNQFLR.F	741.848	1482.68	-0.00448	31.14				2.02855e+08	3.02321e+08
		R.YYCFQGNQFLR.F	743.851	1486.69	-0.002	43.01			Label:18O(2) (C-term)	3.12587e+08	4.76425e+08
		R.YYCFQGNQFLR.F	741.849	1482.68	-0.00689	40.24				2.61607e+06	3.91405e+06
		R.YYCFQGNQFLR.F	741.847	1482.68	-0.00268	30.6				3.40684e+06	4.98798e+06
		R.YYCFQGNQFLR.F	743.849	1486.69	0.0022	61.03			Label:18O(2) (C-term)	2.39154e+08	3.60127e+08
		R.YYCFQGNQFLR.F	1482.68	1482.68	0.00044	30.82				7.21083e+06	1.14333e+07
$14-1	52601.8		22	274	Antithrombin-III OS=Homo sapiens GN=SERPINC1 PE=1 SV=1		1.3949	5.23781e+08	7.3061e+08
		K.ADGESCSASM@MYQEGK.F	877.341	1753.67	-0.00258	65.24			Oxidation (M)	4.17152e+07	7.23953e+07
		K.ADGESCSASMMYQEGK.F	869.343	1737.68	-0.0017	83.4				7.68462e+07	1.4071e+08
		K.ADGESCSASMMYQEGK.F	869.344	1737.68	-0.0029	69.54				1.93433e+08	3.37419e+08
		K.ATEDEGSEQKIPEATNR.R	625.632	1874.87	-0.00645	41.24				8.82297e+07	2.19272e+08
		K.ATEDEGSEQKIPEATNR.R	937.943	1874.87	-0.00532	82.97				9.32556e+07	2.45236e+08
		K.ATEDEGSEQKIPEATNR.R	626.967	1878.88	-0.00266	31.08			Label:18O(2) (C-term)	4.96923e+06	1.51132e+07
		K.EQLQDM@GLVDLFSPEK.S	934.959	1868.91	-0.00074	67.06			Oxidation (M); Label:18O(2) (C-term)	1.63192e+08	263363176
		K.EQLQDMGLVDLFSPEK.S	924.96	1848.9	-0.00714	81.95				2.40539e+08	4.07451e+08
		K.EQLQDMGLVDLFSPEK.S	618.31	1852.91	0.00052	44.97			Label:18O(2) (C-term)	9.56844e+06	1.59127e+07
		K.EQLQDMGLVDLFSPEK.S	924.954	1848.9	0.00526	47.63				930454	1.77636e+06
		K.EQLQDMGLVDLFSPEK.S	926.961	1852.91	-0.00106	44.78			Label:18O(2) (C-term)	1.07238e+06	2026210
		K.EQLQDMGLVDLFSPEK.S	924.956	1848.9	0.00086	47.21				334454	683931
		K.EQLQDMGLVDLFSPEK.S	926.96	1852.91	0.00114	60.18			Label:18O(2) (C-term)	738623	1474748
		K.EQLQDMGLVDLFSPEK.S	926.961	1852.91	-6e-05	47.72			Label:18O(2) (C-term)	917416	1.80842e+06
		K.EQLQDMGLVDLFSPEK.S	926.961	1852.91	-0.00066	49.03			Label:18O(2) (C-term)	229493	461643
		K.EQLQDMGLVDLFSPEK.S	924.955	1848.9	0.00326	29.04				225697	342933
		K.EQLQDMGLVDLFSPEK.S	926.96	1852.91	0.00094	41.12			Label:18O(2) (C-term)	214979	386517
		K.EQLQDMGLVDLFSPEK.S	926.961	1852.91	-0.00106	44.81			Label:18O(2) (C-term)	194720	362583
		K.EQLQDMGLVDLFSPEK.S	926.962	1852.91	-0.00226	36.68			Label:18O(2) (C-term)	128476	299534
		K.EQLQDMGLVDLFSPEK.S	926.961	1852.91	0.00034	75.52			Label:18O(2) (C-term)	8.57804e+07	1.42843e+08
		K.EQLQDMGLVDLFSPEK.S	926.962	1852.91	-0.00226	38.86			Label:18O(2) (C-term)	1.81677e+07	2.94657e+07
		K.FDTISEK.T	839.414	839.415	0.00062	29.65				1.49782e+08	2.00163e+08
		K.FDTISEK.T	420.212	839.415	-0.00061	30.73				3.59936e+07	5.01642e+07
		K.FDTISEK.T	422.215	843.423	0.00068	28.36			Label:18O(2) (C-term)	7989653	1.0979e+07
		K.FDTISEK.T	839.414	839.415	0.00072	27.17				6.70445e+07	6.99096e+07
		K.FSPENTR.K	850.406	850.405	0.00035	26.09				1.44993e+07	14048328
		K.GDDITMVLILPKPEK.S	834.966	1668.92	0.00033	64.34				5.29506e+07	4.59542e+07
		K.KATEDEGSEQKIPEATNR.R	669.664	2006.98	-0.00111	38.51			Label:18O(2) (C-term)	7.22737e+06	2.33622e+07
		K.LPGIVAEGR.D	456.27	911.531	-0.00104	44.29				2.33323e+07	2.86117e+07
		K.LPGIVAEGR.D	915.54	915.539	0.00027	23.4			Label:18O(2) (C-term)	1.40788e+07	1.51567e+07
		K.NDNDNIFLSPLSISTAFAM@TK.L	1158.07	2315.12	-0.00035	60.57			Oxidation (M)	1.22215e+07	1.8788e+07
		K.NDNDNIFLSPLSISTAFAM@TK.L	772.38	2315.12	-0.00158	71.87			Oxidation (M)	6691350	5.35348e+06
		K.NDNDNIFLSPLSISTAFAMTK.L	1150.07	2299.13	-0.00127	74.88				2844446	2.80164e+06
		K.SKLPGIVAEGR.D	563.835	1126.66	-0.00346	41.07				1.4568e+08	215311552
		K.SKLPGIVAEGR.D	1126.66	1126.66	0.00086	30.35				2.12465e+07	3.04653e+07
		K.TSDQIHFFFAK.L	672.84	1344.67	-0.00027	33.15			Label:18O(2) (C-term)	2.83323e+08	4.4628e+08
		R.DDLYVSDAFHK.A	655.308	1309.61	-0.00221	41.56				2.80289e+08	4.03317e+08
		R.DDLYVSDAFHK.A	1309.61	1309.61	-9e-05	56.4				3.86441e+07	54181469
		R.DIPMNPMCIYR.S	1400.65	1400.65	-0.00037	32.5			Label:18O(2) (C-term)	2.42881e+07	6.44944e+07
		R.DIPMNPMCIYR.S	698.828	1396.64	-0.00458	34.79				123498445	3.05053e+08
		R.EVPLNTIIFM@GR.V	703.381	1405.75	-0.00233	58.34			Oxidation (M)	3.65381e+07	6.6757e+07
		R.EVPLNTIIFMGR.V	695.383	1389.76	-0.00165	59.59				5.23781e+08	6.71986e+08
		R.EVPLNTIIFMGR.V	1389.76	1389.76	-0.00113	29.33				49010561	6.13691e+07
		R.EVPLNTIIFMGR.V	695.382	1389.76	0.00015	52.83				2.38579e+07	2.79813e+07
		R.EVPLNTIIFMGR.V	695.383	1389.76	-0.00225	47.2				7.81933e+07	88364980
		R.EVPLNTIIFMGR.V	697.387	1393.76	-0.00177	24.21			Label:18O(2) (C-term)	7.85903e+07	8.88247e+07
		R.EVPLNTIIFMGR.V	695.383	1389.76	-0.00145	27.62				1264779	1.45807e+06
		R.EVPLNTIIFMGR.V	695.384	1389.76	-0.00305	59.04				3.37336e+07	4.20271e+07
		R.FATTFYQHLADSK.N	764.878	1528.74	-0.00465	76.12				3.60639e+08	3.74507e+08
		R.FATTFYQHLADSK.N	766.879	1532.75	0.00183	35.4			Label:18O(2) (C-term)	3.45382e+06	3.84893e+06
		R.FRIEDGFSLK.E	606.328	1211.64	-0.00483	43.82				1.0379e+08	1.62137e+08
		R.IEDGFSLK.E	454.742	908.472	-0.00256	35.57				2.08994e+07	2.83874e+07
		R.RVAEGTQVLELPFK.G	795.953	1590.9	0.00062	23.14			Label:18O(2) (C-term)	1.70497e+07	2.08531e+07
		R.RVAEGTQVLELPFKGDDITMVLILPKPEK.S	810.96	3240.8	-0.01221	40.02			Label:18O(2) (C-term)	41655439	59472479
		R.SLNPNRVTFK.A	590.335	1179.66	8e-05	21.5			Label:18O(2) (C-term)	100541	610785
		R.VAEGTQVLELPFK.G	715.901	1430.79	-0.00497	72.87				3.13852e+08	3.82678e+08
		R.VWELSK.A	761.42	761.419	-0.0001	43.4				28866062	1.3773e+08
$15-1	103356		22	98	Inter-alpha-trypsin inhibitor heavy chain H4 OS=Homo sapiens GN=ITIH4 PE=1 SV=4		1.1304	2.62273e+08	2.96471e+08
		K.AEAQAQYSAAVAK.G	654.336	1307.66	-0.00556	82.12				8.17366e+07	124084241
		K.AEAQAQYSAAVAK.G	1307.66	1307.66	0.00096	41.61				1.5939e+07	1.64974e+07
		K.AEAQAQYSAAVAK.G	654.333	1307.66	0.00104	73.19				866464	1.00014e+06
		K.AEAQAQYSAAVAK.G	654.334	1307.66	-0.00036	83.86				1.47782e+06	1.47928e+06
		K.AEAQAQYSAAVAK.G	654.336	1307.66	-0.00416	79.52				500562	578408
		K.EKAEAQAQYSAAVAK.G	784.906	1568.8	0.00107	77.6			Label:18O(2) (C-term)	5.33499e+06	1.94171e+07
		K.ETLFSVMPGLK.M	611.332	1221.65	-0.00096	41.08				6.57999e+07	5.92185e+07
		K.ILDDLSPR.D	928.509	928.51	0.00101	35.53				4.48529e+07	4.29133e+07
		K.ILDDLSPR.D	464.759	928.51	0.00068	45.14				3.58954e+07	35698725
		K.IPKPEASFSPR.R	614.84	1228.67	-0.0029	35.67				8.84766e+06	1.31259e+07
		K.LALDNGGLAR.R	500.283	999.558	-0.00037	44.02				2.21506e+07	2.17612e+07
		K.LQDRGPDVLTATVSGK.L	830.953	1660.9	0.0015	71.68			Label:18O(2) (C-term)	5.05485e+06	5.29053e+07
		K.NPLVWVHASPEHVVVTR.N	648.692	1944.06	0.00014	40.1			Label:18O(2) (C-term)	8.80148e+07	1.29162e+08
		K.NPLVWVHASPEHVVVTR.N	972.535	1944.06	-0.00253	49.87			Label:18O(2) (C-term)	3.19384e+07	2.56686e+07
		K.NVVFVIDK.S	933.541	933.54	0.0004	44.37				7.80144e+07	8.11859e+07
		K.SPEQQETVLDGNLIIR.Y	906.483	1811.95	-0.00857	80.85				5.83257e+07	73520582
		K.VRPQQLVK.H	484.307	967.605	-0.00081	20.12				101332	112190
		K.WKETLFSVM@PGLK.M	776.416	1551.82	0.00123	43.93			Oxidation (M)	4.39009e+06	3641447
		K.YYLQGAK.I	842.44	842.441	0.00076	27.19				7.88111e+06	9.28901e+06
		R.AISGGSIQIENGYFVHYFAPEGLTTM@PK.N	1015.83	3045.49	0.00678	42.48			Oxidation (M); Label:18O(1) (C-term)	10612736	1.76638e+07
		R.AISGGSIQIENGYFVHYFAPEGLTTMPK.N	1009.84	3027.49	-0.00439	32.88				5.087e+07	8.763e+07
		R.AISGGSIQIENGYFVHYFAPEGLTTMPK.N	1010.5	3029.5	0.00186	38.8			Label:18O(1) (C-term)	9.87238e+06	2.66573e+07
		R.ANTVQEATFQM@ELPK.K	863.926	1726.85	0.00126	48.95			Oxidation (M); Label:18O(2) (C-term)	3.31298e+07	45627243
		R.ANTVQEATFQMELPK.K	854.93	1708.85	-0.0057	63.66			Label:18O(1) (C-term)	1.23311e+08	1.91395e+08
		R.DQFNLIVFSTEATQWRPSLVPASAENVNK.A	1088.56	3263.66	-0.01335	46.7			Label:18O(1) (C-term)	2.42394e+07	2.80475e+07
		R.FAHTVVTSR.V	509.279	1017.55	-0.0019	42.54				1.63427e+07	19691194
		R.FAHTVVTSR.V	1017.55	1017.55	-0.00038	47.76				5.46479e+06	6150024
		R.FKPTLSQQQK.S	602.84	1204.67	-0.00309	20.59				370939	534882
		R.FKPTLSQQQK.S	604.843	1208.68	-0.0002	36.72			Label:18O(2) (C-term)	1.48519e+07	2.14746e+07
		R.FKPTLSQQQK.S	1204.67	1204.67	-0.00156	30.64				2023061	2.82844e+06
		R.FSSHVGGTLGQFYQEVLWGSPAASDDGR.R	990.135	2968.39	-0.00409	53.44				29086812	1.40537e+07
		R.GPDVLTATVSGK.L	572.816	1144.62	-0.00228	69.25				2.62273e+08	2.58265e+08
		R.GPDVLTATVSGK.L	1144.62	1144.62	0.00085	34.41				59458483	5.40711e+07
		R.LGVYELLLK.V	524.328	1047.64	-0.00349	46.56				8.48116e+07	8.58514e+07
		R.LGVYELLLK.V	1051.65	1051.65	-0.00068	23.26			Label:18O(2) (C-term)	1.68533e+07	1.69723e+07
		R.LGVYELLLK.V	524.326	1047.64	0.00091	42.65				5.82548e+06	5.8437e+06
		R.RLGVYELLLK.V	604.382	1207.75	-0.0009	30.67			Label:18O(2) (C-term)	3.20638e+07	4.31684e+07
$16-1	163290		22	56	Alpha-2-macroglobulin OS=Homo sapiens GN=A2M PE=1 SV=2		0.9352	6.73081e+07	6.29453e+07
		K.AAQVTIQSSGTFSSK.F	756.389	1511.77	0.00129	72.44				1.54461e+06	1.17568e+06
		K.AIGYLNTGYQR.Q	628.326	1255.64	2e-05	38.93				4.4022e+07	7.49427e+07
		K.ALLAYAFALAGNQDK.R	783.42	1565.83	0.00046	41.36				5.26814e+06	3.46324e+06
		K.ATVLNYLPK.C	509.801	1018.59	-0.00099	34.57				1.64497e+07	8.14516e+06
		K.DLTGFPGPLNDQDDEDCINR.H	1139.5	2277.99	0.00212	67.8				17687944	1.47221e+07
		K.DMYSFLEDMGLK.A	724.826	1448.64	7e-05	53.18				2.09515e+06	1.56383e+06
		K.DMYSFLEDMGLK.A	724.825	1448.64	0.00127	46.68				2.63521e+06	1.94271e+06
		K.DTVIKPLLVEPEGLEK.E	890.509	1780.01	0.0009	54.02				4.46882e+07	38384486
		K.EEFPFALGVQTLPQTCDEPK.A	1147.06	2293.11	0.00096	73.69				16696636	1.14638e+07
		K.EEFPFALGVQTLPQTCDEPK.A	765.041	2293.11	-0.00037	57.51				1.26766e+07	7.583e+06
		K.LPPNVVEESAR.A	605.825	1210.64	0.00068	25.31				4.11545e+07	3.1777e+07
		K.M@VSGFIPLKPTVK.M	716.916	1432.82	0.00012	58.19			Oxidation (M)	6.79964e+06	4.01092e+06
		K.NEDSLVFVQTDK.S	697.844	1394.68	-0.00072	62.87				3.8201e+07	2.08925e+07
		K.YDVENCLANK.V	606.782	1212.56	0.00096	38.86				3.32919e+07	1.77955e+07
		K.YGAATFTR.T ! R.YGAATFTR.T	886.442	886.442	0.00054	23.73				1.3935e+07	7.89738e+06
		R.IAQWQSFQLEGGLK.Q	802.926	1604.84	-0.00062	71.64				3.54839e+07	3.30957e+07
		R.LLIYAVLPTGDVIGDSAK.Y	923.023	1845.04	-0.00154	65.94				1.67376e+07	1.4713e+07
		R.LLLQQVSLPELPGEYSMK.V	1023.05	2045.1	-0.00202	47.85				4.67193e+07	4.01821e+07
		R.NQGNTWLTAFVLK.T	746.402	1491.8	0.00071	65.96				5.02232e+06	2.07189e+06
		R.SSGSLLNNAIK.G	552.307	1103.61	-0.00084	50.26				1.75899e+07	2.38661e+07
		R.TEHPFTVEEFVLPK.F	836.934	1672.86	-0.00222	47.68				3.70166e+07	2.81412e+07
		R.TGTHGLLVK.Q	463.277	925.547	0.00063	33.58				590360	383016
		R.TGTHGLLVK.Q	925.546	925.547	0.00075	29.01				284825	187682
		R.VTAAPQSVCALR.A	630.342	1259.68	0.0015	52.9				6.73081e+07	7.22234e+07
		R.VVSMDENFHPLNELIPLVYIQDPK.G	937.486	2810.44	0.00046	29.19				10838425	1.06598e+07
$17-1	69068.4		20	112	Afamin OS=Homo sapiens GN=AFM PE=1 SV=1		1.3939	4.32355e+08	6.02676e+08
		K.AESPEVCFNEESPK.I	807.361	1613.71	-0.00064	25.72			Label:18O(2) (C-term)	2.02305e+06	1.72247e+06
		K.DMVEYK.D	784.354	784.355	0.00125	34.97				68638926	9.52033e+07
		K.FTDSENVCQER.D	686.298	1371.58	-0.00361	69.05				2.12617e+08	3.33605e+08
		K.FTDSENVCQER.D	1371.58	1371.58	0.00052	59.91				1.11864e+07	1.88033e+07
		K.FTDSENVCQER.D	688.301	1375.59	0.00028	42.22			Label:18O(2) (C-term)	1.3538e+07	18948317
		K.FTDSENVCQER.D	686.297	1371.58	-0.00021	40.97				139002	212138
		K.FTFEYSR.R	477.229	953.45	0.00016	24.62			Label:18O(2) (C-term)	1.99648e+07	2.90112e+07
		K.HVCGALLK.F	442.756	884.502	-0.0005	23.06				7.08585e+06	3.94851e+06
		K.IAPQLSTEELVSLGEK.M	857.471	1713.93	-0.00705	74.59				1.68712e+08	2.85215e+08
		K.IAPQLSTEELVSLGEK.M	857.471	1713.93	-0.00585	85.45				3.17382e+07	53141501
		K.ICAM@EGLPQK.H	577.29	1153.57	0.00098	27.02			Oxidation (M); Label:18O(2) (C-term)	5.89271e+06	8.1924e+06
		K.ICAMEGLPQK.H	569.293	1137.58	6e-05	37.42			Label:18O(2) (C-term)	5.47604e+06	8.4358e+06
		K.ICAMEGLPQK.H	567.29	1133.57	-0.00282	58.89				9.07078e+07	1.67874e+08
		K.ICAMEGLPQK.H	1133.57	1133.57	-0.0007	33.86				18862838	28689976
		K.KSDVGFLPPFPTLDPEEK.C	1010.52	2020.04	0.0022	63.17			Label:18O(2) (C-term)	6.7305e+07	6.29182e+07
		K.LKHELTDEELQSLFTNFANVVDK.C	898.8	2694.38	-0.00769	53.92			Label:18O(2) (C-term)	1.22803e+07	2.57737e+07
		K.LPNNVLQEK.I	527.8	1054.59	-0.00162	47.74				106087958	1.49266e+08
		K.SDVGFLPPFPTLDPEEK.C	944.477	1887.94	-0.00864	50.77				4.32355e+08	6.45392e+08
		R.DADPDTFFAK.F	563.758	1126.51	-0.00158	40.94				5.53296e+07	8.07401e+07
		R.DADPDTFFAK.F	1130.51	1130.51	0.00062	39.35			Label:18O(2) (C-term)	6.56465e+07	9.60425e+07
		R.ESLLNHFLYEVAR.R	795.921	1590.83	-0.00629	45.4				7.86403e+07	1.19353e+08
		R.FLVNLVK.L	416.769	832.529	-3e-05	26.2				8.73788e+06	7.13236e+06
		R.FLVNLVK.L	832.529	832.529	0.0005	20.88				6.79253e+06	5.05278e+06
		R.GQCIINSNKDDRPK.D	544.612	1631.82	-0.0018	21.84				4.68137e+06	7.78103e+06
		R.GQCIINSNKDDRPK.D	816.414	1631.82	-0.00297	46.27				4.83343e+06	7648856
		R.IVQIYK.D	763.471	763.471	0.00124	29.17				2.54102e+07	20237779
		R.RHPDLSIPELLR.I	723.417	1445.82	-0.00423	39.06				3.82518e+07	4.80127e+07
		R.RPCFESLK.A	512.27	1023.53	-0.00197	44.72				4.15386e+07	5.42567e+07
		R.TINPAVDHCCK.T	646.809	1292.61	0.00137	21.78			Label:18O(2) (C-term)	7.53149e+07	9.38872e+07
		R.TINPAVDHCCK.T	644.803	1288.6	0.00469	28.87				372382363	4.20531e+08
$18-1	188303		20	46	Complement C5 OS=Homo sapiens GN=C5 PE=1 SV=4		0.9832	6.04368e+07	5.94186e+07
		K.AFTECCVVASQLR.A	757.872	1514.73	-0.00057	68.88				4.03096e+07	3.46543e+07
		K.ALVEGVDQLFTDYQIK.D	919.981	1838.95	-0.00027	65.98				3.78874e+07	5.06022e+07
		K.CCYDGACVNNDETCEQR.A	1049.9	2098.78	-0.00268	64.63				6.15341e+06	7.24535e+06
		K.DSSVPNTGTAR.M	554.772	1108.54	0.00036	29.75			Label:18O(2) (C-term)	2.97692e+06	3.24991e+06
		K.DSSVPNTGTAR.M	1104.53	1104.53	0.001	43.39				3.31969e+06	3.28449e+06
		K.ELSYYSLEDLNNK.Y	794.381	1587.75	-0.00068	78.12				1.17204e+07	6.29609e+06
		K.ENSQYQPIK.L	553.777	1106.55	0.00111	36.95				6.96031e+06	1.74247e+06
		K.FQNSAILTIQPK.Q	680.387	1359.76	-0.00306	74.15				5.65062e+07	5.03514e+07
		K.FSDASYQSINIPVTQNMVPSSR.L	1221.09	2441.18	-0.00218	88.32				2.65053e+07	22461948
		K.FSDASYQSINIPVTQNMVPSSR.L	814.398	2441.18	-0.00111	28				2.13123e+07	1.85124e+07
		K.IDTQDIEASHYR.G	724.345	1447.68	6e-05	61.62				2.58875e+07	2.47838e+07
		K.KVTCTNAELVK.G	625.344	1249.68	0.00171	47.27				3869826	2.52652e+06
		K.LNLVATPLFLKPGIPYPIK.V	698.763	2094.27	0.00077	25.43				8.47371e+06	34437.7
		K.LQGTLPVEAR.E	542.312	1083.62	0.00035	32.39				1.23498e+07	9.4545e+06
		K.MSAVEGICTSESPVIDHQGTK.S	746.359	2237.06	-0.00345	41.72			Label:18O(2) (C-term)	4.97547e+07	48710328
		K.TDAPDLPEENQAR.E	728.341	1455.67	-0.00232	63.49				6.04368e+07	7.03392e+07
		K.TLLPVSKPEIR.S	626.885	1252.76	0.001	33.93				1.86822e+07	17662229
		K.TSTSEEVCSFYLK.I	769.359	1537.71	0.00012	72.74				5.00163e+07	4.4703e+07
		R.IVACASYKPSR.E	619.832	1238.66	0.00082	38.37				5.29527e+06	5.00385e+06
		R.M@VETTAYALLTSLNLK.D	892.479	1783.95	0.00126	75.23			Oxidation (M)	5.25099e+06	4.11877e+06
		R.NADYSYSVWK.G	616.783	1232.56	9e-05	42.42				17841687	1.43862e+07
		R.SIVSALKR.E	437.28	873.552	-0.00032	22.22				240997	254542
$19-1	85696.5		19	89	Gelsolin OS=Homo sapiens GN=GSN PE=1 SV=1		2.4087	256228633	6.17172e+08
		K.AGALNSNDAFVLK.T	662.355	1323.7	0.00133	56.48			Label:18O(2) (C-term)	1.64859e+08	5.92557e+08
		K.AGALNSNDAFVLK.T	1323.7	1323.7	0.00086	30.85			Label:18O(2) (C-term)	1.05536e+07	37824641
		K.QTQVSVLPEGGETPLFK.Q	917.49	1833.97	0.00033	45.96			Label:18O(2) (C-term)	15749235	4.94424e+07
		K.RYIETDPANR.D	619.816	1238.63	0.0018	29.04			Label:18O(2) (C-term)	5.5558e+06	2.13206e+07
		K.SEDCFILDHGK.D	656.306	1311.6	-0.00101	52.81			Label:18O(2) (C-term)	5.02411e+07	1.75754e+08
		K.SEDCFILDHGK.D	1311.6	1311.6	0.00011	31.33			Label:18O(2) (C-term)	5.37655e+06	2.05604e+07
		K.TASDFITK.M	886.465	886.465	0.00041	22.5			Label:18O(2) (C-term)	8.12668e+06	3.18066e+07
		K.TASDFITK.M	886.465	886.465	0.00051	26.06			Label:18O(2) (C-term)	9.87173e+06	3.92209e+07
		K.TGAQELLR.V	446.256	891.503	-0.00035	50.87			Label:18O(2) (C-term)	1.26585e+07	7.2794e+07
		K.TPSAAYLWVGTGASEAEK.T	921.454	1841.91	0.00521	30.79			Label:18O(2) (C-term)	3.80334e+07	6.84063e+07
		K.TPSAAYLWVGTGASEAEK.T	921.457	1841.91	-0.00039	63.96			Label:18O(2) (C-term)	1.11143e+07	2.80909e+07
		K.TPSAAYLWVGTGASEAEK.T	921.455	1841.91	0.00301	65.62			Label:18O(2) (C-term)	9.24293e+06	14328503
		R.AQPVQVAEGSEPDGFWEALGGK.A	759.371	2276.1	0.00019	57.08			Label:18O(2) (C-term)	3.73694e+07	1.72761e+08
		R.AQPVQVAEGSEPDGFWEALGGK.A	1138.55	2276.1	-0.00218	100.7			Label:18O(2) (C-term)	87777582	3.83849e+08
		R.AVEVLPK.A	759.475	759.475	0.00024	21.76			Label:18O(2) (C-term)	2.3788e+07	8.64311e+07
		R.DPDQTDGLGLSYLSSHIANVER.V	797.059	2389.15	-0.00995	39.18			Label:18O(1) (C-term)	6.60415e+07	199907484
		R.EVQGFESATFLGYFK.S	861.928	1722.84	-0.00935	94.52				256228633	3.7931e+08
		R.IEGSNKVPVDPATYGQFYGGDSYIILYNYR.H	1134.56	3401.66	-0.01103	48.5			Label:18O(1) (C-term)	18755688	7.95585e+07
		R.LFACSNK.I	830.422	830.421	2e-05	38.02			Label:18O(2) (C-term)	167754	955932
		R.LFACSNK.I	830.421	830.421	0.00072	43.76			Label:18O(2) (C-term)	891475	3.05837e+06
		R.RTPITVVK.Q	459.3	917.591	-0.00011	26.72			Label:18O(2) (C-term)	1.0442e+07	3.54985e+07
		R.RTPITVVK.Q	459.301	917.591	-0.00171	20.53			Label:18O(2) (C-term)	207000	543986
		R.TPITVVK.Q	761.49	761.49	0.00071	27.9			Label:18O(2) (C-term)	4.18739e+06	1.64886e+07
		R.VPEARPNSMVVEHPEFLK.A	695.031	2083.08	0.00159	42.68			Label:18O(2) (C-term)	1.07256e+07	8.21352e+07
		R.VPFDAATLHTSTAMAAQHGM@DDDGTGQK.Q	965.102	2893.29	-0.00334	46.51			Oxidation (M); Label:18O(2) (C-term)	2.2513e+07	1.01904e+08
		R.YIETDPANR.D	1082.53	1082.52	-0.00018	29.29			Label:18O(2) (C-term)	1.35105e+07	5.04923e+07
		R.YIETDPANR.D	541.766	1082.52	0.0005	30.36			Label:18O(2) (C-term)	3.54253e+07	125195898
$20-1	47650.3		18	404	Alpha-1-antichymotrypsin OS=Homo sapiens GN=SERPINA3 PE=1 SV=2		1.057	1281931522	1.35503e+09
		K.ADLSGITGAR.N	960.512	960.511	-0.00052	55.17				1.00811e+08	1.15479e+08
		K.ADLSGITGAR.N	480.76	960.511	-0.00165	78.16				8.24731e+07	9.61648e+07
		K.ADLSGITGAR.N	964.519	964.519	0.00056	55.02			Label:18O(2) (C-term)	2.5866e+08	2.90069e+08
		K.AKWEMPFDPQDTHQSR.F	659.641	1976.91	5e-05	41.38			Label:18O(2) (C-term)	1.44226e+07	5.96781e+07
		K.AKWEMPFDPQDTHQSR.F	988.957	1976.91	0.00038	52.47			Label:18O(2) (C-term)	7.33366e+06	2.72905e+07
		K.AKWEMPFDPQDTHQSR.F	659.642	1976.91	-0.00325	24.69			Label:18O(2) (C-term)	3.66703e+06	1.60875e+07
		K.AVLDVFEEGTEASAATAVK.I	954.483	1907.96	0.00153	90.88				547376452	4.14042e+08
		K.AVLDVFEEGTEASAATAVK.I	954.484	1907.96	0.00033	63.97				4.67334e+06	3.89003e+06
		K.AVLDVFEEGTEASAATAVK.I	954.486	1907.96	-0.00487	27.33				4.81015e+06	4.00354e+06
		K.AVLDVFEEGTEASAATAVK.I	954.484	1907.96	-0.00047	93.68				1.80628e+08	1.33234e+08
		K.AVLDVFEEGTEASAATAVK.I	956.489	1911.97	-0.00139	20.34			Label:18O(2) (C-term)	1962749	4.98733e+06
		K.AVLDVFEEGTEASAATAVK.I	954.484	1907.96	-7e-05	92.62				3.02046e+07	1.81796e+07
		K.EQLSLLDR.F	973.532	973.531	0.00026	38.89				2.72745e+08	2.77089e+08
		K.EQLSLLDR.F	487.27	973.531	0.00034	33.3				1.09256e+08	1.09251e+08
		K.EQLSLLDR.F	973.531	973.531	0.00076	38.98				3.55754e+07	3.30327e+07
		K.EQLSLLDR.F	487.27	973.531	0.00014	34.06				1.78711e+07	1.54815e+07
		K.ITDLIK.D ! K.TLDLLK.N	702.439	702.44	0.0009	20.82				1.27045e+07	2.74362e+06
		K.ITLLSALVETR.T	608.371	1215.73	-0.00223	83.43				187336767	1.51322e+08
		K.ITLLSALVETR.T	1215.73	1215.73	-0.00031	36.2				1.53696e+07	11363326
		K.ITLLSALVETR.T	608.37	1215.73	-0.00083	81.15				2.30663e+07	1.98105e+07
		K.KLINDYVK.N	496.793	992.577	0.00016	32.21				1.02449e+08	5.45601e+07
		K.KLINDYVK.N	992.578	992.577	0.00018	34.04				1.86225e+07	8310532
		K.KLINDYVK.N	496.792	992.577	0.00156	24.74				1.58837e+06	896996
		K.LINDYVK.N	432.745	864.483	0	31.01				3.48985e+07	2.92389e+07
		K.M@EEVEAMLLPETLK.R	824.917	1648.82	-0.00814	66.57			Oxidation (M)	8.39206e+07	1.45924e+08
		K.M@EEVEAMLLPETLKR.W	904.968	1808.93	-0.00015	48.95			Oxidation (M); Label:18O(2) (C-term)	157337481	157947774
		K.M@EEVEAMLLPETLKR.W	603.647	1808.93	0.00182	44.45			Oxidation (M); Label:18O(2) (C-term)	3.53279e+07	6.06079e+07
		K.MEEVEAM@LLPETLK.R	824.913	1648.82	-0.00134	62.65			Oxidation (M)	7.1619e+07	1.25021e+08
		K.MEEVEAM@LLPETLKR.W	603.648	1808.93	-0.00148	34.26			Oxidation (M); Label:18O(2) (C-term)	24910141	4.24502e+07
		K.MEEVEAM@LLPETLKR.W	902.966	1804.92	-0.00544	43.91			Oxidation (M)	2.60963e+07	4.57401e+07
		K.MEEVEAMLLPETLK.R	816.916	1632.82	-0.00106	75.4				2.37493e+08	1.6874e+08
		K.MEEVEAMLLPETLKR.W	596.982	1788.92	-0.00538	52.44				1.70274e+08	3.02678e+08
		K.MEEVEAMLLPETLKR.W	896.974	1792.93	-0.00867	56.22			Label:18O(2) (C-term)	3.00266e+07	6.10313e+07
		K.MEEVEAMLLPETLKR.W	894.97	1788.92	-0.00836	56.88				8.52597e+07	1.48483e+08
		K.MEEVEAMLLPETLKR.W	896.972	1792.93	-0.00407	56.82			Label:18O(2) (C-term)	3.21947e+07	5.6964e+07
		K.MEEVEAMLLPETLKR.W	598.318	1792.93	-0.0046	41.1			Label:18O(2) (C-term)	5.35157e+07	8.67601e+07
		K.RLYGSEAFATDFQDSAAAK.K	1026.5	2051.98	-0.0023	113.91			Label:18O(2) (C-term)	7.94018e+07	1.74882e+08
		K.WEM@PFDPQDTHQSR.F	895.384	1789.76	0.00015	34.89			Oxidation (M)	7.4774e+07	4.69658e+07
		K.WEMPFDPQDTHQSR.F	887.387	1773.76	-0.00017	47.14				3.18715e+08	2.19225e+08
		K.WEMPFDPQDTHQSR.F	591.927	1773.76	-0.0003	34.01				1.76376e+08	1.18748e+08
		R.DEELSCTVVELK.Y	704.849	1408.69	-0.00135	76.29				2.80303e+08	173283375
		R.DEELSCTVVELK.Y	1408.69	1408.69	-0.00043	65.11				3.62012e+07	2.04496e+07
		R.DEELSCTVVELK.Y	704.848	1408.69	0.00085	40.16				1.01292e+07	6.65912e+06
		R.DEELSCTVVELK.Y	704.849	1408.69	-0.00135	43.42				9.93625e+06	6.60902e+06
		R.EIGELYLPK.F	531.299	1061.59	-0.00142	34.57				280519245	3.33338e+08
		R.EIGELYLPK.F	1061.59	1061.59	0.00071	28.21				3.74381e+08	4.2777e+08
		R.GKITDLIK.D	444.282	887.556	0.0007	35.48				17674821	4.49631e+06
		R.GKITDLIK.D	887.555	887.556	0.00113	26.79				7.02186e+06	1.38777e+06
		R.LYGSEAFATDFQDSAAAK.K	946.44	1891.87	-0.00029	99.21				5.20484e+07	3.72604e+07
		R.LYGSEAFATDFQDSAAAK.K	948.444	1895.88	0.00039	95.6			Label:18O(2) (C-term)	1281931522	1.4836e+09
		R.LYGSEAFATDFQDSAAAK.K	946.44	1891.87	-0.00029	54.82				7.3006e+07	8.57172e+07
		R.LYGSEAFATDFQDSAAAK.K	946.44	1891.87	-9e-05	95.24				1.44174e+08	1.58373e+08
		R.LYGSEAFATDFQDSAAAK.K	946.439	1891.87	0.00111	61.31				2.67693e+06	3.10083e+06
		R.LYGSEAFATDFQDSAAAK.K	946.439	1891.87	0.00071	72.64				1.76416e+07	2.19802e+07
		R.NLAVSQVVHK.A	1094.63	1094.63	0.00067	34.34				5.91048e+07	6.55829e+07
		R.NLAVSQVVHK.A	549.823	1098.64	0.00183	31.6			Label:18O(2) (C-term)	1.79238e+08	2.11185e+08
		R.NLAVSQVVHK.A	547.821	1094.63	-0.00166	42.28				3.44888e+06	3.94202e+06
		R.WRDSLEFR.E	554.782	1108.55	-0.00132	26.17				338204171	3.07681e+08
$21-1	187146		18	38	Complement C3 OS=Homo sapiens GN=C3 PE=1 SV=2		0.7197	6.03052e+07	4.3399e+07
		K.ACEPGVDYVYK.T	644.301	1287.59	-0.00097	27.73				1.66425e+07	1.25384e+07
		K.AGDFLEANYMNLQR.S	821.389	1641.77	-0.00059	43.42				6.03052e+07	5.13908e+07
		K.DICEEQVNSLPGSITK.A	888.939	1776.87	-0.00033	75.92				5.98207e+07	4.12164e+07
		K.HLIVTPSGCGEQNMIGMTPTVIAVHYLDETEQWEK.F	993.98	3972.91	0.00884	20.28			Label:18O(1) (C-term)	2.49962e+06	4.20317e+06
		K.KGYTQQLAFR.Q	606.331	1211.65	0.0002	80.34				9043652	6.26063e+06
		K.KQELSEAEQATR.T	695.352	1389.7	0.00188	49.89				5.23656e+06	3.53533e+06
		K.SGSDEVQVGQQR.T	645.307	1289.61	0.00212	49.24				3.17299e+07	3.08023e+07
		K.SSLSVPYVIVPLK.T	701.423	1401.84	-0.00195	60.94				3.05489e+07	1.22655e+07
		K.TIYTPGSTVLYR.I	685.869	1370.73	0.00152	44.68				2.11724e+07	3.52129e+06
		K.VFLDCCNYITELR.R	838.905	1676.8	-0.0001	64.27				4.29254e+07	20130225
		K.VTIKPAPETEK.R	606.846	1212.68	0.00068	32.82				4.89307e+06	3.42443e+06
		R.HQQTVTIPPK.S	574.826	1148.64	-0.00048	39.63				1.19706e+06	2.12425e+06
		R.ILLQGTPVAQMTEDAVDAER.L	719.701	2157.09	-0.00075	79.9				2.09972e+07	1.74127e+07
		R.IPIEDGSGEVVLSR.K	735.894	1470.78	0.00052	70.47				2.28747e+07	1.56669e+07
		R.LVAYYTLIGASGQR.E	756.415	1511.82	-0.00029	64.04				1.79023e+07	1.20473e+07
		R.SYTVAIAGYALAQM@GR.L	844.428	1687.85	0.00027	73.63			Oxidation (M)	1.38433e+07	6.49593e+06
		R.TFISPIK.C	805.482	805.482	0.00051	38.4				5.97415e+06	4.29239e+06
		R.VPVAVQGEDTVQSLTQGDGVAK.L	1099.57	2198.13	-0.00077	89.82				4.15599e+07	3.95756e+07
$22-1	71956.6		16	131	Kininogen-1 OS=Homo sapiens GN=KNG1 PE=1 SV=2		1.0776	1.05803e+09	1.14016e+09
		K.AATGECTATVGK.R	576.784	1152.56	-0.00241	52.27				1.02754e+08	9.88046e+07
		K.AATGECTATVGK.R	1156.56	1156.57	0.002	33.41			Label:18O(2) (C-term)	4.28003e+07	38685832
		K.AATGECTATVGK.R	576.783	1152.56	-0.00021	49.99				899332	1.14273e+06
		K.ENFLFLTPDCK.S	685.839	1370.67	-0.00347	70.03				412365283	5.24634e+08
		K.ENFLFLTPDCK.S	1370.67	1370.67	0.00106	57.86				1.47977e+08	1.87945e+08
		K.ESNEELTESCETK.K	771.83	1542.65	-0.00419	75.68				4.7471e+07	6.45107e+07
		K.ICVGCPR.D	835.417	835.416	0.00036	46.42				6.3251e+07	8.32391e+07
		K.ICVGCPR.D	418.213	835.416	-0.00127	35.13				1.13269e+07	15100818
		K.IYPTVNCQPLGM@ISLM@K.R	992.503	1984	-0.00333	53.22			Oxidation (M)	1.58567e+08	1.25704e+08
		K.IYPTVNCQPLGM@ISLMK.R	984.504	1968	-5e-05	72.07			Oxidation (M)	5.96722e+07	4.69792e+07
		K.IYPTVNCQPLGMISLMK.R	976.507	1952.01	3e-05	60.81				7.60543e+06	5794243
		K.KIYPTVNCQPLGM@ISLM@K.R	706.039	2116.1	-0.00232	28.11			Oxidation (M); Label:18O(2) (C-term)	2.07177e+07	6.79943e+07
		K.KIYPTVNCQPLGM@ISLM@K.R	1058.56	2116.1	-0.00609	43.44			Oxidation (M); Label:18O(2) (C-term)	3.92148e+06	15392171
		K.KIYPTVNCQPLGMISLM@K.R	700.04	2098.1	-0.00448	44.12			Oxidation (M); Label:18O(1) (C-term)	7.62945e+06	2.3555e+07
		K.KLGQSLDCNAEVYVVPWEK.K	1113.57	2226.12	-0.00808	57.23			Label:18O(2) (C-term)	5.82654e+07	1.27943e+08
		K.KYFIDFVAR.E	579.821	1158.63	-0.00333	40.17				7.78217e+07	1.08104e+08
		K.KYNSQNQSNNQFVLYR.I	1003.99	2006.98	0.00269	73.91			Label:18O(2) (C-term)	3034027	1.23141e+07
		K.TVGSDTFYSFK.Y	626.301	1251.59	-0.00391	62.08				7.4909e+08	8.53313e+08
		K.TVGSDTFYSFK.Y	1251.59	1251.59	0.00022	47.42				1.68895e+08	2.06477e+08
		K.TVGSDTFYSFK.Y	626.301	1251.59	-0.00371	42.9				1.63088e+06	2.3461e+06
		K.TWQDCEYK.D	558.739	1116.47	-0.0029	32.86				9.68701e+07	1.21821e+08
		K.TWQDCEYK.D	1120.47	1120.48	0.00111	27.6			Label:18O(2) (C-term)	8.87211e+07	1.05828e+08
		K.YFIDFVAR.E	515.773	1030.54	-0.00248	44.98				3.47271e+07	4.69618e+07
		K.YFIDFVAR.E	515.773	1030.54	-0.00288	47.01				2.64268e+07	3.45927e+07
		K.YFIDFVAR.E	517.776	1034.54	0.0008	22.74			Label:18O(2) (C-term)	4.04196e+06	4976039
		K.YNSQNQSNNQFVLYR.I	939.948	1878.89	-0.00087	65.73			Label:18O(2) (C-term)	2.98421e+08	4.22856e+08
		R.DIPTNSPELEETLTHTITK.L	1072.05	2143.09	-0.00668	41.62			Label:18O(2) (C-term)	4.24658e+08	5.86648e+08
		R.IASFSQNCDIYPGK.D	1586.75	1586.75	0.00191	26.51				3.26865e+07	2.82111e+07
		R.IASFSQNCDIYPGK.D	793.88	1586.75	0.00018	32.77				1.05803e+09	9.09255e+08
		R.IASFSQNCDIYPGK.D	793.88	1586.75	0.00078	30.71				1.08377e+07	8.19688e+06
		R.IASFSQNCDIYPGKDFVQPPTK.I	835.085	2503.23	-0.00832	29.7			Label:18O(2) (C-term)	1.51591e+08	7.02729e+08
		R.IASFSQNCDIYPGKDFVQPPTK.I	835.082	2503.23	0.00098	25.43			Label:18O(2) (C-term)	3.93394e+06	18005637
		R.IASFSQNCDIYPGKDFVQPPTK.I	835.083	2503.23	-0.00322	29.41			Label:18O(2) (C-term)	786938	4.94701e+06
$23-1	55153.5		16	90	Plasma protease C1 inhibitor OS=Homo sapiens GN=SERPING1 PE=1 SV=2		1.072	2.75698e+08	2.95554e+08
		K.DFTCVHQALK.G	1205.6	1205.6	-0.00068	29.47				2.01765e+07	2.17571e+07
		K.DFTCVHQALK.G	605.307	1209.61	0.00189	41.74			Label:18O(2) (C-term)	1.4871e+08	1.69374e+08
		K.DFTCVHQALKGFTTK.G	872.448	1743.89	-0.0005	48.85			Label:18O(2) (C-term)	4.76256e+06	4.76122e+06
		K.FQPTLLTLPR.I	593.355	1185.7	-0.00231	21.73				1.29953e+08	1.34168e+08
		K.FQPTLLTLPR.I	1189.71	1189.71	0.0005	21.45			Label:18O(2) (C-term)	2.0365e+07	2.00053e+07
		K.GVTSVSQIFHSPDLAIR.D	915.997	1830.98	-0.00071	51.54			Label:18O(2) (C-term)	8.28128e+07	8.29179e+07
		K.GVTSVSQIFHSPDLAIR.D	611.002	1830.98	-0.00643	34.79			Label:18O(2) (C-term)	1.01471e+08	1.3784e+08
		K.GVTSVSQIFHSPDLAIR.D	915.997	1830.98	-0.00031	77.82			Label:18O(2) (C-term)	2.67431e+08	3.74499e+08
		K.GVTSVSQIFHSPDLAIR.D	611.002	1830.98	-0.00463	27.2			Label:18O(2) (C-term)	10378880	1.53139e+07
		K.HRLEDMEQALSPSVFK.A	629.653	1886.94	0.00054	54.92				4.82274e+07	2.54542e+07
		K.HRLEDMEQALSPSVFK.A	943.975	1886.94	0.00096	79.95				5.82316e+07	3.06222e+07
		K.KYPVAHFIDQTLK.A	780.436	1559.86	-0.00549	42.73				8.4149e+07	9.7e+07
		K.KYPVAHFIDQTLK.A	520.626	1559.86	-0.00512	28.2				7.01749e+07	8.23514e+07
		K.LYHAFSAM@K.K	542.269	1083.53	3e-05	35.73			Oxidation (M)	2.94932e+06	5.38325e+06
		K.LYHAFSAM@K.K	1083.53	1083.53	0.00016	34.92			Oxidation (M)	727386	819219
		K.LYHAFSAMK.K	1067.53	1067.53	0.00024	32.31				1.03509e+07	2.67027e+07
		K.TNLESILSYPK.D	632.845	1264.68	-0.00381	62.19				2.58543e+08	3.07099e+08
		K.TNLESILSYPK.D	632.844	1264.68	-0.00161	37.11				2.69761e+08	3.18988e+08
		K.VATTVISK.M	818.498	818.498	0.0003	24.15				522625	321139
		K.VATTVISK.M	822.507	822.507	0.00038	31.13			Label:18O(2) (C-term)	198221	135739
		K.VPMMNSK.K	806.39	806.39	0.00039	27.77				2.01968e+06	1.55839e+06
		K.VTTSQDMLSIM@EK.L	751.865	1502.72	-0.00069	54.65			Oxidation (M); Label:18O(2) (C-term)	2.95694e+07	7.06345e+07
		K.VTTSQDMLSIMEK.L	743.866	1486.73	0.00339	59.85			Label:18O(2) (C-term)	4.42407e+07	1.26246e+08
		K.VTTSQDMLSIMEK.L	743.87	1486.73	-0.00601	56.44			Label:18O(2) (C-term)	1.45316e+07	3.81304e+07
		K.YPVAHFIDQTLK.A	716.386	1431.76	-0.00085	43.33				1.89606e+07	2.55154e+07
		R.IKVTTSQDMLSIMEK.L	864.456	1727.91	0.00081	74.11			Label:18O(2) (C-term)	3.9956e+07	5.96992e+07
		R.LEDM@EQALSPSVFK.A	805.392	1609.78	0.00306	34.49			Oxidation (M)	3.27986e+07	1.26597e+07
		R.LEDMEQALSPSVFK.A	797.397	1593.78	-0.00206	82.6				2.75698e+08	1.2986e+08
		R.LLDSLPSDTR.L	558.8	1116.59	-0.0012	47.89				1.64065e+08	1.71315e+08
		R.LLDSLPSDTR.L	1116.59	1116.59	0.00052	23.75				44729005	4.49257e+07
		R.TLYSSSPR.V	455.736	910.463	-0.00087	47.97				2.63767e+07	3.65686e+07
		R.TLYSSSPR.V	910.463	910.463	0.00056	31.97				5.3811e+07	7.03866e+07
$24-1	106462		16	83	Inter-alpha-trypsin inhibitor heavy chain H2 OS=Homo sapiens GN=ITIH2 PE=1 SV=2		1.2531	2.72981e+08	3.42077e+08
		K.AHVSFKPTVAQQR.I	490.275	1468.8	-0.00553	25.71				1.3897e+07	1.95798e+07
		K.AHVSFKPTVAQQR.I	734.908	1468.8	-0.0054	47.83				1.13209e+07	1.55897e+07
		K.FYNQVSTPLLR.N	671.369	1341.73	0.00096	37.01			Label:18O(2) (C-term)	2.72981e+08	333312526
		K.FYNQVSTPLLR.N	669.365	1337.72	0.00028	35.37				8.84843e+06	9.76647e+06
		K.IQPSGGTNINEALLR.A	791.933	1582.85	-0.0034	78.46				1.02215e+08	1.34797e+08
		K.KFYNQVSTPLLR.N	733.412	1465.82	0.00064	40.51				2.09864e+06	3.46666e+06
		K.VQFELHYQEVK.W	710.368	1419.73	-0.00044	76.27				33943763	3.71731e+07
		K.VVNNSPQPQNVVFDVQIPK.G	1062.57	2124.13	0.00867	35.77			Label:18O(1) (C-term)	1.08814e+08	1.61528e+08
		K.VVNNSPQPQNVVFDVQIPK.G	1063.58	2126.14	-0.00709	61.17			Label:18O(2) (C-term)	1.75007e+08	2.44081e+08
		K.VVNNSPQPQNVVFDVQIPK.G	709.387	2126.14	-0.00702	50.65			Label:18O(2) (C-term)	3.99526e+07	59267089
		R.AEDHFSVIDFNQNIR.T	902.935	1804.86	-0.00024	66.94				1.45567e+08	1.59431e+08
		R.AEDHFSVIDFNQNIR.T	602.292	1804.86	0.00073	34.41				2.38356e+07	1.97392e+07
		R.IYGNQDTSSQLK.K	677.336	1353.66	0.00075	71.09				1.80179e+08	2.22775e+08
		R.IYGNQDTSSQLK.K	677.336	1353.66	0.00095	47.52				1.76219e+07	1.66429e+07
		R.IYGNQDTSSQLKK.F	741.386	1481.76	-0.0035	52.94				2.50767e+07	4.39533e+07
		R.IYGNQDTSSQLKK.F	494.593	1481.76	-0.00412	35.93				2.06506e+07	3.85856e+07
		R.IYLQPGR.L	846.483	846.483	0.0008	25.89				4.61206e+07	5.30304e+07
		R.IYLQPGR.L	423.746	846.483	7e-05	26.83				3.81908e+07	4.82507e+07
		R.LSNENHGIAQR.I	619.815	1238.62	0.00107	41.68				672619	1.0509e+06
		R.M@ATTMIQSK.V	513.752	1026.5	-0.00011	37.83			Oxidation (M)	696734	667935
		R.MATTM@IQSK.V	513.752	1026.5	0.00029	38.57			Oxidation (M)	300943	306820
		R.MATTMIQSK.V	505.755	1010.5	-0.00083	45.99				2.35264e+07	2.59679e+07
		R.MATTMIQSK.V	1010.5	1010.5	-0.0001	33.03				1.4383e+07	1.45617e+07
		R.MLADAPPQDPSCCSGALYYGSK.V	789.358	2366.05	-0.008	49.96			Label:18O(2) (C-term)	1.93665e+07	2.87181e+07
		R.NDLISATK.T	861.467	861.468	0.0014	48.46				3.40019e+07	3.67682e+07
		R.SSALDM@ENFR.T	593.264	1185.52	0.00072	39.16			Oxidation (M)	21122484	2.05596e+07
		R.SSALDMENFR.T	585.267	1169.53	0.0006	64.23				8.11089e+07	82874935
		R.SSALDMENFR.T	1169.53	1169.53	0.00053	39.37				4.42652e+07	4.56545e+07
		R.TEVNVLPGAK.V	1027.58	1027.58	0.00123	31.85				5.15384e+07	8.62924e+07
		R.TEVNVLPGAK.V	514.293	1027.58	0.0005	44.29				4.61275e+07	4.63126e+07
$25-1	38297.8		15	228	Beta-2-glycoprotein 1 OS=Homo sapiens GN=APOH PE=1 SV=3		1.0011	1.58967e+09	1.59136e+09
		K.ATFGCHDGYSLDGPEEIECTK.L	788.677	2364.01	-0.00076	40.12			Label:18O(2) (C-term)	4.84386e+08	656401040
		K.ATFGCHDGYSLDGPEEIECTK.L	1182.51	2364.01	-0.00054	47.24			Label:18O(2) (C-term)	2.16277e+08	2.93946e+08
		K.ATFGCHDGYSLDGPEEIECTK.L	788.677	2364.01	-0.00106	46.9			Label:18O(2) (C-term)	1.81296e+08	2.46511e+08
		K.ATFGCHDGYSLDGPEEIECTK.L	788.678	2364.01	-0.00316	28.96			Label:18O(2) (C-term)	3.00706e+07	4.35873e+07
		K.ATVVYQGER.V	1022.53	1022.53	0.00153	32.12				9.68506e+07	1.39295e+08
		K.ATVVYQGER.V	511.768	1022.53	-0.00099	60.41				8.35575e+07	1.23966e+08
		K.CPFPSRPDNGFVNYPAKPTLYYK.D	906.786	2718.34	-0.00259	44.06				1.40583e+08	7.6337e+07
		K.CSYTEDAQCIDGTIEVPK.C	688.648	2063.93	8e-05	48.59			Label:18O(2) (C-term)	2.56449e+07	3.37285e+07
		K.CSYTEDAQCIDGTIEVPK.C	1032.47	2063.93	-0.0024	77.79			Label:18O(2) (C-term)	1.33527e+08	182865789
		K.DKATFGCHDGYSLDGPEEIECTK.L	869.717	2607.14	0.00084	56.67			Label:18O(2) (C-term)	3.29627e+07	7.53103e+07
		K.EHSSLAFWK.T	1108.56	1108.56	-0.00026	39.87			Label:18O(2) (C-term)	40917518	4.71052e+07
		K.EHSSLAFWK.T	552.779	1104.55	-0.00147	27.91				1.67944e+08	2.1102e+08
		K.EHSSLAFWK.T	552.778	1104.55	-0.00127	26.32				3.03219e+07	3.4091e+07
		K.FICPLTGLWPINTLK.C	882.499	1763.99	-0.00032	40.94			Label:18O(2) (C-term)	1.87286e+07	2.30301e+07
		K.KCSYTEDAQCIDGTIEVPK.C	1096.52	2192.02	-0.00544	77.01			Label:18O(2) (C-term)	1.13496e+08	176157539
		K.KCSYTEDAQCIDGTIEVPK.C	730.681	2190.02	-0.00671	32.64			Label:18O(1) (C-term)	6.77956e+07	1.07355e+08
		K.TFYEPGEEITYSCKPGYVSR.G	792.04	2374.1	-0.00024	29.29			Label:18O(2) (C-term)	9.57406e+08	1.51631e+09
		K.TFYEPGEEITYSCKPGYVSR.G	790.704	2370.1	0.00077	20.81				4.83367e+07	7.66022e+07
		K.TFYEPGEEITYSCKPGYVSR.G	792.041	2374.1	-0.00114	22.01			Label:18O(2) (C-term)	971657	1.52407e+06
		K.TFYEPGEEITYSCKPGYVSR.G	792.042	2374.1	-0.00534	21.73			Label:18O(2) (C-term)	2.42026e+06	3.77537e+06
		K.VSFFCK.N	774.386	774.385	0.00018	35.69				1.91659e+08	2.09242e+08
		K.VSFFCK.N	778.394	778.394	0.00036	21.35			Label:18O(2) (C-term)	1.94402e+08	2.12569e+08
		K.VSFFCK.N	774.386	774.385	-0.00032	30.54				2.16978e+06	2.07625e+06
		K.WSPELPVCAPIICPPPSIPTFATLR.V	932.501	2795.48	-0.01032	38.96			Label:18O(1) (C-term)	5.1289e+07	6.33833e+07
		K.WSPELPVCAPIICPPPSIPTFATLR.V	1398.24	2795.48	-0.0047	28			Label:18O(1) (C-term)	8.69965e+06	1.10478e+07
		R.TCPKPDDLPFSTVVPLK.T	951.01	1901.01	-0.00225	50.58				1.58967e+09	1.24551e+09
		R.TCPKPDDLPFSTVVPLK.T	634.343	1901.01	-0.00287	32.43				8.25156e+08	6.81094e+08
		R.TCPKPDDLPFSTVVPLK.T	951.009	1901.01	-0.00125	39.91				4.71295e+07	3.60453e+07
		R.TCPKPDDLPFSTVVPLK.T	634.342	1901.01	-0.00047	34.75				6.74112e+06	5319696
		R.VCPFAGILENGAVR.Y	745.396	1489.78	-0.00077	88.18				1.86673e+08	1.38338e+08
$26-1	34258.3		14	89	Zinc-alpha-2-glycoprotein OS=Homo sapiens GN=AZGP1 PE=1 SV=2		1.505	6.75469e+08	1.01658e+09
		K.AREDIFM@ETLK.D	684.848	1368.68	-0.00437	78.48			Oxidation (M)	5.93513e+07	8.21816e+07
		K.AREDIFMETLK.D	678.852	1356.7	-0.00021	67.07			Label:18O(2) (C-term)	2.56525e+08	3.68937e+08
		K.AYLEEECPATLR.K	1438.69	1438.69	-0.00078	44.42				4.35164e+07	5.16775e+07
		K.AYLEEECPATLR.K	719.849	1438.69	-0.00131	65.06				2.83422e+08	441224919
		K.AYLEEECPATLR.K	719.852	1438.69	-0.00671	29.41				1.44756e+07	2.91096e+07
		K.AYLEEECPATLRK.Y	785.9	1570.79	0.00013	47.09			Label:18O(2) (C-term)	7.85271e+06	3.99351e+07
		K.CLAYDFYPGK.I	610.789	1220.57	-0.00331	44.54				5.17292e+08	5.95203e+08
		K.CLAYDFYPGK.I	1220.57	1220.57	0.00061	39.61				1.98296e+08	2.23743e+08
		K.DYIEFNK.E	928.441	928.441	0.00015	40.49				1.08121e+08	9.81108e+07
		K.EIPAWVPFDPAAQITK.Q	893.98	1786.95	-0.00035	33.92			Label:18O(2) (C-term)	2.01583e+07	3.42396e+07
		K.EIPAWVPFDPAAQITK.Q	893.981	1786.95	-0.00215	49.47			Label:18O(2) (C-term)	6.75469e+08	1.20488e+09
		K.EIPAWVPFDPAAQITK.Q	893.98	1786.95	-0.00155	22.94			Label:18O(2) (C-term)	1.14056e+07	2.09926e+07
		K.EIPAWVPFDPAAQITK.Q	893.98	1786.95	5e-05	24.03			Label:18O(2) (C-term)	3.21821e+06	5.35498e+06
		K.HVEDVPAFQALGSLNDLQFFR.Y	1204.12	2407.22	-0.01306	63.89			Label:18O(2) (C-term)	1.91102e+07	4.02467e+07
		K.HVEDVPAFQALGSLNDLQFFR.Y	802.409	2405.21	0.00367	43.61			Label:18O(1) (C-term)	1.06467e+08	2.16999e+08
		K.HVEDVPAFQALGSLNDLQFFR.Y	802.412	2405.21	-0.00713	32.89			Label:18O(1) (C-term)	5.29529e+06	1.30549e+07
		K.IDVHWTR.A	463.747	926.484	-0.00104	33.12				2.07816e+07	3.5209e+07
		K.WEAEPVYVQR.A	638.82	1276.63	0.00092	35.42				1.22164e+08	7.64228e+07
		K.WEAEPVYVQR.A	1276.63	1276.63	5e-05	36.01				2.45133e+07	13686234
		K.YYYDGKDYIEFNK.E	574.599	1721.78	0.00103	27.95			Label:18O(2) (C-term)	17867144	7.99331e+07
		K.YYYDGKDYIEFNK.E	861.396	1721.78	-0.00064	43.64			Label:18O(2) (C-term)	1.03786e+08	2.37362e+08
		R.AGEVQEPELR.G	564.289	1127.57	-2e-05	47.37				2.47115e+08	444826915
		R.AGEVQEPELR.G	1127.57	1127.57	0.00011	35.85				52210456	9.18759e+07
		R.AGEVQEPELR.G	566.294	1131.58	-0.00113	22.88			Label:18O(2) (C-term)	108587	193459
		R.EDIFMETLK.D	563.28	1125.55	-0.0027	31.47				2.05796e+07	2.16323e+07
		R.EDIFMETLK.D	1125.55	1125.55	0.00062	25.84				6.95524e+06	1.1576e+07
		R.SSGAFWK.Y ! K.SSQFWK.Y	782.383	782.383	0.00106	21.71				3.94279e+07	7.65701e+07
		R.YSLTYIYTGLSK.H	704.875	1408.74	-0.00489	73.17				2.85824e+08	3.27092e+08
		R.YSLTYIYTGLSK.H	1408.74	1408.74	-0.00016	40.33				2.49669e+07	2.98307e+07
		R.YSLTYIYTGLSK.H	704.874	1408.74	-0.00429	74.79				4.66807e+07	4.11346e+07
$27-1	94971.9		14	45	Fibrinogen alpha chain OS=Homo sapiens GN=FGA PE=1 SV=2		0.6175	3.47881e+08	2.14815e+08
	0	K.ALTDMPQMR.M	1062.51	1062.51	0.00105	26.76				2.32112e+07	1.50339e+07
	0	K.ALTDMPQMR.M	531.758	1062.51	0.00032	24.97				26484610	1.63207e+07
	0	K.DLLPSR.D	700.399	700.399	0.0007	20.64				1.88193e+07	1.02254e+07
	0	K.DSDWPFCSDEDWNYK.C	975.878	1950.75	0.00036	67.43				1.88917e+07	5.85149e+06
	0	K.DSHSLTTNIMEILR.G	815.417	1629.83	0.00014	48.42				2.74017e+07	1.20779e+07
	0	K.EVVTSEDGSDCPEAM@DLGTLSGIGTLDGFR.H	1044.47	3131.4	0.0047	39.96			Oxidation (M)	3.12988e+06	2.12486e+06
	0	K.GLIDEVNQDFTNR.I	760.871	1520.73	0.00024	70.96				1.43845e+08	3.42134e+07
	0	K.GLIDEVNQDFTNR.I	1520.73	1520.73	-4e-05	61.2				2.83346e+06	574378
	0	K.GLIDEVNQDFTNR.I	760.87	1520.73	0.00204	46.14				2.86229e+08	2.3925e+08
	0	K.NSLFEYQK.N	1028.5	1028.5	0.00071	29.65				5.30167e+07	23916372
	0	K.TFPGFFSPMLGEFVSETESR.G	1133.03	2265.05	0.00054	59.42				8704190	5.34419e+06
	0	K.VQHIQLLQK.N	553.838	1106.67	0.00132	31.06				4.94373e+06	756675
	0	K.VQHIQLLQK.N	1106.67	1106.67	0.00104	55.81				3.03046e+06	416940
	0	R.AQLVDMK.R	804.428	804.428	0.00109	41.39				7.44589e+06	3.54159e+06
	0	R.GGSTSYGTGSETESPR.N	786.843	1572.68	-8e-05	77.79				3.47881e+08	1.99625e+08
	0	R.GGSTSYGTGSETESPR.N	786.842	1572.68	0.00132	91.11				4.65351e+06	1.96024e+06
	0	R.GGSTSYGTGSETESPR.N	786.843	1572.68	0.00052	54.09				321310	158085
	0	R.GSESGIFTNTK.E	570.781	1140.55	0.00022	70.57				1.82758e+07	1.07264e+07
	0	R.MELERPGGNEITR.G	751.375	1501.74	0.0004	52.89				1.41052e+08	72739165
	0	R.NPSSAGSWNSGSSGPGSTGNR.N	982.429	1963.85	0.00017	120.57				9.48021e+07	37830905
$28-1	54271.9		13	183	Alpha-1B-glycoprotein OS=Homo sapiens GN=A1BG PE=1 SV=3		1.2133	6.40805e+08	7.77492e+08
	0	K.ELLVPR.S	726.451	726.451	0.00043	27.97				8.04679e+07	8.95312e+07
	0	K.HQFLLTGDTQGR.Y	1372.7	1372.7	-0.0012	75.69				30777134	4.08833e+07
	0	K.HQFLLTGDTQGR.Y	686.853	1372.7	8e-05	52.04				6.40805e+08	8.24264e+08
	0	K.HQFLLTGDTQGR.Y	686.854	1372.7	-0.00192	50.63				1.29168e+07	2.99528e+07
	0	K.LLELTGPK.S	437.773	874.538	0.00024	33.61			Label:18O(2) (C-term)	3.01486e+07	3.64596e+07
	0	K.LLELTGPK.S	870.529	870.529	0.00068	32.78				1.1922e+08	1.32445e+08
	0	K.LLELTGPK.S	870.529	870.529	0.00098	30.28				6.18553e+07	6.80519e+07
	0	K.LLELTGPK.S	435.77	870.529	-0.00145	30.92				22904399	2.62739e+07
	0	K.NGVAQEPVHLDSPAIK.H	837.945	1674.88	-0.00058	64.87				5.51077e+07	3.76551e+07
	0	K.SLPAPWLSM@APVSWITPGLK.T	1086.09	2171.17	0.00176	47.63			Oxidation (M); Label:18O(2) (C-term)	4.23693e+07	4.7366e+07
	0	K.VTLTCVAPLSGVDFQLR.R	932.01	1863	-0.00726	79.23				1.96216e+08	2.64078e+08
	0	K.VTLTCVAPLSGVDFQLR.R	623.011	1867.01	-0.0034	44.42			Label:18O(2) (C-term)	1.09806e+07	1.60553e+07
	0	K.VTLTCVAPLSGVDFQLR.R	934.013	1867.01	-0.00437	46.17			Label:18O(2) (C-term)	9.09133e+06	1.05853e+07
	0	K.VTLTCVAPLSGVDFQLR.R	623.01	1867.01	-0.0019	40.84			Label:18O(2) (C-term)	2.47935e+06	3.19286e+06
	0	K.VTLTCVAPLSGVDFQLR.R	932.009	1863	-0.00486	74.63				2.56215e+07	3.42275e+07
	0	R.ATWSGAVLAGR.D	544.797	1088.58	-0.00101	64.74				178238525	1.98824e+08
	0	R.ATWSGAVLAGR.D	1088.58	1088.58	0.00071	26.45				2.21502e+08	2.41378e+08
	0	R.ATWSGAVLAGR.D	544.798	1088.58	-0.00301	60.15				7.92038e+06	2.07169e+07
	0	R.ATWSGAVLAGR.D	1088.59	1088.58	-0.00029	28.5				4.8384e+06	5.37358e+06
	0	R.CEGPIPDVTFELLR.E	816.923	1632.83	-0.00676	61.4				5.2999e+08	6.81014e+08
	0	R.CEGPIPDVTFELLR.E	818.924	1636.84	-0.00047	30.58			Label:18O(2) (C-term)	6.09476e+07	7.03583e+07
	0	R.CEGPIPDVTFELLR.E	818.925	1636.84	-0.00267	39.01			Label:18O(2) (C-term)	25491681	3.37124e+07
	0	R.CEGPIPDVTFELLR.E	816.921	1632.83	-0.00436	53.12				6.60341e+06	8.405e+06
	0	R.CLAPLEGAR.F	973.514	973.514	0.0002	24.36				1.0124e+08	1.00851e+08
	0	R.CLAPLEGAR.F	487.261	973.514	-2e-05	38.27				6.10862e+07	6.05751e+07
	0	R.CLAPLEGAR.F	487.261	973.514	-0.00022	23.83				286772	144435
	0	R.GVTFLLR.R	805.493	805.493	0.00015	20.46				6.79911e+07	6.1056e+07
	0	R.GVTFLLR.R	403.252	805.493	-0.00207	23.29				5.27065e+06	4.95952e+06
	0	R.LETPDFQLFK.N	619.328	1237.65	-0.00201	39.06				4.8964e+08	4.52248e+08
	0	R.LETPDFQLFK.N	1237.65	1237.65	0.00031	34.56				1.39918e+08	1.32791e+08
	0	R.LETPDFQLFK.N	619.328	1237.65	-0.00101	28.26				1.89667e+07	1.68808e+07
	0	R.SGLSTGWTQLSK.L	632.832	1264.65	-0.00313	73.72				5.65034e+08	6.57247e+08
	0	R.SGLSTGWTQLSK.L	1264.65	1264.65	0.0002	43.21				1.45169e+08	1.61702e+08
	0	R.SGLSTGWTQLSK.L	634.836	1268.66	-0.00224	32.66			Label:18O(2) (C-term)	5.8714e+08	6.80248e+08
	0	R.SGLSTGWTQLSK.L	632.831	1264.65	0.00047	87.27				1.55137e+07	1.66997e+07
	0	R.TPGAAANLELIFVGPQHAGNYR.C	1148.59	2296.18	0.00255	79.85				6.43215e+07	1.08452e+08
	0	R.TPGAAANLELIFVGPQHAGNYR.C	767.403	2300.19	-0.00029	27.91			Label:18O(2) (C-term)	380262	581749
	0	R.TPGAAANLELIFVGPQHAGNYR.C	767.403	2300.19	-0.00119	22.11			Label:18O(2) (C-term)	143905	201066
	0	R.TPGAAANLELIFVGPQHAGNYR.C	1150.6	2300.19	-0.00297	45.59			Label:18O(2) (C-term)	1.81067e+07	2.77248e+07
	0	R.TPGAAANLELIFVGPQHAGNYR.C	767.404	2300.19	-0.00269	27.15			Label:18O(2) (C-term)	2.99805e+08	604483563
	0	R.TPGAAANLELIFVGPQHAGNYR.C	767.402	2300.19	0.00091	21			Label:18O(2) (C-term)	990550	1.02522e+06
	0	R.TPGAAANLELIFVGPQHAGNYR.C	767.403	2300.19	-0.00209	27.53			Label:18O(2) (C-term)	878164	1.13562e+06
	0	R.TPGAAANLELIFVGPQHAGNYR.C	767.402	2300.19	0.00271	21.29			Label:18O(2) (C-term)	474938	679937
	0	R.TPGAAANLELIFVGPQHAGNYR.C	767.402	2300.19	0.00301	23.62			Label:18O(2) (C-term)	574481	826669
	0	R.TPGAAANLELIFVGPQHAGNYR.C	767.403	2300.19	-0.00239	28.05			Label:18O(2) (C-term)	433541	630782
	0	R.TPGAAANLELIFVGPQHAGNYR.C	767.402	2300.19	0.00061	26.39			Label:18O(2) (C-term)	391356	535929
$29-1	82859.7		13	57	Cartilage oligomeric matrix protein OS=Homo sapiens GN=COMP PE=1 SV=2		3.24	7.9543e+07	2.57722e+08
	0	K.DNCVTVPNSGQEDVDR.D	898.4	1795.79	-0.00144	40.68			Label:18O(2) (C-term)	6.1341e+06	1.36747e+07
	0	K.DSDGDGIGDACDNCPQK.S	901.353	1801.7	0.00156	67.09			Label:18O(2) (C-term)	4.4409e+07	1.44296e+08
	0	K.IDVCPENAEVTLTDFR.A ! R.IDVCPENAEVTLTDFR.A	933.455	1865.89	-0.00717	70.86				3.19727e+07	5.06564e+07
	0	K.SSTGPGEQLR.N	518.264	1035.52	0.00037	58.88			Label:18O(2) (C-term)	5.66879e+06	1.26952e+07
	0	R.CEACPPGYSGPTHQGVGLAFAK.A	761.363	2282.07	0.00014	25.59			Label:18O(2) (C-term)	7.9543e+07	2.67346e+08
	0	R.CINTSPGFR.C	521.76	1042.51	0.00065	35.07			Label:18O(2) (C-term)	2.0588e+06	7.00244e+06
	0	R.DGIGDACDPDADGDGVPNEK.D	1002.41	2003.81	-0.00323	66.56				1.35375e+07	1.82291e+07
	0	R.DGVGDVCQDDFDADK.V	821.833	1642.65	-0.00336	67.63				1.64888e+07	2.04706e+07
	0	R.DTDLDGFPDEK.L	1251.54	1251.54	-0.00143	45.6				3358408	1.2025e+07
	0	R.DTDLDGFPDEK.L	628.277	1255.55	0.00093	65.72			Label:18O(2) (C-term)	4.00215e+07	129598842
	0	R.ELQETNAALQDVR.E	745.883	1490.76	-0.00046	58.05			Label:18O(2) (C-term)	2.5423e+07	1.14288e+08
	0	R.GDACDDDIDGDR.I	655.744	1310.48	-0.00019	51.58				2.10936e+07	2.64175e+07
	0	R.GSFQCGPCQPGFVGDQASGCQR.R	789.012	2365.01	-0.00516	53.67			Label:18O(2) (C-term)	7.26971e+06	3.6679e+07
	0	R.GSFQCGPCQPGFVGDQASGCQR.R	1181.01	2361.01	-0.00302	93.15				3.34058e+07	1.61468e+08
	0	R.NALWHTGDTESQVR.L	809.391	1617.78	0.00062	65.96			Label:18O(2) (C-term)	3.13905e+07	1.0384e+08
$30-1	101388		13	52	Inter-alpha-trypsin inhibitor heavy chain H1 OS=Homo sapiens GN=ITIH1 PE=1 SV=3		1.1174	465139495	5.19736e+08
	0	K.AAISGENAGLVR.A	579.317	1157.63	0.00096	78.91				1.59512e+08	106857224
	0	K.AAISGENAGLVR.A	1157.63	1157.63	0.00029	37.05				3.68226e+07	2.08931e+07
	0	K.ELAAQTIK.K	873.504	873.504	0.00098	28.65				3.19642e+07	2.29482e+07
	0	K.ELAAQTIK.K	437.256	873.504	0.00066	26.53				3.54876e+06	2.65641e+06
	0	K.GHVLFRPTVSQQQSCPTCSTSLLNGHFK.V	791.897	3164.58	0.00939	42.25			Label:18O(2) (C-term)	32879538	7.5049e+07
	0	K.GSLVQASEANLQAAQDFVR.G	1002.51	2004.01	-0.00025	85.05				465139495	6.08351e+08
	0	K.GSLVQASEANLQAAQDFVR.G	1002.51	2004.01	-0.00225	73.8				1.77925e+07	2.00605e+07
	0	K.LDAQASFLPK.E	545.301	1089.59	0.00015	57.38				2.14329e+08	1.73489e+08
	0	K.LDAQASFLPK.E	1089.59	1089.59	-0.00013	21.06				8.54083e+07	7.91663e+07
	0	K.VTYDVSR.D	839.425	839.426	0.00086	32.94				66756423	6.98692e+07
	0	R.EVAFDLEIPK.T	580.814	1160.62	-0.00058	47.5				2.76942e+07	2.58095e+07
	0	R.FAHYVVTSQVVNTANEAR.E	1004.51	2008.01	0.00653	46.79			Label:18O(1) (C-term)	1.50857e+07	1.88989e+07
	0	R.FAHYVVTSQVVNTANEAR.E	1003.51	2006.01	-0.00371	125.86				1.10709e+08	8.99521e+07
	0	R.FAHYVVTSQVVNTANEAR.E	669.343	2006.01	-0.00243	39.25				1.69033e+08	1.33259e+08
	0	R.FAHYVVTSQVVNTANEAR.E	669.342	2006.01	-3e-05	38.06				5.04271e+07	3.96072e+07
	0	R.FAHYVVTSQVVNTANEAR.E	1003.51	2006.01	0.00029	121.17				4.66309e+07	3.51156e+07
	0	R.FAHYVVTSQVVNTANEAR.E	669.342	2006.01	0.00027	38.59				4.18034e+06	3131765
	0	R.GHMLENHVER.L	611.293	1221.58	0.00117	42.15				1.93431e+06	1.26356e+06
	0	R.GMADQDGLKPTIDKPSEDSPPLEMLGPR.R	1000.16	2998.46	-0.00828	45.85			Label:18O(2) (C-term)	2.54725e+08	2.86076e+08
	0	R.KAAISGENAGLVR.A	643.366	1285.72	-0.00088	54.49				1.84504e+07	3.41547e+07
	0	R.KAAISGENAGLVR.A	645.369	1289.73	0.001	31.58			Label:18O(2) (C-term)	5.96468e+06	5784728
	0	R.NHM@QYEIVIK.V	645.829	1290.65	0.00134	29.61			Oxidation (M)	2.63022e+07	3.67532e+07
	0	R.TFVLSALQPSPTHSSSNTQR.L	1079.55	2158.09	-0.002	66.02				1.93323e+06	1.21532e+06
$31-1	69366		13	37	Serum albumin OS=Homo sapiens GN=ALB PE=1 SV=2		1.05	2.03025e+08	2.13175e+08
	0	K.AEFAEVSK.L	884.449	884.45	0.00144	26.76			Label:18O(2) (C-term)	5.696e+06	9.15075e+06
	0	K.AVMDDFAAFVEK.C	671.824	1342.63	-0.00456	70.08				1.88026e+07	3.75248e+07
	0	K.CCAAADPHECYAK.V	759.313	1517.62	0.00293	42.17			Label:18O(2) (C-term)	2.99067e+06	9.01417e+06
	0	K.CCTESLVNR.R	556.759	1112.51	-0.00128	41.46				1.22133e+07	1.27908e+07
	0	K.CCTESLVNR.R	558.762	1116.52	0.0002	32.92			Label:18O(2) (C-term)	1.10172e+08	132676846
	0	K.CCTESLVNR.R	1112.51	1112.51	0.00044	46.19				21535621	2.34077e+07
	0	K.FQNALLVR.Y	482.79	964.571	0.00027	30.7			Label:18O(2) (C-term)	3.47117e+06	8850742
	0	K.KVPQVSTPTLVEVSR.N	820.473	1639.94	0.00103	60.18				5.57149e+07	52857019
	0	K.LVNEVTEFAK.T	577.316	1153.62	-4e-05	26.1			Label:18O(2) (C-term)	1.00859e+07	4.07025e+07
	0	K.LVTDLTK.V	793.48	793.48	0.00073	28.45			Label:18O(2) (C-term)	8.30698e+06	6.55635e+06
	0	K.TCVADESAENCDK.S	736.801	1472.59	-0.00479	73.85				2.0667e+07	6.28497e+07
	0	K.TYETTLEK.C	494.752	988.497	0.00216	26.52			Label:18O(2) (C-term)	4.8567e+06	1.32945e+07
	0	K.YICENQDSISSK.L	715.829	1430.65	-0.00357	53.6				1.6699e+08	2.11672e+08
	0	R.ETYGEMADCCAK.Q	706.778	1412.55	0.00325	43.07			Label:18O(2) (C-term)	2.03025e+08	1.6783e+08
$32-1	71369		13	35	Plasma kallikrein OS=Homo sapiens GN=KLKB1 PE=1 SV=1		1.2857	9.42206e+07	1.21142e+08
	0	K.DACKGDSGGPLVCK.H	719.339	1437.67	0.00111	37.34				6.97552e+06	4.17532e+06
	0	K.EIIIHQNYK.V	579.32	1157.63	0.00018	29.9				8.02713e+06	5.01e+06
	0	K.EKGEIQNILQK.V	650.368	1299.73	-0.00067	23.49				74198110	1.79196e+08
	0	K.GVNVCQETCTK.M	635.295	1269.58	3e-05	48.6				1.74378e+07	1.43076e+07
	0	K.VNIPLVTNEECQK.R	765.897	1530.78	-0.00192	30.4				4.60222e+07	3.35137e+07
	0	R.CLLFSFLPASSINDM@EK.R	987.983	1974.96	-0.00263	61.02			Oxidation (M)	4.63874e+06	3.65388e+06
	0	R.CLLFSFLPASSINDMEK.R	981.989	1962.97	-7e-05	66.44			Label:18O(2) (C-term)	1.66113e+07	1.57974e+07
	0	R.CQFFSYATQTFHK.A	826.382	1651.76	0.00083	42.16				1.42597e+07	8.70605e+06
	0	R.CQFFTYSLLPEDCK.E	891.41	1781.81	-6e-05	56.25				3.33444e+07	1.60982e+07
	0	R.IAYGTQGSSGYSLR.L	730.363	1459.72	-0.00015	83.65				9.42206e+07	1.08207e+08
	0	R.IYSGILNLSDITK.D	718.905	1436.8	-0.00303	72.02				1.19016e+07	7.8326e+06
	0	R.LCNTGDNSVCTTK.T	722.326	1443.65	0.00149	61.96				3.53092e+07	3.56107e+07
	0	R.LCNTGDNSVCTTK.T	722.326	1443.65	0.00189	56.21				5.04449e+06	1.39487e+06
	0	R.LVGITSWGEGCAR.R	696.853	1392.69	-0.00331	64.3				6.52601e+07	5.79932e+07
	0	R.LVGITSWGEGCAR.R	696.853	1392.69	-0.00291	71.85				1.50979e+07	1.26531e+07
	0	R.VLTPDAFVCR.T	582.808	1164.61	0.00024	37.42				2.9771e+07	3.10851e+07
$33-1	65719.6		12	41	Complement factor I OS=Homo sapiens GN=CFI PE=1 SV=1		0.9241	1.88944e+08	1.74602e+08
	0	K.ACDGINDCGDQSDELCCK.A	1034.9	2068.79	-0.00377	63.59			Label:18O(2) (C-term)	4.35521e+07	6.18281e+07
	0	K.DCELPR.S	776.36	776.361	0.001	27.59				3.32539e+07	3.18286e+07
	0	K.EMECAGTYDGSIDACK.G	890.858	1780.71	-0.00073	82.42				6.26417e+07	3.74639e+07
	0	K.HGNTDSEGIVEVK.L	692.84	1384.67	-0.00182	67.54				7.28691e+07	7.15452e+07
	0	K.TMFICK.S	790.398	790.397	-0.00028	28.11			Label:18O(2) (C-term)	7.22171e+07	1.1533e+07
	0	K.VFCQPWQR.C	554.276	1107.54	-0.00251	31.73				1.00258e+07	11137791
	0	K.VFCQPWQR.C	1107.54	1107.54	-0.00058	21.98				1.79732e+06	1.85303e+06
	0	R.AQLGDLPWQVAIK.D	719.908	1438.81	-0.00286	56.65				1.3471e+08	1.17473e+08
	0	R.CIEGTCVCK.L	544.247	1087.48	-0.00151	23.92				3.81643e+07	3.58669e+07
	0	R.CIEGTCVCK.L	1087.48	1087.48	0.00021	34.28				1.55455e+07	1.28654e+07
	0	R.GLETSLAECTFTK.R	722.358	1443.7	-0.00496	84.19				1.43711e+08	1.46916e+08
	0	R.GLETSLAECTFTK.R	1443.7	1443.7	0.00057	70.62				1.5764e+07	14915672
	0	R.RSFPTYCQQK.S	653.324	1305.64	-0.00017	29.77			Label:18O(2) (C-term)	1.40231e+06	2.01906e+06
	0	R.TMGYQDFADVVCYTQK.A	956.93	1912.85	-0.00654	89.83				1.88944e+08	1.85895e+08
	0	R.VFSLQWGEVK.L	596.824	1192.64	-0.00443	57.93				7.12325e+07	7.62184e+07
$34-1	93517.3		12	41	Complement component C7 OS=Homo sapiens GN=C7 PE=1 SV=2		0.8818	2.29073e+08	2.01992e+08
	0	K.ACGACPLWGK.C	547.262	1093.52	0.00057	39.97				7509465	6.06746e+06
	0	K.DGFVQDEGTMFPVGK.N	813.88	1626.75	-0.00405	77.56				2.29073e+08	1.85654e+08
	0	K.DGFVQDEGTMFPVGK.N	813.877	1626.75	0.00095	34.9				4118651	3.57774e+06
	0	K.EQTMSECEAGALR.C	734.823	1468.64	0.0033	63.64				8.31078e+06	7.06924e+06
	0	K.NVVYTCNEGYSLIGNPVAR.C	1057.02	2113.04	-0.00047	92.21				5.74354e+07	4.88711e+07
	0	K.SSGWHFVVK.F	523.777	1046.54	-0.00312	38.86				4.82894e+06	4.65488e+06
	0	R.CFSGQCISK.S	530.745	1060.48	-0.00155	33.81				8.62217e+06	1.01413e+07
	0	R.CFSGQCISK.S	1064.49	1064.49	0.00166	33.16			Label:18O(2) (C-term)	5.24306e+06	5.59786e+06
	0	R.GCPTEEGCGER.F	613.247	1225.48	-0.00337	40.24				2.23918e+07	29293185
	0	R.GCPTEEGCGER.F	1225.48	1225.48	0.00136	38.12				5513019	7.07355e+06
	0	R.LIDQYGTHYLQSGSLGGEYR.V	753.037	2257.09	-0.00747	39.73				74691018	8.65134e+07
	0	R.LIDQYGTHYLQSGSLGGEYR.V	1131.06	2261.1	-0.00586	51.23			Label:18O(2) (C-term)	2.19964e+07	2.90796e+07
	0	R.LLEPHCFPLSLVPTEFCPSPPALK.D	909.815	2727.43	-0.00268	26.84			Label:18O(2) (C-term)	2.13997e+07	4.50463e+07
	0	R.SYTSHTNEIHK.G	658.816	1316.62	0.00021	23.39				201960	161041
	0	R.YSAWAESVTNLPQVIK.Q	903.477	1805.94	-0.00252	71.72				4.66875e+07	6.85939e+07
$35-1	38428.5		11	44	Lumican OS=Homo sapiens GN=LUM PE=1 SV=2		1.1714	5.57231e+08	6.52743e+08
	0	K.ILGPLSYSK.I	977.567	977.567	0.00039	28.19				3.0451e+07	3.6574e+07
	0	K.ILGPLSYSK.I	489.289	977.567	-0.00214	24.67				3.3492e+07	4.18602e+07
	0	K.ISNIPDEYFK.R	1225.61	1225.61	-9e-05	33.46				2.85711e+07	2.68855e+07
	0	K.NIPTVNENLENYYLEVNQLEK.F	846.76	2538.26	-0.00259	39.18			Label:18O(1) (C-term)	12105042	2.19933e+07
	0	K.NIPTVNENLENYYLEVNQLEK.F	1270.64	2540.26	-0.00173	61.64			Label:18O(2) (C-term)	5.96254e+06	1.13318e+07
	0	K.SLEDLQLTHNK.I	649.344	1297.67	-0.00469	66.57				1.19014e+08	2.12358e+08
	0	K.SLEYLDLSFNQIAR.L	836.941	1672.87	-0.00691	70.21			Label:18O(2) (C-term)	2.45514e+07	4.48118e+07
	0	K.SLEYLDLSFNQIAR.L	834.938	1668.86	-0.0078	72.9				4.39837e+07	7.19644e+07
	0	K.SVPMVPPGIK.Y	1024.59	1024.59	-3e-05	28.66				3.03241e+07	42695734
	0	R.FNALQYLR.L	512.784	1024.56	-0.00211	48.26				8025165	9947014
	0	R.ISETSLPPDMYECLR.V	901.428	1801.85	0.00108	47.96			Label:18O(2) (C-term)	5.57231e+08	6.29017e+08
	0	R.LKEDAVSAAFK.G	589.826	1178.64	-0.00239	53.22				81298220	1.27004e+08
	0	R.NNQIDHIDEK.A	613.295	1225.58	-0.00139	42.26				3.01617e+07	4.83873e+07
$36-1	46341.7		11	43	Pigment epithelium-derived factor OS=Homo sapiens GN=SERPINF1 PE=1 SV=3		1.8865	2.26564e+08	4.27418e+08
	0	K.ELLDTVTAPQK.N	609.84	1218.67	-0.00035	42.16			Label:18O(2) (C-term)	1.70524e+07	6.00084e+07
	0	K.ELLDTVTAPQK.N	1218.67	1218.67	0.00017	35.03			Label:18O(2) (C-term)	7.97524e+06	3.14101e+07
	0	K.LAAAVSNFGYDLYR.V	782.401	1563.79	-0.0008	80.97			Label:18O(2) (C-term)	2.26564e+08	3.90685e+08
	0	K.LQSLFDSPDFSK.I	692.345	1383.68	-0.00265	53.66				1.24727e+08	2.60863e+08
	0	K.LQSLFDSPDFSK.I	1387.69	1387.69	0.00056	64.2			Label:18O(2) (C-term)	1.52177e+07	3.00312e+07
	0	K.LSYEGEVTK.S	515.266	1029.52	0.00071	23.87			Label:18O(2) (C-term)	1.41713e+07	2.53961e+07
	0	K.SSFVAPLEK.S	977.53	977.53	0.00091	29.94				2.6807e+07	4.91793e+07
	0	K.TSLEDFYLDEER.T	758.846	1516.68	-0.00395	83.26				37285019	1.55059e+08
	0	K.TVQAVLTVPK.L	528.329	1055.65	-0.00319	67.16				2.17517e+07	4.20769e+07
	0	R.ALYYDLISSPDIHGTYK.E	980.495	1959.98	0.00106	80.39			Label:18O(2) (C-term)	1.10205e+08	2.06632e+08
	0	R.ALYYDLISSPDIHGTYK.E	654	1959.98	3e-05	37.78			Label:18O(2) (C-term)	82997535	163336131
	0	R.DTDTGALLFIGK.I	625.836	1250.66	-0.00022	81.82				2.71904e+07	2.28251e+07
	0	R.KTSLEDFYLDEER.T	822.894	1644.78	-0.00439	57.15				49335014	1.28163e+08
	0	R.YGLDSDLSCK.I	572.765	1144.52	-0.00327	47.94				6.23983e+07	1.18547e+08
	0	R.YGLDSDLSCK.I	1144.52	1144.52	6e-05	38.98				22197415	39795901
$37-1	55927.6		11	33	Fibrinogen beta chain OS=Homo sapiens GN=FGB PE=1 SV=2		0.5425	2.98128e+08	1.61738e+08
	0	K.AHYGGFTVQNEANK.Y	768.366	1535.72	-0.0004	63.11				56206399	2.95665e+07
	0	K.DNENVVNEYSSELEK.H	884.898	1768.79	-0.00039	92.71				2.83597e+06	1.31434e+06
	0	K.ECEEIIR.K	935.45	935.45	0.00122	29.47				2.73046e+07	1.03832e+07
	0	K.ECEEIIR.K	468.229	935.45	0.0007	24.85				1.45862e+07	7.93202e+06
	0	K.HGTDDGVVWMNWK.G	772.852	1544.7	0.00037	79.74				6.41835e+07	2.70945e+07
	0	K.NYCGLPGEYWLGNDK.I	886.902	1772.79	0.0001	65.8				1.1686e+08	4.98307e+07
	0	K.YQISVNK.Y	851.462	851.462	0.00042	33.92				1.15941e+07	4.88005e+06
	0	K.YQISVNK.Y	426.235	851.462	-0.0002	20.04				6.8694e+06	2.66227e+06
	0	R.DNDGWLTSDPR.K	638.285	1275.56	-0.0007	44.8				2.89321e+07	1.59642e+07
	0	R.EEAPSLRPAPPPISGGGYR.A	651.006	1951	0.00092	39.08				28725639	9.99187e+06
	0	R.KGGETSEMYLIQPDSSVKPYR.V	795.73	2385.18	0.00211	34.56				5.48671e+07	3.09785e+07
	0	R.TPCTVSCNIPVVSGK.E	796.905	1592.8	-0.00026	57.75				2.98128e+08	1.71107e+08
	0	R.YYWGGQYTWDMAK.H	834.862	1668.72	-0.00059	57.57				5.99635e+07	2.53869e+07
$38-1	22566.6		11	33	Tetranectin OS=Homo sapiens GN=CLEC3B PE=1 SV=2		1.7225	3.37673e+07	5.81639e+07
	0	K.CFLAFTQTK.T	553.789	1106.57	-0.00089	36.15			Label:18O(2) (C-term)	11167297	2.28962e+07
	0	K.CFLAFTQTK.T	553.788	1106.57	0.00091	44.72			Label:18O(2) (C-term)	5.2801e+06	1.12209e+07
	0	K.CFLAFTQTK.T	1106.57	1106.57	-0.00037	36.35			Label:18O(2) (C-term)	1.40774e+06	2.58152e+06
	0	K.EQQALQTVCLK.G	652.85	1304.69	-0.00447	41.73				2.48146e+07	3.74873e+07
	0	K.NWETEITAQPDGGK.T	775.367	1549.73	-7e-05	41.5			Label:18O(2) (C-term)	3.01874e+07	4.35194e+07
	0	K.SRLDTLAQEVALLK.E	780.959	1560.91	-0.00104	60.3			Label:18O(2) (C-term)	3.37673e+07	46702044
	0	K.TFHEASEDCISR.G	719.818	1438.63	-0.00162	42.48				3.07395e+07	8.26542e+07
	0	R.LDTLAQEVALLK.E	657.39	1313.77	-0.00346	76.25				2.71529e+07	3.96964e+07
$39-1	104785		11	25	Complement component C6 OS=Homo sapiens GN=C6 PE=1 SV=3		1.2636	3.49905e+07	4.4215e+07
	0	K.ALNHLPLEYNSALYSR.I	930.985	1860.96	-0.00111	34.11				2.79796e+07	3.46685e+07
	0	K.DLTSLGHNENQQGSFSSQGGSSFSVPIFYSSK.R	1132.2	3394.57	-0.01462	64.73			Label:18O(1) (C-term)	1.94572e+07	3.15984e+07
	0	K.ESCGYDTCYDWEK.C	843.822	1686.63	-0.00572	59.86				21732255	3.04771e+07
	0	K.TLNICEVGTIR.C	631.842	1262.68	0.00077	44.59				2.7404e+07	3.31282e+07
	0	K.YYQENFCEQICSK.Q	873.878	1746.75	0.00096	52.82			Label:18O(2) (C-term)	3.49905e+07	3.83276e+07
	0	R.CPINCLLGDFGPWSDCDPCIEK.Q	869.056	2605.15	-0.00488	25.09			Label:18O(2) (C-term)	5.57893e+06	8.468e+06
	0	R.GEVLDNSFTGGICK.T	742.361	1483.71	-0.00379	73.13				3.4251e+07	4.29376e+07
	0	R.IGESIELTCPK.G	617.325	1233.64	-0.00203	70.72				3.30388e+07	44313198
	0	R.LSSLIR.T ! K.LSSLLR.L ! K.SISLIR.G ! R.SISLLR.L ! K.SISLLR.Y ! R.SLSLIR.L ! R.VTSILR.R	688.435	688.435	0.00088	27.71				9.74055e+06	1.15239e+07
	0	R.NIPCAVTK.R	889.48	889.481	0.00125	21.24				6.88075e+06	7.6348e+06
	0	R.YTCQGNSWTPPISNSLTCEK.D	1161.04	2321.06	-0.00874	36.96			Label:18O(2) (C-term)	1.70433e+07	2.14432e+07
$40-1	151075		11	25	Proteoglycan 4 OS=Homo sapiens GN=PRG4 PE=1 SV=2		1.2032	99974241	1.20294e+08
	0	K.DAGYPKPIFK.G	570.315	1139.62	0.00057	33.24			Label:18O(2) (C-term)	6.98505e+07	1.29243e+08
	0	K.DQYYNIDVPSR.T	685.326	1369.64	-0.00627	52.46				6.23221e+07	7.95876e+07
	0	K.KAPPPSGASQTIK.S	643.366	1285.72	0.00067	34.46			Label:18O(2) (C-term)	257013	422914
	0	K.NWPESVYFFK.R	658.82	1316.63	-0.00073	29.4				5.10058e+07	3.74544e+07
	0	K.RGGSIQQYIYK.Q	658.859	1316.71	0.00055	22.43			Label:18O(2) (C-term)	6.41543e+06	1.05898e+07
	0	K.VLAKPTPK.A	853.552	853.551	-0.00045	25.87				1.19766e+06	626785
	0	R.GLPNVVTSAISLPNIR.K	825.983	1650.95	-0.00381	61.04				1.10031e+07	1.29074e+07
	0	R.GLPNVVTSAISLPNIR.K	825.98	1650.95	0.00239	24.15				99974241	115835774
	0	R.IQYSPAR.L	834.447	834.447	0.00031	24.9				1.11401e+07	1.31641e+07
	0	R.ITEVWGIPSPIDTVFTR.C	966.017	1931.03	0.00119	54.86				4.1855e+07	3.84099e+07
	0	R.KPDGYDYYAFSK.D	727.335	1453.66	0.00108	56.6				9.87369e+07	1.05752e+08
$41-1	93312.8		11	18	Periostin OS=Homo sapiens GN=POSTN PE=1 SV=2		0.9311	5.62402e+07	5.23639e+07
	0	K.ELLTQPGDWTLFVPTNDAFK.G	1146.58	2292.15	0.00197	36.2				5.07407e+06	4.52407e+06
	0	K.GCPAVLPIDHVYGTLGIVGATTTQR.Y	862.464	2585.36	-0.01054	36.59			Label:18O(1) (C-term)	4.91719e+07	5.27837e+07
	0	K.GFEPGVTNILK.T	587.827	1174.65	0.00013	38.49				23142435	2.33075e+07
	0	K.LLYPADTPVGNDQLLEILNK.L	1113.61	2226.2	-0.00313	81.21				1.82592e+07	1.22463e+06
	0	K.TTVLYECCPGYMR.M	812.365	1623.72	-0.00098	53.86				4.68729e+07	47369786
	0	K.VGLNELYNGQILETIGGK.Q	959.519	1918.03	-0.00193	66.57				1.51028e+07	9.6006e+06
	0	R.AAAITSDILEALGR.D	700.893	1400.77	-0.00239	96.23				5.31211e+07	4.3687e+07
	0	R.DGHFTLFAPTNEAFEK.L	912.434	1823.86	-3e-05	45.04				2.93773e+07	2.14697e+07
	0	R.DQGPNVCALQQILGTK.K	864.955	1728.89	-0.00603	57.47				5.62402e+07	5.92802e+07
	0	R.IIHGNQIATNGVVHVIDR.V	652.697	1956.08	0.00333	34.21				1.28386e+07	2.66192e+06
	0	R.ISTGGGETEETLKK.L	725.375	1449.74	0.00119	43.33				7044372	7.48857e+06
$42-1	15998.2		10	98	Hemoglobin subunit beta OS=Homo sapiens GN=HBB PE=1 SV=2		5.3297	128924015	6.8713e+08
	0	K.EFTPPVQAAYQK.V	691.861	1382.71	-0.00551	32.75			Label:18O(2) (C-term)	6.72287e+07	2.02565e+08
	0	K.GTFATLSELHCDK.L	733.355	1465.7	-0.00277	55.76				3.56313e+07	7.3217e+07
	0	K.KVLGAFSDGLAHLDNLK.G	601.338	1801.99	-0.00462	36.02			Label:18O(2) (C-term)	2.84727e+07	6.30486e+07
	0	K.SAVTALWGK.V	936.528	936.528	0.00067	25.01			Label:18O(2) (C-term)	2.52582e+07	1.5949e+08
	0	K.SAVTALWGK.V	468.768	936.528	0.00015	40.7			Label:18O(2) (C-term)	8.53599e+06	4.09274e+07
	0	K.VLGAFSDGLAHLDNLK.G	837.454	1673.9	-0.00125	69.4			Label:18O(2) (C-term)	3.47603e+07	1.08092e+08
	0	K.VLGAFSDGLAHLDNLK.G	558.638	1673.9	0.00013	25.6			Label:18O(2) (C-term)	1.73375e+07	5.11123e+07
	0	K.VNVDEVGGEALGR.L	1318.67	1318.67	-0.00069	52.06			Label:18O(2) (C-term)	1.74675e+07	1.1824e+08
	0	K.VNVDEVGGEALGR.L	659.84	1318.67	0.00198	23.54			Label:18O(2) (C-term)	6.97984e+06	2.45142e+07
	0	K.VNVDEVGGEALGR.L	659.84	1318.67	0.00098	43.68			Label:18O(2) (C-term)	6.75453e+06	26431063
	0	K.VNVDEVGGEALGR.L	659.841	1318.67	-0.00042	35.21			Label:18O(2) (C-term)	73150.5	255830
	0	K.VNVDEVGGEALGR.L	659.841	1318.67	-0.00062	27.65			Label:18O(2) (C-term)	233510	878755
	0	K.VNVDEVGGEALGR.L	659.842	1318.67	-0.00182	36.96			Label:18O(2) (C-term)	105160	397019
	0	K.VNVDEVGGEALGR.L	659.841	1318.67	-0.00022	53.46			Label:18O(2) (C-term)	2.8033e+06	1.94066e+07
	0	K.VVAGVANALAHK.Y	577.345	1153.68	0.00042	38.52			Label:18O(2) (C-term)	1.07768e+07	19549695
	0	R.FFESFGDLSTPDAVM@GNPK.V	1039.98	2078.95	-0.00358	68.67			Oxidation (M); Label:18O(2) (C-term)	7.67665e+06	4.47556e+07
	0	R.FFESFGDLSTPDAVM@GNPK.V	1039.98	2078.95	-0.00158	63.83			Oxidation (M); Label:18O(2) (C-term)	1.02263e+07	7.31733e+07
	0	R.FFESFGDLSTPDAVMGNPK.V	1031.98	2062.96	-0.0005	94.07			Label:18O(2) (C-term)	5.22116e+07	3.13506e+08
	0	R.FFESFGDLSTPDAVMGNPK.V	688.325	2062.96	-0.00183	54.41			Label:18O(2) (C-term)	7.23149e+06	41433607
	0	R.FFESFGDLSTPDAVMGNPK.V	1031.98	2062.96	-0.0025	86.84			Label:18O(2) (C-term)	128924015	7.90852e+08
	0	R.LLVVYPWTQR.F	637.869	1274.73	-0.00416	42.23				4.09589e+07	3.31094e+08
$43-1	38999.1		10	64	Protein AMBP OS=Homo sapiens GN=AMBP PE=1 SV=1		1.8273	5.90937e+08	1.07979e+09
	0	K.EDSCQLGYSAGPCMGM@TSR.Y	1048.92	2096.84	0.00245	43.11			Oxidation (M)	3.77961e+07	5.14765e+07
	0	K.EDSCQLGYSAGPCMGMTSR.Y	1040.93	2080.84	-0.00247	63.97				9.43798e+07	1.27775e+08
	0	K.GVCEETSGAYEK.T	658.788	1316.57	0.00033	33.49				5.58996e+07	5.27311e+07
	0	K.KEDSCQLGYSAGPCM@GMTSR.Y	743.655	2228.94	-0.00604	20.68			Oxidation (M); Label:18O(2) (C-term)	5.90937e+08	1.4482e+09
	0	K.KEDSCQLGYSAGPCMGM@TSR.Y	1114.97	2228.94	0.00188	67.44			Oxidation (M); Label:18O(2) (C-term)	5.52762e+08	1.33119e+09
	0	K.KEDSCQLGYSAGPCMGMTSR.Y	738.321	2212.95	0.00014	50.17			Label:18O(2) (C-term)	4.02509e+07	5.05488e+07
	0	R.AFIQLWAFDAVK.G	704.886	1408.76	-0.00098	70.66				1.62714e+07	1.09112e+07
	0	R.ETLLQDFR.V	511.27	1021.53	0.00035	32.85				2.91813e+07	3.00405e+07
	0	R.EYCGVPGDGDEELLR.F	848.384	1695.75	-0.00589	49.2				1.00664e+07	1.25828e+07
	0	R.EYCGVPGDGDEELLR.F	848.384	1695.75	-0.00609	60.38				224888094	2.82263e+08
	0	R.GECVPGEQEPEPILIPR.V	955.987	1910.97	3e-05	64.67			Label:18O(2) (C-term)	3.39059e+08	4.12342e+08
	0	R.KGVCEETSGAYEK.T	722.836	1444.66	-0.00211	83.77				2.67045e+07	3.07866e+07
	0	R.TVAACNLPIVR.G	600.843	1200.68	-0.00083	55.44				3.33835e+07	37549629
	0	R.TVAACNLPIVR.G	600.844	1200.68	-0.00243	40.58				2.3398e+08	2.88681e+08
	0	R.TVAACNLPIVR.G	1200.68	1200.68	0.00089	39.55				7.97887e+07	8.96428e+07
	0	R.TVAACNLPIVR.G	600.843	1200.68	-0.00023	35.23				1.08758e+07	1.15916e+07
	0	R.TVAACNLPIVR.G	600.844	1200.68	-0.00363	48.55				6.92263e+06	8.17406e+06
	0	R.VVAQGVGIPEDSIFTM@ADR.G	1013.01	2025.01	-0.0034	49.12			Oxidation (M); Label:18O(2) (C-term)	3.19912e+07	2.92999e+07
	0	R.VVAQGVGIPEDSIFTMADR.G	1005.02	2009.01	-0.00832	46.52			Label:18O(2) (C-term)	5.53531e+08	5.64964e+08
$44-1	59577.6		10	43	Histidine-rich glycoprotein OS=Homo sapiens GN=HRG PE=1 SV=1		1.5845	1.02079e+08	1.61745e+08
	0	K.ALDLINK.R	786.472	786.472	0.00025	29.59				2.17071e+07	20292011
	0	K.DSPVLIDFFEDTER.Y	841.903	1682.79	-0.00631	66.05				5.49842e+06	7.16629e+06
	0	K.DSPVLIDFFEDTER.Y	841.901	1682.79	-0.00371	79.04				2.80593e+06	3.57534e+06
	0	K.EENDDFASFR.V	615.258	1229.51	-1e-05	47.48				8934394	2.62392e+06
	0	K.YKEENDDFASFR.V	760.839	1520.67	-0.00434	59.22				1.02079e+08	1.88519e+08
	0	R.ADLFYDVEALDLESPK.N	914.954	1828.9	-0.00088	28.52			Label:18O(2) (C-term)	350476	489254
	0	R.ADLFYDVEALDLESPK.N	914.956	1828.9	-0.00447	75.58			Label:18O(2) (C-term)	1.87332e+06	2.43907e+06
	0	R.DGYLFQLLR.I	562.81	1124.61	-0.00086	43.19				8.10436e+06	7.69033e+06
	0	R.HPNVFGFCR.A	562.776	1124.54	0.00083	34.94			Label:18O(2) (C-term)	3.499e+07	3.87381e+07
	0	R.HPNVFGFCR.A	562.776	1124.54	-0.00017	22.47			Label:18O(2) (C-term)	5.70888e+06	6.08828e+06
	0	R.KYWNDCEPPDSR.R	779.343	1557.68	0.00026	53.26			Label:18O(2) (C-term)	3.50744e+07	5.016e+07
	0	R.RPSEIVIGQCK.V	637.352	1273.69	-0.00266	46.73				7.30996e+07	9.55948e+07
	0	R.SSTTKPPFKPHGSR.D	763.909	1526.81	-0.00232	47.62				1057967	1.73946e+06
	0	R.SSTTKPPFKPHGSR.D	510.944	1530.82	-6e-05	21.44			Label:18O(2) (C-term)	193788	373908
$45-1	63172.7		10	36	Complement component C9 OS=Homo sapiens GN=C9 PE=1 SV=2		0.709	8.24546e+07	5.84569e+07
	0	K.AEQCCEETASSISLHGK.G	627.618	1880.84	-0.00032	63.54				4.3371e+07	1.86087e+07
	0	K.AEQCCEETASSISLHGK.G	940.922	1880.84	0.0011	89.59				2.88341e+07	1.1004e+07
	0	K.ALPTTYEK.G	922.488	922.488	0.0009	23.22				1.02422e+07	5.00537e+06
	0	K.CLCACPFK.F	1016.46	1016.46	0.00135	28.37				26421227	1.70575e+07
	0	K.FEGIACEISK.Q	570.784	1140.56	0.00019	49.28				5.49687e+07	4.01072e+07
	0	K.FEGIACEISK.Q	1140.56	1140.56	-0.00049	35.74				2.73788e+07	1.56963e+07
	0	K.LSPIYNLVPVK.M	621.878	1242.75	-0.00211	27.01				8.24546e+07	51787023
	0	K.LSPIYNLVPVK.M	621.877	1242.75	0.00049	40.08				2.01534e+07	1.24199e+07
	0	K.TSNFNAAISLK.F	583.315	1165.62	0.00021	54.63				2.91059e+07	2.09128e+07
	0	R.AIEDYINEFSVR.K	728.361	1455.71	-0.00172	45.16				3.77658e+07	4.17969e+07
	0	R.AIEDYINEFSVR.K	728.36	1455.71	-0.00012	59.51				37656016	3.06546e+07
	0	R.AIEDYINEFSVR.K	728.359	1455.71	0.00088	46.08				3.64155e+07	2.88367e+07
	0	R.DRDGNTLTYYR.R	687.326	1373.64	0.00048	23.12				5.22321e+07	3.71125e+07
	0	R.TEHYEEQIEAFK.S	762.354	1523.7	0.00131	60.18				6.32409e+07	5.20111e+07
	0	R.VVEESELAR.T	516.272	1031.54	0.00122	48				4.39908e+07	3.57397e+07
$46-1	83266.9		10	22	Complement C2 OS=Homo sapiens GN=C2 PE=1 SV=2		1.117	4.76381e+07	5.32134e+07
	0	K.ALHQVFEHMLDVSK.L	553.289	1657.85	0.00077	29.02			Label:18O(2) (C-term)	1.27745e+07	1.86373e+07
	0	K.ALHQVFEHMLDVSK.L	829.429	1657.85	0.00069	44.32			Label:18O(2) (C-term)	2.46588e+07	3.04876e+07
	0	K.AVISPGFDVFAK.K	627.848	1254.69	-0.00068	30.1			Label:18O(2) (C-term)	4.06423e+07	4.45698e+07
	0	R.CSSNLVLTGSSER.E	698.841	1396.67	0.00073	69.78				36028339	4.07987e+07
	0	R.DHENELLNK.Q	558.276	1115.55	0.00195	53.4			Label:18O(2) (C-term)	3.19058e+07	4.24535e+07
	0	R.DMTEVISSLENANYK.D	857.403	1713.8	0.00183	70.34				1.71823e+07	5.07368e+06
	0	R.HAFILQDTK.A	536.796	1072.58	-0.00476	34.29				4.76381e+07	6.54057e+07
	0	R.HAIILLTDGK.S	540.825	1080.64	-0.00017	50.57				2.39219e+07	2.21419e+07
	0	R.LLGMETMAWQEIR.H	789.398	1577.78	-0.00611	55.18				4.05672e+07	3.56182e+07
	0	R.NDYLDIYAIGVGK.L	720.873	1440.74	-0.00122	42.5				18483799	1.15954e+07
$47-1	54305		9	357	Vitronectin OS=Homo sapiens GN=VTN PE=1 SV=1		0.9161	9.14373e+08	8.3768e+08
	0	R.CTEGFNVDKK.C	592.786	1184.56	-0.00233	37.94				4.68259e+07	5.43797e+07
	0	R.DVWGIEGPIDAAFTR.I	823.914	1646.82	-0.00262	62.88				4.11169e+08	3.72133e+08
	0	R.DVWGIEGPIDAAFTR.I	823.913	1646.82	-0.00082	60.66				1.5761e+07	1.40232e+07
	0	R.DVWGIEGPIDAAFTR.I	823.913	1646.82	0.00018	33.29				1.97649e+07	1.8009e+07
	0	R.DVWGIEGPIDAAFTR.I	823.913	1646.82	-0.00082	38.71				3.90414e+06	3.60859e+06
	0	R.DVWGIEGPIDAAFTR.I	823.913	1646.82	-0.00022	52.4				1.09618e+07	9.80451e+06
	0	R.DVWGIEGPIDAAFTR.I	823.913	1646.82	-0.00042	44.97				1.8213e+07	1.6737e+07
	0	R.DVWGIEGPIDAAFTR.I	823.913	1646.82	-0.00042	41.94				1.10686e+07	9886617
	0	R.DVWGIEGPIDAAFTR.I	823.913	1646.82	0.00018	34.43				3.491e+06	2.98709e+06
	0	R.DVWGIEGPIDAAFTR.I	823.912	1646.82	0.00138	27.49				1.90885e+06	1.66275e+06
	0	R.DVWGIEGPIDAAFTR.I	823.914	1646.82	-0.00242	37.41				4.10884e+06	3541261
	0	R.DVWGIEGPIDAAFTR.I	823.913	1646.82	-0.00062	22.15				1160961	1.08746e+06
	0	R.DVWGIEGPIDAAFTR.I	823.913	1646.82	-0.00122	23.28				907565	747647
	0	R.DVWGIEGPIDAAFTR.I	823.913	1646.82	-0.00042	22.05				992364	804466
	0	R.DVWGIEGPIDAAFTR.I	823.913	1646.82	-0.00082	28.98				774269	661150
	0	R.DVWGIEGPIDAAFTR.I	823.913	1646.82	-0.00022	61.92				7.9999e+06	7.13584e+06
	0	R.DWHGVPGQVDAAM@AGR.I	841.889	1682.77	0.00126	63.82			Oxidation (M)	8.27785e+07	8.08748e+07
	0	R.DWHGVPGQVDAAMAGR.I	833.894	1666.78	-0.00506	56.48				2.54316e+08	2.69312e+08
	0	R.DWHGVPGQVDAAMAGR.I	833.895	1666.78	-0.00566	56.19				9.75057e+07	1.15301e+08
	0	R.FEDGVLDPDYPR.N	1422.65	1422.65	0.00059	46.2				7.02376e+07	5.74883e+07
	0	R.FEDGVLDPDYPR.N	711.831	1422.65	0.00087	67.79				9.14373e+08	8.25783e+08
	0	R.FEDGVLDPDYPR.N	711.831	1422.65	7e-05	66.38				1.88261e+08	1.56648e+08
	0	R.FEDGVLDPDYPR.N	711.831	1422.65	0.00047	60.94				150381377	1.27718e+08
	0	R.GDVFTMPEDEYTVYDDGEEK.N	1169.98	2338.95	0.00167	69.29				5.87087e+06	337938
	0	R.GQYCYELDEK.A	1291.55	1291.55	0.00107	46.7				3.41508e+07	3.13334e+07
	0	R.GQYCYELDEK.A	646.28	1291.55	-0.00066	53.78				219273998	2.23921e+08
	0	R.GQYCYELDEK.A	646.279	1291.55	0.00095	32.18				5.78469e+06	5.01931e+06
	0	R.GQYCYELDEK.A	646.279	1291.55	0.00135	29.62				1.44438e+07	1.24431e+07
	0	R.IYISGM@APRPSLAK.K	762.423	1523.84	0.00044	30.87			Oxidation (M); Label:18O(2) (C-term)	380266	817157
	0	R.MDWLVPATCEPIQSVFFFSGDK.Y	1281.11	2561.21	-0.00361	48.57				559334	348580
$48-1	39324.2		9	163	Alpha-2-HS-glycoprotein OS=Homo sapiens GN=AHSG PE=1 SV=1		1.0881	2.31304e+09	2.51684e+09
	0	K.CDSSPDSAEDVR.K	662.77	1324.53	0.00122	43.42				1.02511e+08	9.09209e+07
	0	K.CDSSPDSAEDVRK.V	728.82	1456.64	0.00346	44.01			Label:18O(2) (C-term)	1.60742e+07	2.00494e+07
	0	K.CNLLAEK.Q	834.44	834.439	-7e-05	37.24				3.94919e+08	4.16563e+08
	0	K.CNLLAEK.Q	417.724	834.439	-0.00099	26.95				5.22169e+07	55083372
	0	K.CNLLAEK.Q	834.439	834.439	0.00023	29.06				3562625	3.05767e+06
	0	K.EHAVEGDCDFQLLK.L	1647.77	1647.77	0.00129	58.86				3.16652e+07	3.0992e+07
	0	K.EHAVEGDCDFQLLK.L	824.389	1647.77	-0.00063	57.83				7.08302e+08	716640237
	0	K.EHAVEGDCDFQLLK.L	824.388	1647.77	-0.00023	38.13				8.07246e+08	7.7768e+08
	0	K.EHAVEGDCDFQLLK.L	824.389	1647.77	-0.00143	24.95				4.47735e+06	3.66471e+06
	0	K.EHAVEGDCDFQLLK.L	824.39	1647.77	-0.00263	65.35				7.46781e+07	8.37037e+07
	0	K.FSVVYAK.C	407.23	813.451	-0.00021	34.47				7.4267e+07	7.84948e+07
	0	K.HTLNQIDEVK.V	598.82	1196.63	-0.00416	66.64				1.62949e+09	1.72883e+09
	0	K.HTLNQIDEVK.V	1196.63	1196.63	0.00197	49.94				8.50257e+07	8.61608e+07
	0	K.HTLNQIDEVK.V	600.822	1200.64	-0.00087	33.2			Label:18O(2) (C-term)	2.88499e+07	3.23353e+07
	0	K.HTLNQIDEVK.V	600.822	1200.64	0.00033	32.07			Label:18O(2) (C-term)	370343	335170
	0	K.HTLNQIDEVK.V	600.822	1200.64	-0.00107	25.02			Label:18O(2) (C-term)	230117	228719
	0	K.HTLNQIDEVK.V	600.823	1200.64	-0.00147	25.9			Label:18O(2) (C-term)	95683	81578.5
	0	K.HTLNQIDEVK.V	598.817	1196.63	0.00084	34.86				4.52704e+07	4.66624e+07
	0	K.HTLNQIDEVK.V	598.817	1196.63	0.00084	38.55				6.12576e+06	5.66375e+06
	0	K.HTLNQIDEVK.V	598.818	1196.63	0.00024	47.5				1.40562e+07	1.33754e+07
	0	K.HTLNQIDEVK.V	598.819	1196.63	-0.00356	42.76				1.68218e+06	1.73966e+06
	0	K.HTLNQIDEVK.V	600.824	1200.64	-0.00407	28.37			Label:18O(2) (C-term)	463092	453754
	0	R.AQLVPLPPSTYVEFTVSGTDCVAK.E	1283.66	2566.31	-0.00978	75.31				1.8594e+08	2.02799e+08
	0	R.AQLVPLPPSTYVEFTVSGTDCVAK.E	856.111	2566.31	-0.00511	38.78				2.75873e+07	3.10323e+07
	0	R.AQLVPLPPSTYVEFTVSGTDCVAK.E	856.109	2566.31	-0.00091	47.87				1.31418e+07	1.44072e+07
	0	R.AQLVPLPPSTYVEFTVSGTDCVAK.E	856.779	2568.32	-0.00427	22.78			Label:18O(1) (C-term)	1.1751e+06	1.17588e+06
[truncated: 24,359 more rows]
