# Supplementary material for: Proteomic profiling and functional characterization of early and late shoulder osteoarthritis
Source: Arthritis Res Ther. 2013 Nov 6;15(6):R180. doi: 10.1186/ar4369 (PMC3979061; doi:10.1186/ar4369)
Supplement: Additional file 2: Table S2 — This table lists the proteins quantified in the five early-stage osteoarthritis (OA) sets versus control experiments and the four late-stage OA versus control experiments. [file ar4369-S2.xlsx]

## Sheet: Table S2
Table S2 Early1-5 and Late1-4. List of proteins quantified in the five early OA versus control experiments (Table S2-Early1-5) and four late OA versus control experiments (Table S2-Late1-4).
Table S2-Early1
UniProt accession number	Protein name	Unique Peptide Count	18O/16O intensity	Normalized ratio	OA/Healthy protein ratio	Fold changes
sp|P04114|APOB_HUMAN	Apolipoprotein B-100 OS=Homo sapiens GN=APOB PE=1 SV=1	100	0.693	0.633832	1.57771	1.57771
sp|P02751|FINC_HUMAN	Fibronectin OS=Homo sapiens GN=FN1 PE=1 SV=3	56	1.9779	1.80903	0.552783	-1.80903
sp|P0C0L4|CO4A_HUMAN	Complement C4-A OS=Homo sapiens GN=C4A PE=1 SV=1	56	1.0898	0.996753	1.00326	1.00326
sp|P0C0L5|CO4B_HUMAN	Complement C4-B OS=Homo sapiens GN=C4B PE=1 SV=1	56	1.0904	0.997302	1.00271	1.00271
sp|P08603|CFAH_HUMAN	Complement factor H OS=Homo sapiens GN=CFH PE=1 SV=4	42	0.759	0.694197	1.44051	1.44051
sp|P00450|CERU_HUMAN	Ceruloplasmin OS=Homo sapiens GN=CP PE=1 SV=1	35	1.2147	1.11099	0.900099	-1.11099
sp|P02787|TRFE_HUMAN	Serotransferrin OS=Homo sapiens GN=TF PE=1 SV=2	31	1.1661	1.06654	0.937613	-1.06654
sp|P00747|PLMN_HUMAN	Plasminogen OS=Homo sapiens GN=PLG PE=1 SV=2	30	1.3123	1.20026	0.833156	-1.20026
sp|P02774|VTDB_HUMAN	Vitamin D-binding protein OS=Homo sapiens GN=GC PE=1 SV=1	29	1.312	1.19998	0.833346	-1.19998
sp|P00751|CFAB_HUMAN	Complement factor B OS=Homo sapiens GN=CFB PE=1 SV=2	28	1.006	0.920108	1.08683	1.08683
sp|P00734|THRB_HUMAN	Prothrombin OS=Homo sapiens GN=F2 PE=1 SV=2	28	1.0908	0.997668	1.00234	1.00234
sp|P06727|APOA4_HUMAN	Apolipoprotein A-IV OS=Homo sapiens GN=APOA4 PE=1 SV=3	26	1.1728	1.07267	0.932256	-1.07267
sp|P02790|HEMO_HUMAN	Hemopexin OS=Homo sapiens GN=HPX PE=1 SV=2	23	1.6145	1.47665	0.677207	-1.47665
sp|P01008|ANT3_HUMAN	Antithrombin-III OS=Homo sapiens GN=SERPINC1 PE=1 SV=1	22	1.3949	1.2758	0.78382	-1.2758
sp|Q14624|ITIH4_HUMAN	Inter-alpha-trypsin inhibitor heavy chain H4 OS=Homo sapiens GN=ITIH4 PE=1 SV=4	22	1.1304	1.03389	0.967224	-1.03389
sp|P01023|A2MG_HUMAN	Alpha-2-macroglobulin OS=Homo sapiens GN=A2M PE=1 SV=2	22	0.9352	0.855353	1.16911	1.16911
sp|P43652|AFAM_HUMAN	Afamin OS=Homo sapiens GN=AFM PE=1 SV=1	20	1.3939	1.27489	0.784382	-1.27489
sp|P01031|CO5_HUMAN	Complement C5 OS=Homo sapiens GN=C5 PE=1 SV=4	20	0.9832	0.899255	1.11203	1.11203
sp|P06396|GELS_HUMAN	Gelsolin OS=Homo sapiens GN=GSN PE=1 SV=1	19	2.4087	2.20305	0.453917	-2.20305
sp|P01011|AACT_HUMAN	Alpha-1-antichymotrypsin OS=Homo sapiens GN=SERPINA3 PE=1 SV=2	18	1.057	0.966754	1.03439	1.03439
sp|P01024|CO3_HUMAN	Complement C3 OS=Homo sapiens GN=C3 PE=1 SV=2	18	0.7197	0.658252	1.51917	1.51917
sp|P01042|KNG1_HUMAN	Kininogen-1 OS=Homo sapiens GN=KNG1 PE=1 SV=2	16	1.0776	0.985595	1.01462	1.01462
sp|P05155|IC1_HUMAN	Plasma protease C1 inhibitor OS=Homo sapiens GN=SERPING1 PE=1 SV=2	16	1.072	0.980473	1.01992	1.01992
sp|P19823|ITIH2_HUMAN	Inter-alpha-trypsin inhibitor heavy chain H2 OS=Homo sapiens GN=ITIH2 PE=1 SV=2	16	1.2531	1.14611	0.872516	-1.14611
sp|P02749|APOH_HUMAN	Beta-2-glycoprotein 1 OS=Homo sapiens GN=APOH PE=1 SV=3	15	1.0011	0.915626	1.09215	1.09215
sp|P25311|ZA2G_HUMAN	Zinc-alpha-2-glycoprotein OS=Homo sapiens GN=AZGP1 PE=1 SV=2	14	1.505	1.3765	0.726478	-1.3765
sp|P02671|FIBA_HUMAN	Fibrinogen alpha chain OS=Homo sapiens GN=FGA PE=1 SV=2	14	0.6175	0.564778	1.77061	1.77061
sp|P04217|A1BG_HUMAN	Alpha-1B-glycoprotein OS=Homo sapiens GN=A1BG PE=1 SV=3	13	1.2133	1.10971	0.901137	-1.10971
sp|P49747|COMP_HUMAN	Cartilage oligomeric matrix protein OS=Homo sapiens GN=COMP PE=1 SV=2	13	3.24	2.96337	0.337454	-2.96337
sp|P19827|ITIH1_HUMAN	Inter-alpha-trypsin inhibitor heavy chain H1 OS=Homo sapiens GN=ITIH1 PE=1 SV=3	13	1.1174	1.022	0.978477	-1.022
sp|P02768|ALBU_HUMAN	Serum albumin OS=Homo sapiens GN=ALB PE=1 SV=2	13	1.05	0.960351	1.04129	1.04129
sp|P03952|KLKB1_HUMAN	Plasma kallikrein OS=Homo sapiens GN=KLKB1 PE=1 SV=1	13	1.2857	1.17593	0.850393	-1.17593
sp|P05156|CFAI_HUMAN	Complement factor I OS=Homo sapiens GN=CFI PE=1 SV=1	12	0.9241	0.845201	1.18315	1.18315
sp|P10643|CO7_HUMAN	Complement component C7 OS=Homo sapiens GN=C7 PE=1 SV=2	12	0.8818	0.806512	1.23991	1.23991
sp|P51884|LUM_HUMAN	Lumican OS=Homo sapiens GN=LUM PE=1 SV=2	11	1.1714	1.07139	0.93337	-1.07139
sp|P36955|PEDF_HUMAN	Pigment epithelium-derived factor OS=Homo sapiens GN=SERPINF1 PE=1 SV=3	11	1.8865	1.72543	0.579565	-1.72543
sp|P02675|FIBB_HUMAN	Fibrinogen beta chain OS=Homo sapiens GN=FGB PE=1 SV=2	11	0.5425	0.496181	2.01539	2.01539
sp|P05452|TETN_HUMAN	Tetranectin OS=Homo sapiens GN=CLEC3B PE=1 SV=2	11	1.7225	1.57543	0.634746	-1.57543
sp|P13671|CO6_HUMAN	Complement component C6 OS=Homo sapiens GN=C6 PE=1 SV=3	11	1.2636	1.15571	0.865266	-1.15571
sp|Q92954|PRG4_HUMAN	Proteoglycan 4 OS=Homo sapiens GN=PRG4 PE=1 SV=2	11	1.2032	1.10047	0.908702	-1.10047
sp|Q15063|POSTN_HUMAN	Periostin OS=Homo sapiens GN=POSTN PE=1 SV=2	11	0.9311	0.851603	1.17426	1.17426
sp|P68871|HBB_HUMAN	Hemoglobin subunit beta OS=Homo sapiens GN=HBB PE=1 SV=2	10	5.3297	4.87465	0.205143	-4.87465
sp|P02760|AMBP_HUMAN	Protein AMBP OS=Homo sapiens GN=AMBP PE=1 SV=1	10	1.8273	1.67129	0.598342	-1.67129
sp|P04196|HRG_HUMAN	Histidine-rich glycoprotein OS=Homo sapiens GN=HRG PE=1 SV=1	10	1.5845	1.44922	0.690028	-1.44922
sp|P02748|CO9_HUMAN	Complement component C9 OS=Homo sapiens GN=C9 PE=1 SV=2	10	0.709	0.648466	1.5421	1.5421
sp|P06681|CO2_HUMAN	Complement C2 OS=Homo sapiens GN=C2 PE=1 SV=2	10	1.117	1.02163	0.978827	-1.02163
sp|P04004|VTNC_HUMAN	Vitronectin OS=Homo sapiens GN=VTN PE=1 SV=1	9	0.9161	0.837884	1.19348	1.19348
sp|P02765|FETUA_HUMAN	Alpha-2-HS-glycoprotein OS=Homo sapiens GN=AHSG PE=1 SV=1	9	1.0881	0.995198	1.00482	1.00482
sp|P02679|FIBG_HUMAN	Fibrinogen gamma chain OS=Homo sapiens GN=FGG PE=1 SV=3	9	0.8871	0.81136	1.2325	1.2325
sp|P04264|K2C1_HUMAN	Keratin, type II cytoskeletal 1 OS=Homo sapiens GN=KRT1 PE=1 SV=6	9	1.937	1.77162	0.564455	-1.77162
sp|P02647|APOA1_HUMAN	Apolipoprotein A-I OS=Homo sapiens GN=APOA1 PE=1 SV=1	9	0.3342	0.305666	3.27154	3.27154
sp|P00736|C1R_HUMAN	Complement C1r subcomponent OS=Homo sapiens GN=C1R PE=1 SV=2	9	0.8065	0.737641	1.35567	1.35567
sp|P12111|CO6A3_HUMAN	Collagen alpha-3(VI) chain OS=Homo sapiens GN=COL6A3 PE=1 SV=4	9	0.8438	0.771757	1.29575	1.29575
sp|P01019|ANGT_HUMAN	Angiotensinogen OS=Homo sapiens GN=AGT PE=1 SV=1	8	1.6181	1.47995	0.6757	-1.47995
sp|P00738|HPT_HUMAN	Haptoglobin OS=Homo sapiens GN=HP PE=1 SV=1	8	0.1276	0.116706	8.56857	8.56857
sp|P00748|FA12_HUMAN	Coagulation factor XII OS=Homo sapiens GN=F12 PE=1 SV=2	8	1.2622	1.15443	0.866226	-1.15443
sp|P02649|APOE_HUMAN	Apolipoprotein E OS=Homo sapiens GN=APOE PE=1 SV=1	8	0.6288	0.575113	1.73879	1.73879
sp|P69905|HBA_HUMAN	Hemoglobin subunit alpha OS=Homo sapiens GN=HBA1 PE=1 SV=2	7	4.4257	4.04783	0.247046	-4.04783
sp|P08697|A2AP_HUMAN	Alpha-2-antiplasmin OS=Homo sapiens GN=SERPINF2 PE=1 SV=3	7	1.9949	1.82458	0.548073	-1.82458
sp|P10909|CLUS_HUMAN	Clusterin OS=Homo sapiens GN=CLU PE=1 SV=1	7	1.2503	1.14355	0.87447	-1.14355
sp|Q03591|FHR1_HUMAN	Complement factor H-related protein 1 OS=Homo sapiens GN=CFHR1 PE=1 SV=2	7	1.1801	1.07934	0.926489	-1.07934
sp|P05546|HEP2_HUMAN	Heparin cofactor 2 OS=Homo sapiens GN=SERPIND1 PE=1 SV=3	7	1.0167	0.929894	1.07539	1.07539
sp|P35858|ALS_HUMAN	Insulin-like growth factor-binding protein complex acid labile subunit OS=Homo sapiens GN=IGFALS PE=1 SV=1	7	1.4545	1.33032	0.751702	-1.33032
sp|P02750|A2GL_HUMAN	Leucine-rich alpha-2-glycoprotein OS=Homo sapiens GN=LRG1 PE=1 SV=2	6	1.6175	1.4794	0.675951	-1.4794
sp|P62988|UBIQ_HUMAN	Ubiquitin OS=Homo sapiens GN=RPS27A PE=1 SV=1	6	1.1499	1.05172	0.950822	-1.05172
sp|P07360|CO8G_HUMAN	Complement component C8 gamma chain OS=Homo sapiens GN=C8G PE=1 SV=3	6	1.1172	1.02181	0.978652	-1.02181
sp|P29622|KAIN_HUMAN	Kallistatin OS=Homo sapiens GN=SERPINA4 PE=1 SV=3	6	1.1699	1.07001	0.934567	-1.07001
sp|Q96PD5|PGRP2_HUMAN	N-acetylmuramoyl-L-alanine amidase OS=Homo sapiens GN=PGLYRP2 PE=1 SV=1	6	1.0744	0.982668	1.01764	1.01764
sp|P07358|CO8B_HUMAN	Complement component C8 beta chain OS=Homo sapiens GN=C8B PE=1 SV=3	6	1.0852	0.992546	1.00751	1.00751
sp|P02753|RET4_HUMAN	Retinol-binding protein 4 OS=Homo sapiens GN=RBP4 PE=1 SV=3	5	1.6688	1.52632	0.655171	-1.52632
sp|P36980|FHR2_HUMAN	Complement factor H-related protein 2 OS=Homo sapiens GN=CFHR2 PE=1 SV=1	5	1.0086	0.922486	1.08403	1.08403
sp|P05543|THBG_HUMAN	Thyroxine-binding globulin OS=Homo sapiens GN=SERPINA7 PE=1 SV=2	5	1.2897	1.17959	0.847755	-1.17959
sp|O75882|ATRN_HUMAN	Attractin OS=Homo sapiens GN=ATRN PE=1 SV=2	5	1.0871	0.994284	1.00575	1.00575
sp|P07357|CO8A_HUMAN	Complement component C8 alpha chain OS=Homo sapiens GN=C8A PE=1 SV=2	5	1.4381	1.31532	0.760274	-1.31532
sp|Q16610|ECM1_HUMAN	Extracellular matrix protein 1 OS=Homo sapiens GN=ECM1 PE=1 SV=2	5	2.7993	2.5603	0.39058	-2.5603
sp|P02743|SAMP_HUMAN	Serum amyloid P-component OS=Homo sapiens GN=APCS PE=1 SV=2	5	0.8076	0.738647	1.35383	1.35383
sp|P09871|C1S_HUMAN	Complement C1s subcomponent OS=Homo sapiens GN=C1S PE=1 SV=1	5	0.5402	0.494078	2.02397	2.02397
sp|P08185|CBG_HUMAN	Corticosteroid-binding globulin OS=Homo sapiens GN=SERPINA6 PE=1 SV=1	4	1.9543	1.78744	0.559459	-1.78744
sp|P43251|BTD_HUMAN	Biotinidase OS=Homo sapiens GN=BTD PE=1 SV=2	4	2.3164	2.11863	0.472004	-2.11863
sp|P13645|K1C10_HUMAN	Keratin, type I cytoskeletal 10 OS=Homo sapiens GN=KRT10 PE=1 SV=6	4	1.0636	0.97279	1.02797	1.02797
sp|P16112|PGCA_HUMAN	Aggrecan core protein OS=Homo sapiens GN=ACAN PE=1 SV=2	4	6.9965	6.39914	0.156271	-6.39914
sp|P02763|A1AG1_HUMAN	Alpha-1-acid glycoprotein 1 OS=Homo sapiens GN=ORM1 PE=1 SV=1	4	0.0937	0.0856999	11.6686	11.6686
sp|P02452|CO1A1_HUMAN	Collagen alpha-1(I) chain OS=Homo sapiens GN=COL1A1 PE=1 SV=4	4	1.3022	1.19102	0.839618	-1.19102
sp|P35443|TSP4_HUMAN	Thrombospondin-4 OS=Homo sapiens GN=THBS4 PE=1 SV=2	4	1.6429	1.50263	0.6655	-1.50263
sp|P02766|TTHY_HUMAN	Transthyretin OS=Homo sapiens GN=TTR PE=1 SV=1	4	1.2293	1.12434	0.889409	-1.12434
sp|P36222|CH3L1_HUMAN	Chitinase-3-like protein 1 OS=Homo sapiens GN=CHI3L1 PE=1 SV=2	4	0.6632	0.606576	1.6486	1.6486
sp|Q12805|FBLN3_HUMAN	EGF-containing fibulin-like extracellular matrix protein 1 OS=Homo sapiens GN=EFEMP1 PE=1 SV=2	4	1.953	1.78625	0.559831	-1.78625
sp|P00746|CFAD_HUMAN	Complement factor D OS=Homo sapiens GN=CFD PE=1 SV=5	4	4.4935	4.10985	0.243318	-4.10985
sp|P02652|APOA2_HUMAN	Apolipoprotein A-II OS=Homo sapiens GN=APOA2 PE=1 SV=1	3	0.948	0.86706	1.15332	1.15332
sp|P35527|K1C9_HUMAN	Keratin, type I cytoskeletal 9 OS=Homo sapiens GN=KRT9 PE=1 SV=3	3	1.5887	1.45306	0.688204	-1.45306
sp|P02747|C1QC_HUMAN	Complement C1q subcomponent subunit C OS=Homo sapiens GN=C1QC PE=1 SV=3	3	0.7916	0.724013	1.38119	1.38119
sp|P02656|APOC3_HUMAN	Apolipoprotein C-III OS=Homo sapiens GN=APOC3 PE=1 SV=1	3	0.3964	0.362555	2.7582	2.7582
sp|P02745|C1QA_HUMAN	Complement C1q subcomponent subunit A OS=Homo sapiens GN=C1QA PE=1 SV=2	3	0.5462	0.499566	2.00174	2.00174
sp|P02746|C1QB_HUMAN	Complement C1q subcomponent subunit B OS=Homo sapiens GN=C1QB PE=1 SV=2	3	0.8323	0.761238	1.31365	1.31365
sp|P35908|K22E_HUMAN	Keratin, type II cytoskeletal 2 epidermal OS=Homo sapiens GN=KRT2 PE=1 SV=2	3	1.8176	1.66241	0.601535	-1.66241
sp|P62736|ACTA_HUMAN	Actin, aortic smooth muscle OS=Homo sapiens GN=ACTA2 PE=1 SV=1	3	0.7048	0.644624	1.55129	1.55129
sp|P60709|ACTB_HUMAN	Actin, cytoplasmic 1 OS=Homo sapiens GN=ACTB PE=1 SV=1	3	0.7048	0.644624	1.55129	1.55129
sp|P68032|ACTC_HUMAN	Actin, alpha cardiac muscle 1 OS=Homo sapiens GN=ACTC1 PE=1 SV=1	3	0.7048	0.644624	1.55129	1.55129
sp|P63261|ACTG_HUMAN	Actin, cytoplasmic 2 OS=Homo sapiens GN=ACTG1 PE=1 SV=1	3	0.7048	0.644624	1.55129	1.55129
sp|P63267|ACTH_HUMAN	Actin, gamma-enteric smooth muscle OS=Homo sapiens GN=ACTG2 PE=1 SV=1	3	0.7048	0.644624	1.55129	1.55129
sp|P68133|ACTS_HUMAN	Actin, alpha skeletal muscle OS=Homo sapiens GN=ACTA1 PE=1 SV=1	3	0.7048	0.644624	1.55129	1.55129
sp|P07355|ANXA2_HUMAN	Annexin A2 OS=Homo sapiens GN=ANXA2 PE=1 SV=2	3	1.1769	1.07642	0.929008	-1.07642
sp|P08123|CO1A2_HUMAN	Collagen alpha-2(I) chain OS=Homo sapiens GN=COL1A2 PE=1 SV=6	3	0.7141	0.65313	1.53109	1.53109
sp|O75636|FCN3_HUMAN	Ficolin-3 OS=Homo sapiens GN=FCN3 PE=1 SV=2	3	1.0105	0.924224	1.08199	1.08199
sp|Q96KN2|CNDP1_HUMAN	Beta-Ala-His dipeptidase OS=Homo sapiens GN=CNDP1 PE=1 SV=3	3	1.6553	1.51397	0.660515	-1.51397
sp|P27169|PON1_HUMAN	Serum paraoxonase/arylesterase 1 OS=Homo sapiens GN=PON1 PE=1 SV=2	2	2.1081	1.92811	0.518642	-1.92811
sp|P61769|B2MG_HUMAN	Beta-2-microglobulin OS=Homo sapiens GN=B2M PE=1 SV=1	2	1.7302	1.58248	0.631921	-1.58248
sp|Q9Y5Y7|LYVE1_HUMAN	Lymphatic vessel endothelial hyaluronic acid receptor 1 OS=Homo sapiens GN=LYVE1 PE=1 SV=2	2	3.6	3.29263	0.303708	-3.29263
sp|P41222|PTGDS_HUMAN	Prostaglandin-H2 D-isomerase OS=Homo sapiens GN=PTGDS PE=1 SV=1	2	0.9586	0.876755	1.14057	1.14057
sp|P08519|APOA_HUMAN	Apolipoprotein(a) OS=Homo sapiens GN=LPA PE=1 SV=1	2	0.0503	0.0460054	21.7366	21.7366
sp|Q14520|HABP2_HUMAN	Hyaluronan-binding protein 2 OS=Homo sapiens GN=HABP2 PE=1 SV=1	2	1.1637	1.06434	0.939546	-1.06434
sp|P61626|LYSC_HUMAN	Lysozyme C OS=Homo sapiens GN=LYZ PE=1 SV=1	2	1.2214	1.11712	0.895161	-1.11712
sp|P49908|SEPP1_HUMAN	Selenoprotein P OS=Homo sapiens GN=SEPP1 PE=1 SV=3	2	1.9692	1.80107	0.555225	-1.80107
sp|P19652|A1AG2_HUMAN	Alpha-1-acid glycoprotein 2 OS=Homo sapiens GN=ORM2 PE=1 SV=2	2	0.1626	0.148717	6.72417	6.72417
sp|P02654|APOC1_HUMAN	Apolipoprotein C-I OS=Homo sapiens GN=APOC1 PE=1 SV=1	2	0.1211	0.110761	9.02849	9.02849
sp|Q9NQ79|CRAC1_HUMAN	Cartilage acidic protein 1 OS=Homo sapiens GN=CRTAC1 PE=1 SV=2	2	1.1882	1.08675	0.920173	-1.08675
sp|P23142|FBLN1_HUMAN	Fibulin-1 OS=Homo sapiens GN=FBLN1 PE=1 SV=4	2	0.8766	0.801756	1.24726	1.24726
sp|Q9UGM5|FETUB_HUMAN	Fetuin-B OS=Homo sapiens GN=FETUB PE=1 SV=2	2	1.0455	0.956235	1.04577	1.04577
sp|P24592|IBP6_HUMAN	Insulin-like growth factor-binding protein 6 OS=Homo sapiens GN=IGFBP6 PE=1 SV=1	2	5.7016	5.2148	0.191762	-5.2148
sp|Q86VB7|C163A_HUMAN	Scavenger receptor cysteine-rich type 1 protein M130 OS=Homo sapiens GN=CD163 PE=1 SV=1	2	0.7821	0.715324	1.39797	1.39797
sp|P05154|IPSP_HUMAN	Plasma serine protease inhibitor OS=Homo sapiens GN=SERPINA5 PE=1 SV=2	2	1.7262	1.57882	0.633385	-1.57882
sp|P04180|LCAT_HUMAN	Phosphatidylcholine-sterol acyltransferase OS=Homo sapiens GN=LCAT PE=1 SV=1	2	0.403	0.368592	2.71303	2.71303
sp|P05109|S10A8_HUMAN	Protein S100-A8 OS=Homo sapiens GN=S100A8 PE=1 SV=1	2	0.0656	0.0599991	16.6669	16.6669
sp|P35542|SAA4_HUMAN	Serum amyloid A-4 protein OS=Homo sapiens GN=SAA4 PE=1 SV=1	2	0.2676	0.244752	4.08576	4.08576
sp|Q15582|BGH3_HUMAN	Transforming growth factor-beta-induced protein ig-h3 OS=Homo sapiens GN=TGFBI PE=1 SV=1	2	1.2822	1.17273	0.852714	-1.17273
sp|Q8N8U9|BMPER_HUMAN	BMP-binding endothelial regulator protein OS=Homo sapiens GN=BMPER PE=2 SV=3	1	0.8245	0.754104	1.32608	1.32608
sp|Q9BY31|ZN717_HUMAN	Zinc finger protein 717 OS=Homo sapiens GN=ZNF717 PE=1 SV=2	1	1.1583	1.0594	0.943926	-1.0594
sp|Q96IY4|CBPB2_HUMAN	Carboxypeptidase B2 OS=Homo sapiens GN=CPB2 PE=1 SV=1	1	1.1398	1.04248	0.959247	-1.04248
sp|Q9HBI5|CC014_HUMAN	Uncharacterized protein C3orf14 OS=Homo sapiens GN=C3orf14 PE=2 SV=1	1	1.145	1.04724	0.954891	-1.04724
sp|P05113|IL5_HUMAN	Interleukin-5 OS=Homo sapiens GN=IL5 PE=1 SV=1	1	1.145	1.04724	0.954891	-1.04724
sp|Q9Y2B4|T53G5_HUMAN	TP53-target gene 5 protein OS=Homo sapiens GN=TP53TG5 PE=1 SV=1	1	1.145	1.04724	0.954891	-1.04724
sp|P06276|CHLE_HUMAN	Cholinesterase OS=Homo sapiens GN=BCHE PE=1 SV=1	1	0.5465	0.49984	2.00064	2.00064
sp|P22352|GPX3_HUMAN	Glutathione peroxidase 3 OS=Homo sapiens GN=GPX3 PE=1 SV=2	1	2.181	1.99479	0.501307	-1.99479
sp|P26927|HGFL_HUMAN	Hepatocyte growth factor-like protein OS=Homo sapiens GN=MST1 PE=1 SV=2	1	1.1965	1.09434	0.91379	-1.09434
sp|P14174|MIF_HUMAN	Macrophage migration inhibitory factor OS=Homo sapiens GN=MIF PE=1 SV=4	1	2.302	2.10546	0.474957	-2.10546
sp|O14617|AP3D1_HUMAN	AP-3 complex subunit delta-1 OS=Homo sapiens GN=AP3D1 PE=1 SV=1	1	0.9017	0.824713	1.21254	1.21254
sp|P01034|CYTC_HUMAN	Cystatin-C OS=Homo sapiens GN=CST3 PE=1 SV=1	1	1.0959	1.00233	0.997673	-1.00233
sp|Q04756|HGFA_HUMAN	Hepatocyte growth factor activator OS=Homo sapiens GN=HGFAC PE=1 SV=1	1	0.981	0.897242	1.11453	1.11453
sp|P34932|HSP74_HUMAN	Heat shock 70 kDa protein 4 OS=Homo sapiens GN=HSPA4 PE=1 SV=4	1	2.0214	1.84881	0.540888	-1.84881
sp|Q06033|ITIH3_HUMAN	Inter-alpha-trypsin inhibitor heavy chain H3 OS=Homo sapiens GN=ITIH3 PE=1 SV=2	1	2.2541	2.06165	0.485049	-2.06165
sp|Q6UWJ1|TMCO3_HUMAN	Transmembrane and coiled-coil domain-containing protein 3 OS=Homo sapiens GN=TMCO3 PE=2 SV=1	1	3.5255	3.22449	0.310126	-3.22449
sp|Q03936|ZNF92_HUMAN	Zinc finger protein 92 OS=Homo sapiens GN=ZNF92 PE=2 SV=2	1	1.4657	1.34056	0.745958	-1.34056
sp|Q15848|ADIPO_HUMAN	Adiponectin OS=Homo sapiens GN=ADIPOQ PE=1 SV=1	1	0.5528	0.505602	1.97784	1.97784
sp|Q9NZP8|C1RL_HUMAN	Complement C1r subcomponent-like protein OS=Homo sapiens GN=C1RL PE=1 SV=2	1	1.3029	1.19166	0.839166	-1.19166
sp|P00915|CAH1_HUMAN	Carbonic anhydrase 1 OS=Homo sapiens GN=CA1 PE=1 SV=2	1	0.5563	0.508803	1.9654	1.9654
sp|P15169|CBPN_HUMAN	Carboxypeptidase N catalytic chain OS=Homo sapiens GN=CPN1 PE=1 SV=1	1	0.9854	0.901267	1.10955	1.10955
sp|Q9Y2M2|CC032_HUMAN	Uncharacterized protein C3orf32 OS=Homo sapiens GN=C3orf32 PE=2 SV=1	1	1.0416	0.952668	1.04968	1.04968
sp|O15335|CHAD_HUMAN	Chondroadherin OS=Homo sapiens GN=CHAD PE=2 SV=2	1	6.8724	6.28564	0.159093	-6.28564
sp|O75339|CILP1_HUMAN	Cartilage intermediate layer protein 1 OS=Homo sapiens GN=CILP PE=1 SV=3	1	6.4763	5.92335	0.168823	-5.92335
sp|P22792|CPN2_HUMAN	Carboxypeptidase N subunit 2 OS=Homo sapiens GN=CPN2 PE=1 SV=2	1	0.7699	0.704166	1.42012	1.42012
sp|P02741|CRP_HUMAN	C-reactive protein OS=Homo sapiens GN=CRP PE=1 SV=1	1	0.1588	0.145242	6.88508	6.88508
sp|P13611|CSPG2_HUMAN	Versican core protein OS=Homo sapiens GN=VCAN PE=1 SV=3	1	2.9689	2.71542	0.368268	-2.71542
sp|Q9H7T0|CTSRB_HUMAN	Cation channel sperm-associated protein subunit beta OS=Homo sapiens GN=CATSPERB PE=1 SV=2	1	3.715	3.39781	0.294307	-3.39781
sp|Q9NTM9|CUTC_HUMAN	Copper homeostasis protein cutC homolog OS=Homo sapiens GN=CUTC PE=1 SV=1	1	0.6298	0.576028	1.73603	1.73603
sp|Q14565|DMC1_HUMAN	Meiotic recombination protein DMC1/LIM15 homolog OS=Homo sapiens GN=DMC1 PE=1 SV=2	1	0.6298	0.576028	1.73603	1.73603
sp|Q6ZVM7|TM1L2_HUMAN	TOM1-like protein 2 OS=Homo sapiens GN=TOM1L2 PE=1 SV=1	1	0.6298	0.576028	1.73603	1.73603
sp|Q9BZ29|DOCK9_HUMAN	Dedicator of cytokinesis protein 9 OS=Homo sapiens GN=DOCK9 PE=1 SV=2	1	20	18.2924	0.0546675	-18.2924
sp|P02792|FRIL_HUMAN	Ferritin light chain OS=Homo sapiens GN=FTL PE=1 SV=2	1	0.6827	0.624411	1.60151	1.60151
sp|P16402|H13_HUMAN	Histone H1.3 OS=Homo sapiens GN=HIST1H1D PE=1 SV=2	1	0.1675	0.153199	6.52746	6.52746
sp|Q9Y2F5|K0947_HUMAN	Uncharacterized protein KIAA0947 OS=Homo sapiens GN=KIAA0947 PE=1 SV=4	1	1.5881	1.45251	0.688464	-1.45251
sp|Q9UKM7|MA1B1_HUMAN	Endoplasmic reticulum mannosyl-oligosaccharide 1,2-alpha-mannosidase OS=Homo sapiens GN=MAN1B1 PE=1 SV=2	1	1.1105	1.01569	0.984557	-1.01569
sp|P08253|MMP2_HUMAN	72 kDa type IV collagenase OS=Homo sapiens GN=MMP2 PE=1 SV=2	1	0.6345	0.580327	1.72317	1.72317
sp|P49790|NU153_HUMAN	Nuclear pore complex protein Nup153 OS=Homo sapiens GN=NUP153 PE=1 SV=2	1	1.4945	1.3669	0.731582	-1.3669
sp|Q15113|PCOC1_HUMAN	Procollagen C-endopeptidase enhancer 1 OS=Homo sapiens GN=PCOLCE PE=1 SV=2	1	0.8838	0.808341	1.2371	1.2371
sp|Q8TC59|PIWL2_HUMAN	Piwi-like protein 2 OS=Homo sapiens GN=PIWIL2 PE=2 SV=1	1	1.122	1.0262	0.974465	-1.0262
sp|Q8IVG5|SAM9L_HUMAN	Sterile alpha motif domain-containing protein 9-like OS=Homo sapiens GN=SAMD9L PE=1 SV=2	1	1.122	1.0262	0.974465	-1.0262
sp|Q6ZTQ3|RASF6_HUMAN	Ras association domain-containing protein 6 OS=Homo sapiens GN=RASSF6 PE=2 SV=1	1	1.3455	1.23062	0.812598	-1.23062
sp|Q8TDP1|RNH2C_HUMAN	Ribonuclease H2 subunit C OS=Homo sapiens GN=RNASEH2C PE=1 SV=1	1	0.698	0.638405	1.5664	1.5664
sp|P06702|S10A9_HUMAN	Protein S100-A9 OS=Homo sapiens GN=S100A9 PE=1 SV=1	1	0.294	0.268898	3.71888	3.71888
sp|Q9BY12|SCAPE_HUMAN	S phase cyclin A-associated protein in the endoplasmic reticulum OS=Homo sapiens GN=SCAPER PE=1 SV=1	1	1.1487	1.05062	0.951815	-1.05062
sp|P31948|STIP1_HUMAN	Stress-induced-phosphoprotein 1 OS=Homo sapiens GN=STIP1 PE=1 SV=1	1	1.4814	1.35492	0.738052	-1.35492
sp|Q76NI1|VKIND_HUMAN	Protein very KIND OS=Homo sapiens GN=KNDC1 PE=2 SV=2	1	1.0665	0.975442	1.02518	1.02518
sp|A8MWP4|YU008_HUMAN	Putative uncharacterized protein ENSP00000383251 OS=Homo sapiens PE=5 SV=1	1	1.1135	1.01843	0.981904	-1.01843
sp|P01009|A1AT_HUMAN	Alpha-1-antitrypsin OS=Homo sapiens GN=SERPINA1 PE=1 SV=3	1	0.333	0.304569	3.28333	3.28333
sp|Q8IV38|ANKY2_HUMAN	Ankyrin repeat and MYND domain-containing protein 2 OS=Homo sapiens GN=ANKMY2 PE=1 SV=1	1	0.2007	0.183564	5.44768	5.44768
sp|Q96J92|WNK4_HUMAN	Serine/threonine-protein kinase WNK4 OS=Homo sapiens GN=WNK4 PE=1 SV=1	1	0.2007	0.183564	5.44768	5.44768
sp|P53367|ARFP1_HUMAN	Arfaptin-1 OS=Homo sapiens GN=ARFIP1 PE=1 SV=2	1	1.1447	1.04697	0.955141	-1.04697
sp|Q6ZN30|BNC2_HUMAN	Zinc finger protein basonuclin-2 OS=Homo sapiens GN=BNC2 PE=2 SV=1	1	0.8065	0.737641	1.35567	1.35567
sp|Q8N4L8|CCD24_HUMAN	Coiled-coil domain-containing protein 24 OS=Homo sapiens GN=CCDC24 PE=2 SV=1	1	0.4755	0.434902	2.29937	2.29937
sp|Q00536|CDK16_HUMAN	Cell division protein kinase 16 OS=Homo sapiens GN=CDK16 PE=1 SV=1	1	0.4755	0.434902	2.29937	2.29937
sp|Q00537|CDK17_HUMAN	Cell division protein kinase 17 OS=Homo sapiens GN=CDK17 PE=1 SV=2	1	0.4755	0.434902	2.29937	2.29937
sp|Q07002|CDK18_HUMAN	Cell division protein kinase 18 OS=Homo sapiens GN=CDK18 PE=1 SV=3	1	0.4755	0.434902	2.29937	2.29937
sp|P53355|DAPK1_HUMAN	Death-associated protein kinase 1 OS=Homo sapiens GN=DAPK1 PE=1 SV=5	1	0.4755	0.434902	2.29937	2.29937
sp|Q16760|DGKD_HUMAN	Diacylglycerol kinase delta OS=Homo sapiens GN=DGKD PE=1 SV=4	1	0.4755	0.434902	2.29937	2.29937
sp|O60673|DPOLZ_HUMAN	DNA polymerase zeta catalytic subunit OS=Homo sapiens GN=REV3L PE=1 SV=2	1	0.4755	0.434902	2.29937	2.29937
sp|Q16875|F263_HUMAN	6-phosphofructo-2-kinase/fructose-2,6-biphosphatase 3 OS=Homo sapiens GN=PFKFB3 PE=1 SV=1	1	0.4755	0.434902	2.29937	2.29937
sp|O75038|PLCH2_HUMAN	1-phosphatidylinositol-4,5-bisphosphate phosphodiesterase eta-2 OS=Homo sapiens GN=PLCH2 PE=2 SV=3	1	0.4755	0.434902	2.29937	2.29937
sp|Q5T5P2|SKT_HUMAN	Sickle tail protein homolog OS=Homo sapiens GN=SKT PE=1 SV=2	1	0.4755	0.434902	2.29937	2.29937
sp|Q8NDZ2|CE025_HUMAN	Uncharacterized protein C5orf25 OS=Homo sapiens GN=C5orf25 PE=1 SV=1	1	20	18.2924	0.0546675	-18.2924
sp|Q7L2Z9|CENPQ_HUMAN	Centromere protein Q OS=Homo sapiens GN=CENPQ PE=1 SV=1	1	0.8019	0.733434	1.36345	1.36345
sp|Q53SF7|COBL1_HUMAN	Cordon-bleu protein-like 1 OS=Homo sapiens GN=COBLL1 PE=1 SV=2	1	0.8143	0.744775	1.34269	1.34269
sp|Q6FI81|CPIN1_HUMAN	Anamorsin OS=Homo sapiens GN=CIAPIN1 PE=1 SV=2	1	20	18.2924	0.0546675	-18.2924
sp|O14578|CTRO_HUMAN	Citron Rho-interacting kinase OS=Homo sapiens GN=CIT PE=1 SV=2	1	0.5265	0.481548	2.07664	2.07664
sp|Q30KQ8|DB112_HUMAN	Beta-defensin 112 OS=Homo sapiens GN=DEFB112 PE=2 SV=1	1	2.2714	2.07747	0.481355	-2.07747
sp|O94760|DDAH1_HUMAN	N(G),N(G)-dimethylarginine dimethylaminohydrolase 1 OS=Homo sapiens GN=DDAH1 PE=1 SV=3	1	0.9195	0.840993	1.18907	1.18907
sp|Q8IYB7|DI3L2_HUMAN	DIS3-like exonuclease 2 OS=Homo sapiens GN=DIS3L2 PE=1 SV=3	1	1.7854	1.63296	0.612384	-1.63296
sp|P42704|LPPRC_HUMAN	Leucine-rich PPR motif-containing protein, mitochondrial OS=Homo sapiens GN=LRPPRC PE=1 SV=3	1	1.7854	1.63296	0.612384	-1.63296
sp|Q13395|TARB1_HUMAN	Probable methyltransferase TARBP1 OS=Homo sapiens GN=TARBP1 PE=1 SV=1	1	1.7854	1.63296	0.612384	-1.63296
sp|O75923|DYSF_HUMAN	Dysferlin OS=Homo sapiens GN=DYSF PE=1 SV=1	1	20	18.2924	0.0546675	-18.2924
sp|O94885|SASH1_HUMAN	SAM and SH3 domain-containing protein 1 OS=Homo sapiens GN=SASH1 PE=1 SV=3	1	20	18.2924	0.0546675	-18.2924
sp|P31512|FMO4_HUMAN	Dimethylaniline monooxygenase [N-oxide-forming] 4 OS=Homo sapiens GN=FMO4 PE=2 SV=3	1	1.7854	1.63296	0.612384	-1.63296
sp|Q9NUV9|GIMA4_HUMAN	GTPase IMAP family member 4 OS=Homo sapiens GN=GIMAP4 PE=1 SV=1	1	20	18.2924	0.0546675	-18.2924
sp|P17936|IBP3_HUMAN	Insulin-like growth factor-binding protein 3 OS=Homo sapiens GN=IGFBP3 PE=1 SV=2	1	0.9506	0.869438	1.15017	1.15017
sp|P01834|IGKC_HUMAN	Ig kappa chain C region OS=Homo sapiens GN=IGKC PE=1 SV=1	1	0.05	0.045731	21.867	21.867
sp|Q9NQS7|INCE_HUMAN	Inner centromere protein OS=Homo sapiens GN=INCENP PE=1 SV=3	1	1.1139	1.0188	0.981551	-1.0188
sp|Q96N95|ZN396_HUMAN	Zinc finger protein 396 OS=Homo sapiens GN=ZNF396 PE=1 SV=2	1	1.1139	1.0188	0.981551	-1.0188
sp|Q8N371|JMJD5_HUMAN	JmjC domain-containing protein 5 OS=Homo sapiens GN=JMJD5 PE=2 SV=1	1	0.8128	0.743403	1.34516	1.34516
sp|Q9C0B2|K1751_HUMAN	Uncharacterized protein KIAA1751 OS=Homo sapiens GN=KIAA1751 PE=2 SV=2	1	3.9892	3.6486	0.274078	-3.6486
sp|Q2KJY2|KI26B_HUMAN	Kinesin-like protein KIF26B OS=Homo sapiens GN=KIF26B PE=1 SV=1	1	0.8217	0.751543	1.3306	1.3306
sp|Q15058|KIF14_HUMAN	Kinesin-like protein KIF14 OS=Homo sapiens GN=KIF14 PE=1 SV=1	1	0.2661	0.24338	4.10879	4.10879
sp|O00522|KRIT1_HUMAN	Krev interaction trapped protein 1 OS=Homo sapiens GN=KRIT1 PE=1 SV=2	1	1.594	1.4579	0.685916	-1.4579
sp|P18428|LBP_HUMAN	Lipopolysaccharide-binding protein OS=Homo sapiens GN=LBP PE=1 SV=3	1	0.5995	0.548315	1.82377	1.82377
sp|P41271|NBL1_HUMAN	Neuroblastoma suppressor of tumorigenicity 1 OS=Homo sapiens GN=NBL1 PE=1 SV=1	1	1.3462	1.23126	0.812175	-1.23126
sp|Q9NTI5|PDS5B_HUMAN	Sister chromatid cohesion protein PDS5 homolog B OS=Homo sapiens GN=PDS5B PE=1 SV=1	1	3.6325	3.32236	0.300991	-3.32236
sp|Q8N2H9|PELI3_HUMAN	Protein pellino homolog 3 OS=Homo sapiens GN=PELI3 PE=1 SV=2	1	12.179	11.1392	0.0897734	-11.1392
sp|Q8N2W9|PIAS4_HUMAN	E3 SUMO-protein ligase PIAS4 OS=Homo sapiens GN=PIAS4 PE=1 SV=1	1	0.9056	0.82828	1.20732	1.20732
sp|P11216|PYGB_HUMAN	Glycogen phosphorylase, brain form OS=Homo sapiens GN=PYGB PE=1 SV=5	1	0.05	0.045731	21.867	21.867
sp|P06737|PYGL_HUMAN	Glycogen phosphorylase, liver form OS=Homo sapiens GN=PYGL PE=1 SV=4	1	0.05	0.045731	21.867	21.867
sp|P11217|PYGM_HUMAN	Glycogen phosphorylase, muscle form OS=Homo sapiens GN=PYGM PE=1 SV=6	1	0.05	0.045731	21.867	21.867
sp|Q8TF01|SFR18_HUMAN	Splicing factor, arginine/serine-rich 18 OS=Homo sapiens GN=SFRS18 PE=1 SV=2	1	0.8508	0.778159	1.28508	1.28508
sp|P00441|SODC_HUMAN	Superoxide dismutase [Cu-Zn] OS=Homo sapiens GN=SOD1 PE=1 SV=2	1	0.5475	0.500755	1.99699	1.99699
sp|Q8WY21|SORC1_HUMAN	VPS10 domain-containing receptor SorCS1 OS=Homo sapiens GN=SORCS1 PE=2 SV=3	1	0.4291	0.392464	2.54801	2.54801
sp|O15061|SYNEM_HUMAN	Synemin OS=Homo sapiens GN=SYNM PE=1 SV=2	1	0.05	0.045731	21.867	21.867
sp|Q8WZ42|TITIN_HUMAN	Titin OS=Homo sapiens GN=TTN PE=1 SV=2	1	2.3427	2.14268	0.466705	-2.14268
sp|P28289|TMOD1_HUMAN	Tropomodulin-1 OS=Homo sapiens GN=TMOD1 PE=1 SV=1	1	1.4474	1.32382	0.755389	-1.32382
sp|P02788|TRFL_HUMAN	Lactotransferrin OS=Homo sapiens GN=LTF PE=1 SV=6	1	0.05	0.045731	21.867	21.867
sp|Q9UJV3|TRIM1_HUMAN	Midline-2 OS=Homo sapiens GN=MID2 PE=1 SV=3	1	1.6143	1.47647	0.67729	-1.47647
sp|P35030|TRY3_HUMAN	Trypsin-3 OS=Homo sapiens GN=PRSS3 PE=1 SV=2	1	0.5139	0.470023	2.12755	2.12755
sp|Q5TCY1|TTBK1_HUMAN	Tau-tubulin kinase 1 OS=Homo sapiens GN=TTBK1 PE=1 SV=2	1	0.8028	0.734257	1.36192	1.36192
sp|Q86UV5|UBP48_HUMAN	Ubiquitin carboxyl-terminal hydrolase 48 OS=Homo sapiens GN=USP48 PE=1 SV=1	1	0.05	0.045731	21.867	21.867
sp|Q6PHR2|ULK3_HUMAN	Serine/threonine-protein kinase ULK3 OS=Homo sapiens GN=ULK3 PE=1 SV=2	1	2.5396	2.32277	0.430521	-2.32277
sp|Q5GFL6|VWA2_HUMAN	von Willebrand factor A domain-containing protein 2 OS=Homo sapiens GN=VWA2 PE=1 SV=1	1	1.3465	1.23154	0.811994	-1.23154
sp|Q8WVS4|WDR60_HUMAN	WD repeat-containing protein 60 OS=Homo sapiens GN=WDR60 PE=1 SV=2	1	20	18.2924	0.0546675	-18.2924
sp|Q9Y4P8|WIPI2_HUMAN	WD repeat domain phosphoinositide-interacting protein 2 OS=Homo sapiens GN=WIPI2 PE=1 SV=1	1	5.7125	5.22477	0.191396	-5.22477
sp|Q9Y2G7|ZFP30_HUMAN	Zinc finger protein 30 homolog OS=Homo sapiens GN=ZFP30 PE=2 SV=1	1	0.9352	0.855353	1.16911	1.16911
sp|Q9Y6Q3|ZFP37_HUMAN	Zinc finger protein 37 homolog OS=Homo sapiens GN=ZFP37 PE=2 SV=3	1	2.5701	2.35067	0.425411	-2.35067
Table S2-Early2
UniProt accession number	Protein name	Unique Peptide Count	18O/16O intensity	Normalized ratio	OA/Healthy protein ratio	Fold changes
sp|P04114|APOB_HUMAN	Apolipoprotein B-100 OS=Homo sapiens GN=APOB PE=1 SV=1	118	0.4282	0.461821	2.16534	2.16534
sp|P02751|FINC_HUMAN	Fibronectin OS=Homo sapiens GN=FN1 PE=1 SV=3	64	0.9312	1.00431	0.995704	-1.00431
sp|P0C0L4|CO4A_HUMAN	Complement C4-A OS=Homo sapiens GN=C4A PE=1 SV=1	54	0.8203	0.884707	1.13032	1.13032
sp|P00450|CERU_HUMAN	Ceruloplasmin OS=Homo sapiens GN=CP PE=1 SV=1	42	1.0702	1.15423	0.86638	-1.15423
sp|P08603|CFAH_HUMAN	Complement factor H OS=Homo sapiens GN=CFH PE=1 SV=4	39	0.8853	0.95481	1.04733	1.04733
sp|P02787|TRFE_HUMAN	Serotransferrin OS=Homo sapiens GN=TF PE=1 SV=2	34	2.3917	2.57949	0.387674	-2.57949
sp|P02774|VTDB_HUMAN	Vitamin D-binding protein OS=Homo sapiens GN=GC PE=1 SV=1	32	0.9745	1.05101	0.951462	-1.05101
sp|P02790|HEMO_HUMAN	Hemopexin OS=Homo sapiens GN=HPX PE=1 SV=2	27	1.354	1.46031	0.684786	-1.46031
sp|P00751|CFAB_HUMAN	Complement factor B OS=Homo sapiens GN=CFB PE=1 SV=2	26	1.2252	1.3214	0.756774	-1.3214
sp|P00747|PLMN_HUMAN	Plasminogen OS=Homo sapiens GN=PLG PE=1 SV=2	26	1.0833	1.16836	0.855903	-1.16836
sp|P00734|THRB_HUMAN	Prothrombin OS=Homo sapiens GN=F2 PE=1 SV=2	25	0.8158	0.879853	1.13655	1.13655
sp|P06727|APOA4_HUMAN	Apolipoprotein A-IV OS=Homo sapiens GN=APOA4 PE=1 SV=3	25	1.4986	1.61626	0.618711	-1.61626
sp|Q14624|ITIH4_HUMAN	Inter-alpha-trypsin inhibitor heavy chain H4 OS=Homo sapiens GN=ITIH4 PE=1 SV=4	24	0.9613	1.03678	0.964527	-1.03678
sp|P06396|GELS_HUMAN	Gelsolin OS=Homo sapiens GN=GSN PE=1 SV=1	23	1.8841	2.03203	0.492118	-2.03203
sp|P01008|ANT3_HUMAN	Antithrombin-III OS=Homo sapiens GN=SERPINC1 PE=1 SV=1	20	1.2547	1.35321	0.738981	-1.35321
sp|P43652|AFAM_HUMAN	Afamin OS=Homo sapiens GN=AFM PE=1 SV=1	18	1.4316	1.544	0.647667	-1.544
sp|P01011|AACT_HUMAN	Alpha-1-antichymotrypsin OS=Homo sapiens GN=SERPINA3 PE=1 SV=2	17	1.0528	1.13546	0.880699	-1.13546
sp|P01042|KNG1_HUMAN	Kininogen-1 OS=Homo sapiens GN=KNG1 PE=1 SV=2	17	0.8901	0.959987	1.04168	1.04168
sp|P02675|FIBB_HUMAN	Fibrinogen beta chain OS=Homo sapiens GN=FGB PE=1 SV=2	17	0.2656	0.286454	3.49096	3.49096
sp|P19823|ITIH2_HUMAN	Inter-alpha-trypsin inhibitor heavy chain H2 OS=Homo sapiens GN=ITIH2 PE=1 SV=2	16	1.2219	1.31784	0.758818	-1.31784
sp|P01023|A2MG_HUMAN	Alpha-2-macroglobulin OS=Homo sapiens GN=A2M PE=1 SV=2	16	0.9424	1.01639	0.983871	-1.01639
sp|P01031|CO5_HUMAN	Complement C5 OS=Homo sapiens GN=C5 PE=1 SV=4	16	0.9675	1.04346	0.958346	-1.04346
sp|P04217|A1BG_HUMAN	Alpha-1B-glycoprotein OS=Homo sapiens GN=A1BG PE=1 SV=3	15	1.3016	1.4038	0.712354	-1.4038
sp|P49747|COMP_HUMAN	Cartilage oligomeric matrix protein OS=Homo sapiens GN=COMP PE=1 SV=2	15	1.3815	1.48997	0.671155	-1.48997
sp|P02749|APOH_HUMAN	Beta-2-glycoprotein 1 OS=Homo sapiens GN=APOH PE=1 SV=3	14	0.9708	1.04702	0.955089	-1.04702
sp|P25311|ZA2G_HUMAN	Zinc-alpha-2-glycoprotein OS=Homo sapiens GN=AZGP1 PE=1 SV=2	14	1.2816	1.38223	0.723471	-1.38223
sp|P05155|IC1_HUMAN	Plasma protease C1 inhibitor OS=Homo sapiens GN=SERPING1 PE=1 SV=2	13	1.0112	1.0906	0.91693	-1.0906
sp|Q92954|PRG4_HUMAN	Proteoglycan 4 OS=Homo sapiens GN=PRG4 PE=1 SV=2	13	1.263	1.36217	0.734125	-1.36217
sp|P02679|FIBG_HUMAN	Fibrinogen gamma chain OS=Homo sapiens GN=FGG PE=1 SV=3	13	0.2305	0.248598	4.02256	4.02256
sp|P19827|ITIH1_HUMAN	Inter-alpha-trypsin inhibitor heavy chain H1 OS=Homo sapiens GN=ITIH1 PE=1 SV=3	13	1.3415	1.44683	0.691167	-1.44683
sp|P02671|FIBA_HUMAN	Fibrinogen alpha chain OS=Homo sapiens GN=FGA PE=1 SV=2	13	0.5733	0.618313	1.6173	1.6173
sp|P03952|KLKB1_HUMAN	Plasma kallikrein OS=Homo sapiens GN=KLKB1 PE=1 SV=1	13	0.6279	0.6772	1.47667	1.47667
sp|P02765|FETUA_HUMAN	Alpha-2-HS-glycoprotein OS=Homo sapiens GN=AHSG PE=1 SV=1	12	1.108	1.195	0.836823	-1.195
sp|P02760|AMBP_HUMAN	Protein AMBP OS=Homo sapiens GN=AMBP PE=1 SV=1	12	1.1309	1.21969	0.819878	-1.21969
sp|P36955|PEDF_HUMAN	Pigment epithelium-derived factor OS=Homo sapiens GN=SERPINF1 PE=1 SV=3	12	1.4275	1.53958	0.649527	-1.53958
sp|P51884|LUM_HUMAN	Lumican OS=Homo sapiens GN=LUM PE=1 SV=2	12	1.0377	1.11918	0.893515	-1.11918
sp|P10643|CO7_HUMAN	Complement component C7 OS=Homo sapiens GN=C7 PE=1 SV=2	12	0.8422	0.908326	1.10093	1.10093
sp|P05156|CFAI_HUMAN	Complement factor I OS=Homo sapiens GN=CFI PE=1 SV=1	12	1.0423	1.12414	0.889571	-1.12414
sp|P01024|CO3_HUMAN	Complement C3 OS=Homo sapiens GN=C3 PE=1 SV=2	12	0.8043	0.86745	1.1528	1.1528
sp|P04004|VTNC_HUMAN	Vitronectin OS=Homo sapiens GN=VTN PE=1 SV=1	11	1.1661	1.25766	0.795129	-1.25766
sp|P68871|HBB_HUMAN	Hemoglobin subunit beta OS=Homo sapiens GN=HBB PE=1 SV=2	11	20.3648	21.9638	0.0455295	-21.9638
sp|P01019|ANGT_HUMAN	Angiotensinogen OS=Homo sapiens GN=AGT PE=1 SV=1	11	1.4146	1.52567	0.65545	-1.52567
sp|P00736|C1R_HUMAN	Complement C1r subcomponent OS=Homo sapiens GN=C1R PE=1 SV=2	10	0.5999	0.647002	1.54559	1.54559
sp|P10909|CLUS_HUMAN	Clusterin OS=Homo sapiens GN=CLU PE=1 SV=1	10	1.0638	1.14733	0.871592	-1.14733
sp|P04264|K2C1_HUMAN	Keratin, type II cytoskeletal 1 OS=Homo sapiens GN=KRT1 PE=1 SV=6	10	0.9079	0.979185	1.02126	1.02126
sp|P02649|APOE_HUMAN	Apolipoprotein E OS=Homo sapiens GN=APOE PE=1 SV=1	10	0.4343	0.468399	2.13493	2.13493
sp|P13671|CO6_HUMAN	Complement component C6 OS=Homo sapiens GN=C6 PE=1 SV=3	10	0.9315	1.00464	0.995384	-1.00464
sp|P04196|HRG_HUMAN	Histidine-rich glycoprotein OS=Homo sapiens GN=HRG PE=1 SV=1	9	1.0265	1.1071	0.903264	-1.1071
sp|P35858|ALS_HUMAN	Insulin-like growth factor-binding protein complex acid labile subunit OS=Homo sapiens GN=IGFALS PE=1 SV=1	8	1.0643	1.14786	0.871183	-1.14786
sp|P02768|ALBU_HUMAN	Serum albumin OS=Homo sapiens GN=ALB PE=1 SV=2	8	1.5445	1.66577	0.600324	-1.66577
sp|P08697|A2AP_HUMAN	Alpha-2-antiplasmin OS=Homo sapiens GN=SERPINF2 PE=1 SV=3	8	1.3037	1.40606	0.711207	-1.40606
sp|P05546|HEP2_HUMAN	Heparin cofactor 2 OS=Homo sapiens GN=SERPIND1 PE=1 SV=3	8	0.9086	0.97994	1.02047	1.02047
sp|P13645|K1C10_HUMAN	Keratin, type I cytoskeletal 10 OS=Homo sapiens GN=KRT10 PE=1 SV=6	8	0.7167	0.772972	1.29371	1.29371
sp|P05452|TETN_HUMAN	Tetranectin OS=Homo sapiens GN=CLEC3B PE=1 SV=2	8	0.6419	0.692299	1.44446	1.44446
sp|P29622|KAIN_HUMAN	Kallistatin OS=Homo sapiens GN=SERPINA4 PE=1 SV=3	8	0.755	0.81428	1.22808	1.22808
sp|Q96PD5|PGRP2_HUMAN	N-acetylmuramoyl-L-alanine amidase OS=Homo sapiens GN=PGLYRP2 PE=1 SV=1	7	0.9894	1.06708	0.937134	-1.06708
sp|P09871|C1S_HUMAN	Complement C1s subcomponent OS=Homo sapiens GN=C1S PE=1 SV=1	7	0.4772	0.514668	1.943	1.943
sp|P16112|PGCA_HUMAN	Aggrecan core protein OS=Homo sapiens GN=ACAN PE=1 SV=2	7	6.8099	7.34459	0.136155	-7.34459
sp|P06681|CO2_HUMAN	Complement C2 OS=Homo sapiens GN=C2 PE=1 SV=2	7	0.9123	0.98393	1.01633	1.01633
sp|P02753|RET4_HUMAN	Retinol-binding protein 4 OS=Homo sapiens GN=RBP4 PE=1 SV=3	6	1.0415	1.12327	0.890254	-1.12327
sp|P69905|HBA_HUMAN	Hemoglobin subunit alpha OS=Homo sapiens GN=HBA1 PE=1 SV=2	6	15.443	16.6555	0.0600401	-16.6555
sp|Q03591|FHR1_HUMAN	Complement factor H-related protein 1 OS=Homo sapiens GN=CFHR1 PE=1 SV=2	6	0.668	0.720449	1.38802	1.38802
sp|P62988|UBIQ_HUMAN	Ubiquitin OS=Homo sapiens GN=RPS27A PE=1 SV=1	6	1.2576	1.35634	0.737277	-1.35634
sp|O75882|ATRN_HUMAN	Attractin OS=Homo sapiens GN=ATRN PE=1 SV=2	6	0.8135	0.877373	1.13977	1.13977
sp|P05543|THBG_HUMAN	Thyroxine-binding globulin OS=Homo sapiens GN=SERPINA7 PE=1 SV=2	6	0.9486	1.02308	0.97744	-1.02308
sp|P12111|CO6A3_HUMAN	Collagen alpha-3(VI) chain OS=Homo sapiens GN=COL6A3 PE=1 SV=4	6	0.8562	0.923425	1.08292	1.08292
sp|P02766|TTHY_HUMAN	Transthyretin OS=Homo sapiens GN=TTR PE=1 SV=1	6	0.8474	0.913934	1.09417	1.09417
sp|P02647|APOA1_HUMAN	Apolipoprotein A-I OS=Homo sapiens GN=APOA1 PE=1 SV=1	6	0.8235	0.888158	1.12593	1.12593
sp|P07357|CO8A_HUMAN	Complement component C8 alpha chain OS=Homo sapiens GN=C8A PE=1 SV=2	5	1.1392	1.22865	0.813904	-1.22865
sp|P62736|ACTA_HUMAN	Actin, aortic smooth muscle OS=Homo sapiens GN=ACTA2 PE=1 SV=1	5	0.6527	0.703947	1.42056	1.42056
sp|P60709|ACTB_HUMAN	Actin, cytoplasmic 1 OS=Homo sapiens GN=ACTB PE=1 SV=1	5	0.6527	0.703947	1.42056	1.42056
sp|P68032|ACTC_HUMAN	Actin, alpha cardiac muscle 1 OS=Homo sapiens GN=ACTC1 PE=1 SV=1	5	0.6527	0.703947	1.42056	1.42056
sp|P63261|ACTG_HUMAN	Actin, cytoplasmic 2 OS=Homo sapiens GN=ACTG1 PE=1 SV=1	5	0.6527	0.703947	1.42056	1.42056
sp|P63267|ACTH_HUMAN	Actin, gamma-enteric smooth muscle OS=Homo sapiens GN=ACTG2 PE=1 SV=1	5	0.6527	0.703947	1.42056	1.42056
sp|P68133|ACTS_HUMAN	Actin, alpha skeletal muscle OS=Homo sapiens GN=ACTA1 PE=1 SV=1	5	0.6527	0.703947	1.42056	1.42056
sp|P02748|CO9_HUMAN	Complement component C9 OS=Homo sapiens GN=C9 PE=1 SV=2	5	1.3182	1.4217	0.703383	-1.4217
sp|P07360|CO8G_HUMAN	Complement component C8 gamma chain OS=Homo sapiens GN=C8G PE=1 SV=3	5	0.7792	0.84038	1.18994	1.18994
sp|P02743|SAMP_HUMAN	Serum amyloid P-component OS=Homo sapiens GN=APCS PE=1 SV=2	5	0.5723	0.617235	1.62013	1.62013
sp|P02452|CO1A1_HUMAN	Collagen alpha-1(I) chain OS=Homo sapiens GN=COL1A1 PE=1 SV=4	5	0.8659	0.933887	1.07079	1.07079
sp|P07358|CO8B_HUMAN	Complement component C8 beta chain OS=Homo sapiens GN=C8B PE=1 SV=3	5	1.0835	1.16857	0.855745	-1.16857
sp|P35908|K22E_HUMAN	Keratin, type II cytoskeletal 2 epidermal OS=Homo sapiens GN=KRT2 PE=1 SV=2	5	0.685	0.738783	1.35358	1.35358
sp|Q15063|POSTN_HUMAN	Periostin OS=Homo sapiens GN=POSTN PE=1 SV=2	5	2.4029	2.59157	0.385867	-2.59157
sp|P02652|APOA2_HUMAN	Apolipoprotein A-II OS=Homo sapiens GN=APOA2 PE=1 SV=1	4	1.1375	1.22681	0.815121	-1.22681
sp|P02746|C1QB_HUMAN	Complement C1q subcomponent subunit B OS=Homo sapiens GN=C1QB PE=1 SV=2	4	0.4458	0.480802	2.07986	2.07986
sp|P36980|FHR2_HUMAN	Complement factor H-related protein 2 OS=Homo sapiens GN=CFHR2 PE=1 SV=1	4	0.8447	0.911022	1.09767	1.09767
sp|P02750|A2GL_HUMAN	Leucine-rich alpha-2-glycoprotein OS=Homo sapiens GN=LRG1 PE=1 SV=2	4	1.4469	1.5605	0.640818	-1.5605
sp|P43251|BTD_HUMAN	Biotinidase OS=Homo sapiens GN=BTD PE=1 SV=2	4	0.9662	1.04206	0.959636	-1.04206
sp|P00748|FA12_HUMAN	Coagulation factor XII OS=Homo sapiens GN=F12 PE=1 SV=2	4	1.2917	1.39312	0.717814	-1.39312
sp|Q15113|PCOC1_HUMAN	Procollagen C-endopeptidase enhancer 1 OS=Homo sapiens GN=PCOLCE PE=1 SV=2	4	0.6243	0.673318	1.48518	1.48518
sp|P08185|CBG_HUMAN	Corticosteroid-binding globulin OS=Homo sapiens GN=SERPINA6 PE=1 SV=1	4	1.0331	1.11421	0.897493	-1.11421
sp|P02745|C1QA_HUMAN	Complement C1q subcomponent subunit A OS=Homo sapiens GN=C1QA PE=1 SV=2	4	0.654	0.705349	1.41774	1.41774
sp|Q16610|ECM1_HUMAN	Extracellular matrix protein 1 OS=Homo sapiens GN=ECM1 PE=1 SV=2	4	1.7092	1.8434	0.542476	-1.8434
sp|O75636|FCN3_HUMAN	Ficolin-3 OS=Homo sapiens GN=FCN3 PE=1 SV=2	4	0.3927	0.423533	2.36109	2.36109
sp|Q14520|HABP2_HUMAN	Hyaluronan-binding protein 2 OS=Homo sapiens GN=HABP2 PE=1 SV=1	4	0.9323	1.0055	0.99453	-1.0055
sp|Q86VB7|C163A_HUMAN	Scavenger receptor cysteine-rich type 1 protein M130 OS=Homo sapiens GN=CD163 PE=1 SV=1	4	0.6019	0.649159	1.54046	1.54046
sp|P35527|K1C9_HUMAN	Keratin, type I cytoskeletal 9 OS=Homo sapiens GN=KRT9 PE=1 SV=3	3	1.5421	1.66318	0.601258	-1.66318
sp|P02747|C1QC_HUMAN	Complement C1q subcomponent subunit C OS=Homo sapiens GN=C1QC PE=1 SV=3	3	0.5239	0.565035	1.7698	1.7698
sp|P61769|B2MG_HUMAN	Beta-2-microglobulin OS=Homo sapiens GN=B2M PE=1 SV=1	3	1.0821	1.16706	0.856852	-1.16706
sp|Q562R1|ACTBL_HUMAN	Beta-actin-like protein 2 OS=Homo sapiens GN=ACTBL2 PE=1 SV=2	3	0.7073	0.762834	1.3109	1.3109
sp|Q15582|BGH3_HUMAN	Transforming growth factor-beta-induced protein ig-h3 OS=Homo sapiens GN=TGFBI PE=1 SV=1	3	0.902	0.972821	1.02794	1.02794
sp|P22792|CPN2_HUMAN	Carboxypeptidase N subunit 2 OS=Homo sapiens GN=CPN2 PE=1 SV=2	3	0.6005	0.647649	1.54405	1.54405
sp|Q9NQ79|CRAC1_HUMAN	Cartilage acidic protein 1 OS=Homo sapiens GN=CRTAC1 PE=1 SV=2	3	0.4939	0.532679	1.8773	1.8773
sp|Q12805|FBLN3_HUMAN	EGF-containing fibulin-like extracellular matrix protein 1 OS=Homo sapiens GN=EFEMP1 PE=1 SV=2	3	0.9097	0.981126	1.01924	1.01924
sp|P35443|TSP4_HUMAN	Thrombospondin-4 OS=Homo sapiens GN=THBS4 PE=1 SV=2	3	0.8301	0.895276	1.11697	1.11697
sp|P08123|CO1A2_HUMAN	Collagen alpha-2(I) chain OS=Homo sapiens GN=COL1A2 PE=1 SV=6	3	0.3348	0.361087	2.76941	2.76941
sp|P00746|CFAD_HUMAN	Complement factor D OS=Homo sapiens GN=CFD PE=1 SV=5	3	1.4944	1.61173	0.62045	-1.61173
sp|P00738|HPT_HUMAN	Haptoglobin OS=Homo sapiens GN=HP PE=1 SV=1	3	1.4105	1.52125	0.657356	-1.52125
sp|P27169|PON1_HUMAN	Serum paraoxonase/arylesterase 1 OS=Homo sapiens GN=PON1 PE=1 SV=2	2	1.997	2.1538	0.464296	-2.1538
sp|P22352|GPX3_HUMAN	Glutathione peroxidase 3 OS=Homo sapiens GN=GPX3 PE=1 SV=2	2	0.9943	1.07237	0.932515	-1.07237
sp|P01871|IGHM_HUMAN	Ig mu chain C region OS=Homo sapiens GN=IGHM PE=1 SV=3	2	0.3809	0.410807	2.43423	2.43423
sp|P04220|MUCB_HUMAN	Ig mu heavy chain disease protein OS=Homo sapiens PE=1 SV=1	2	0.3809	0.410807	2.43423	2.43423
sp|P49908|SEPP1_HUMAN	Selenoprotein P OS=Homo sapiens GN=SEPP1 PE=1 SV=3	2	1.4147	1.52578	0.655404	-1.52578
sp|Q04756|HGFA_HUMAN	Hepatocyte growth factor activator OS=Homo sapiens GN=HGFAC PE=1 SV=1	2	0.37	0.399051	2.50595	2.50595
sp|P49642|PRI1_HUMAN	DNA primase small subunit OS=Homo sapiens GN=PRIM1 PE=1 SV=1	2	0.8273	0.892256	1.12075	1.12075
sp|P27918|PROP_HUMAN	Properdin OS=Homo sapiens GN=CFP PE=1 SV=2	2	0.5264	0.567731	1.7614	1.7614
sp|P07355|ANXA2_HUMAN	Annexin A2 OS=Homo sapiens GN=ANXA2 PE=1 SV=2	2	0.9272	1	1	1
sp|A6NMY6|AXA2L_HUMAN	Putative annexin A2-like protein OS=Homo sapiens GN=ANXA2P2 PE=5 SV=2	2	0.9272	1	1	1
sp|P23142|FBLN1_HUMAN	Fibulin-1 OS=Homo sapiens GN=FBLN1 PE=1 SV=4	2	1.3855	1.49428	0.669217	-1.49428
sp|P41222|PTGDS_HUMAN	Prostaglandin-H2 D-isomerase OS=Homo sapiens GN=PTGDS PE=1 SV=1	2	0.7538	0.812985	1.23003	1.23003
sp|Q7Z7G0|TARSH_HUMAN	Target of Nesh-SH3 OS=Homo sapiens GN=ABI3BP PE=1 SV=1	2	0.9537	1.02858	0.972213	-1.02858
sp|Q9NZP8|C1RL_HUMAN	Complement C1r subcomponent-like protein OS=Homo sapiens GN=C1RL PE=1 SV=2	2	1.2619	1.36098	0.734765	-1.36098
sp|P02461|CO3A1_HUMAN	Collagen alpha-1(III) chain OS=Homo sapiens GN=COL3A1 PE=1 SV=4	2	0.2526	0.272433	3.67063	3.67063
sp|P05160|F13B_HUMAN	Coagulation factor XIII B chain OS=Homo sapiens GN=F13B PE=1 SV=3	2	1.0027	1.08143	0.924703	-1.08143
sp|P02792|FRIL_HUMAN	Ferritin light chain OS=Homo sapiens GN=FTL PE=1 SV=2	2	0.2363	0.254853	3.92383	3.92383
sp|P61626|LYSC_HUMAN	Lysozyme C OS=Homo sapiens GN=LYZ PE=1 SV=1	2	0.9906	1.06838	0.935998	-1.06838
sp|P05113|IL5_HUMAN	Interleukin-5 OS=Homo sapiens GN=IL5 PE=1 SV=1	2	0.8254	0.890207	1.12333	1.12333
sp|P08571|CD14_HUMAN	Monocyte differentiation antigen CD14 OS=Homo sapiens GN=CD14 PE=1 SV=2	1	0.2935	0.316544	3.15911	3.15911
sp|O60423|AT8B3_HUMAN	Probable phospholipid-transporting ATPase IK OS=Homo sapiens GN=ATP8B3 PE=2 SV=3	1	0.9189	0.991048	1.00903	1.00903
sp|Q9UBC1|IKBL1_HUMAN	NF-kappa-B inhibitor-like protein 1 OS=Homo sapiens GN=NFKBIL1 PE=1 SV=1	1	0.9189	0.991048	1.00903	1.00903
sp|P58004|SESN2_HUMAN	Sestrin-2 OS=Homo sapiens GN=SESN2 PE=1 SV=1	1	0.9189	0.991048	1.00903	1.00903
sp|P26927|HGFL_HUMAN	Hepatocyte growth factor-like protein OS=Homo sapiens GN=MST1 PE=1 SV=2	1	1.0943	1.18022	0.8473	-1.18022
sp|P00441|SODC_HUMAN	Superoxide dismutase [Cu-Zn] OS=Homo sapiens GN=SOD1 PE=1 SV=2	1	0.8917	0.961713	1.03981	1.03981
sp|P02656|APOC3_HUMAN	Apolipoprotein C-III OS=Homo sapiens GN=APOC3 PE=1 SV=1	1	0.7337	0.791307	1.26373	1.26373
sp|P00742|FA10_HUMAN	Coagulation factor X OS=Homo sapiens GN=F10 PE=1 SV=2	1	0.6906	0.744823	1.3426	1.3426
sp|P01834|IGKC_HUMAN	Ig kappa chain C region OS=Homo sapiens GN=IGKC PE=1 SV=1	1	0.6843	0.738028	1.35496	1.35496
sp|B1ANS9|WDR64_HUMAN	WD repeat-containing protein 64 OS=Homo sapiens GN=WDR64 PE=2 SV=1	1	461.006	497.202	0.00201125	-497.202
sp|Q9BY31|ZN717_HUMAN	Zinc finger protein 717 OS=Homo sapiens GN=ZNF717 PE=1 SV=2	1	1.2053	1.29994	0.769269	-1.29994
sp|Q15848|ADIPO_HUMAN	Adiponectin OS=Homo sapiens GN=ADIPOQ PE=1 SV=1	1	0.4275	0.461066	2.16889	2.16889
sp|P15169|CBPN_HUMAN	Carboxypeptidase N catalytic chain OS=Homo sapiens GN=CPN1 PE=1 SV=1	1	0.3656	0.394305	2.53611	2.53611
sp|Q9Y2M2|CC032_HUMAN	Uncharacterized protein C3orf32 OS=Homo sapiens GN=C3orf32 PE=2 SV=1	1	0.9076	0.978861	1.0216	1.0216
sp|Q9Y592|CCD41_HUMAN	Coiled-coil domain-containing protein 41 OS=Homo sapiens GN=CCDC41 PE=1 SV=2	1	0.1758	0.189603	5.27418	5.27418
sp|Q9P2D6|F135A_HUMAN	Protein FAM135A OS=Homo sapiens GN=FAM135A PE=1 SV=2	1	0.1758	0.189603	5.27418	5.27418
sp|P36222|CH3L1_HUMAN	Chitinase-3-like protein 1 OS=Homo sapiens GN=CHI3L1 PE=1 SV=2	1	0.6511	0.702222	1.42405	1.42405
sp|P06276|CHLE_HUMAN	Cholinesterase OS=Homo sapiens GN=BCHE PE=1 SV=1	1	0.6041	0.651531	1.53485	1.53485
sp|O14578|CTRO_HUMAN	Citron Rho-interacting kinase OS=Homo sapiens GN=CIT PE=1 SV=2	1	0.5322	0.573986	1.7422	1.7422
sp|Q9NUV9|GIMA4_HUMAN	GTPase IMAP family member 4 OS=Homo sapiens GN=GIMAP4 PE=1 SV=1	1	20	21.5703	0.04636	-21.5703
sp|P17936|IBP3_HUMAN	Insulin-like growth factor-binding protein 3 OS=Homo sapiens GN=IGFBP3 PE=1 SV=2	1	0.5764	0.621657	1.60861	1.60861
sp|P24592|IBP6_HUMAN	Insulin-like growth factor-binding protein 6 OS=Homo sapiens GN=IGFBP6 PE=1 SV=1	1	2.9461	3.17742	0.314721	-3.17742
sp|P01344|IGF2_HUMAN	Insulin-like growth factor II OS=Homo sapiens GN=IGF2 PE=1 SV=1	1	15.5631	16.7851	0.0595768	-16.7851
sp|Q92845|KIFA3_HUMAN	Kinesin-associated protein 3 OS=Homo sapiens GN=KIFAP3 PE=1 SV=2	1	0.7699	0.830349	1.20431	1.20431
sp|Q6ZNE9|RUFY4_HUMAN	RUN and FYVE domain-containing protein 4 OS=Homo sapiens GN=RUFY4 PE=2 SV=2	1	0.7699	0.830349	1.20431	1.20431
sp|P04180|LCAT_HUMAN	Phosphatidylcholine-sterol acyltransferase OS=Homo sapiens GN=LCAT PE=1 SV=1	1	0.5172	0.557808	1.79273	1.79273
sp|Q7Z7M0|MEGF8_HUMAN	Multiple epidermal growth factor-like domains protein 8 OS=Homo sapiens GN=MEGF8 PE=1 SV=2	1	0.6793	0.732636	1.36493	1.36493
sp|P13727|PRG2_HUMAN	Bone marrow proteoglycan OS=Homo sapiens GN=PRG2 PE=1 SV=2	1	0.5852	0.631148	1.58442	1.58442
sp|P05109|S10A8_HUMAN	Protein S100-A8 OS=Homo sapiens GN=S100A8 PE=1 SV=1	1	0.2213	0.238676	4.18979	4.18979
sp|P06702|S10A9_HUMAN	Protein S100-A9 OS=Homo sapiens GN=S100A9 PE=1 SV=1	1	0.1125	0.121333	8.24178	8.24178
sp|Q13395|TARB1_HUMAN	Probable methyltransferase TARBP1 OS=Homo sapiens GN=TARBP1 PE=1 SV=1	1	0.7737	0.834448	1.1984	1.1984
sp|Q6UWJ1|TMCO3_HUMAN	Transmembrane and coiled-coil domain-containing protein 3 OS=Homo sapiens GN=TMCO3 PE=2 SV=1	1	3.6929	3.98285	0.251076	-3.98285
sp|Q76NI1|VKIND_HUMAN	Protein very KIND OS=Homo sapiens GN=KNDC1 PE=2 SV=2	1	1.0996	1.18594	0.843216	-1.18594
sp|Q8WVS4|WDR60_HUMAN	WD repeat-containing protein 60 OS=Homo sapiens GN=WDR60 PE=1 SV=2	1	20	21.5703	0.04636	-21.5703
sp|Q6UB98|ANR12_HUMAN	Ankyrin repeat domain-containing protein 12 OS=Homo sapiens GN=ANKRD12 PE=1 SV=3	1	1.0055	1.08445	0.922128	-1.08445
sp|P02654|APOC1_HUMAN	Apolipoprotein C-I OS=Homo sapiens GN=APOC1 PE=1 SV=1	1	0.1088	0.117343	8.52206	8.52206
sp|Q8IW93|ARHGJ_HUMAN	Rho guanine nucleotide exchange factor 19 OS=Homo sapiens GN=ARHGEF19 PE=2 SV=1	1	0.9804	1.05738	0.945736	-1.05738
sp|Q6ZTQ4|CDHR3_HUMAN	Cadherin-related family member 3 OS=Homo sapiens GN=CDHR3 PE=2 SV=1	1	0.3148	0.339517	2.94536	2.94536
sp|Q96DX7|TRI44_HUMAN	Tripartite motif-containing protein 44 OS=Homo sapiens GN=TRIM44 PE=1 SV=1	1	0.3148	0.339517	2.94536	2.94536
sp|Q9UJU6|DBNL_HUMAN	Drebrin-like protein OS=Homo sapiens GN=DBNL PE=1 SV=1	1	1.1878	1.28106	0.780603	-1.28106
sp|O75030|MITF_HUMAN	Microphthalmia-associated transcription factor OS=Homo sapiens GN=MITF PE=1 SV=2	1	1.1878	1.28106	0.780603	-1.28106
sp|Q9NRC8|SIRT7_HUMAN	NAD-dependent deacetylase sirtuin-7 OS=Homo sapiens GN=SIRT7 PE=1 SV=1	1	1.1878	1.28106	0.780603	-1.28106
sp|P19532|TFE3_HUMAN	Transcription factor E3 OS=Homo sapiens GN=TFE3 PE=1 SV=4	1	1.1878	1.28106	0.780603	-1.28106
sp|P19484|TFEB_HUMAN	Transcription factor EB OS=Homo sapiens GN=TFEB PE=1 SV=3	1	1.1878	1.28106	0.780603	-1.28106
sp|Q12959|DLG1_HUMAN	Disks large homolog 1 OS=Homo sapiens GN=DLG1 PE=1 SV=2	1	0.0894	0.0964193	10.3714	10.3714
sp|Q96JB1|DYH8_HUMAN	Dynein heavy chain 8, axonemal OS=Homo sapiens GN=DNAH8 PE=1 SV=2	1	1.2666	1.36605	0.732039	-1.36605
sp|P03951|FA11_HUMAN	Coagulation factor XI OS=Homo sapiens GN=F11 PE=1 SV=1	1	0.9007	0.971419	1.02942	1.02942
sp|P16591|FER_HUMAN	Tyrosine-protein kinase Fer OS=Homo sapiens GN=FER PE=1 SV=2	1	20	21.5703	0.04636	-21.5703
sp|Q9UGM5|FETUB_HUMAN	Fetuin-B OS=Homo sapiens GN=FETUB PE=1 SV=2	1	1.3337	1.43842	0.695209	-1.43842
sp|P54826|GAS1_HUMAN	Growth arrest-specific protein 1 OS=Homo sapiens GN=GAS1 PE=1 SV=2	1	0.4915	0.530091	1.88647	1.88647
sp|P01860|IGHG3_HUMAN	Ig gamma-3 chain C region OS=Homo sapiens GN=IGHG3 PE=1 SV=2	1	0.9337	1.00701	0.993038	-1.00701
sp|P05154|IPSP_HUMAN	Plasma serine protease inhibitor OS=Homo sapiens GN=SERPINA5 PE=1 SV=2	1	1.108	1.195	0.836823	-1.195
sp|Q9Y2F5|K0947_HUMAN	Uncharacterized protein KIAA0947 OS=Homo sapiens GN=KIAA0947 PE=1 SV=4	1	1.7879	1.92828	0.518597	-1.92828
sp|Q9BX40|LS14B_HUMAN	Protein LSM14 homolog B OS=Homo sapiens GN=LSM14B PE=1 SV=1	1	0.73	0.787317	1.27014	1.27014
sp|P14174|MIF_HUMAN	Macrophage migration inhibitory factor OS=Homo sapiens GN=MIF PE=1 SV=4	1	2.5944	2.7981	0.357385	-2.7981
sp|P08253|MMP2_HUMAN	72 kDa type IV collagenase OS=Homo sapiens GN=MMP2 PE=1 SV=2	1	0.5555	0.599116	1.66913	1.66913
sp|P26038|MOES_HUMAN	Moesin OS=Homo sapiens GN=MSN PE=1 SV=3	1	20	21.5703	0.04636	-21.5703
sp|P43246|MSH2_HUMAN	DNA mismatch repair protein Msh2 OS=Homo sapiens GN=MSH2 PE=1 SV=1	1	0.7258	0.782787	1.27749	1.27749
sp|P02144|MYG_HUMAN	Myoglobin OS=Homo sapiens GN=MB PE=1 SV=2	1	20	21.5703	0.04636	-21.5703
sp|O96028|NSD2_HUMAN	Probable histone-lysine N-methyltransferase NSD2 OS=Homo sapiens GN=WHSC1 PE=1 SV=1	1	4.7614	5.13525	0.194733	-5.13525
sp|Q8IZ21|PHAR4_HUMAN	Phosphatase and actin regulator 4 OS=Homo sapiens GN=PHACTR4 PE=1 SV=1	1	4.7614	5.13525	0.194733	-5.13525
sp|Q8N2W9|PIAS4_HUMAN	E3 SUMO-protein ligase PIAS4 OS=Homo sapiens GN=PIAS4 PE=1 SV=1	1	0.9932	1.07118	0.933548	-1.07118
sp|P55058|PLTP_HUMAN	Phospholipid transfer protein OS=Homo sapiens GN=PLTP PE=1 SV=1	1	0.7917	0.853861	1.17115	1.17115
sp|Q9Y4D7|PLXD1_HUMAN	Plexin-D1 OS=Homo sapiens GN=PLXND1 PE=1 SV=2	1	1.656	1.78602	0.559903	-1.78602
sp|Q6ZTQ3|RASF6_HUMAN	Ras association domain-containing protein 6 OS=Homo sapiens GN=RASSF6 PE=2 SV=1	1	0.8955	0.965811	1.0354	1.0354
sp|Q6GYQ0|RGPA1_HUMAN	Ral GTPase-activating protein subunit alpha-1 OS=Homo sapiens GN=RALGAPA1 PE=1 SV=1	1	20	21.5703	0.04636	-21.5703
sp|P62910|RL32_HUMAN	60S ribosomal protein L32 OS=Homo sapiens GN=RPL32 PE=1 SV=2	1	0.2704	0.291631	3.42899	3.42899
sp|Q15413|RYR3_HUMAN	Ryanodine receptor 3 OS=Homo sapiens GN=RYR3 PE=1 SV=2	1	0.3161	0.340919	2.93325	2.93325
sp|Q9Y2P4|S27A6_HUMAN	Long-chain fatty acid transport protein 6 OS=Homo sapiens GN=SLC27A6 PE=1 SV=1	1	1.0153	1.09502	0.913228	-1.09502
sp|P35542|SAA4_HUMAN	Serum amyloid A-4 protein OS=Homo sapiens GN=SAA4 PE=1 SV=1	1	0.4702	0.507118	1.97193	1.97193
sp|Q8WZ42|TITIN_HUMAN	Titin OS=Homo sapiens GN=TTN PE=1 SV=2	1	1.2753	1.37543	0.727045	-1.37543
sp|Q6F5E7|TRIT1_HUMAN	Thioredoxin reductase 3 intronic transcript 1 OS=Homo sapiens GN=TXNRD3IT1 PE=2 SV=1	1	1.2246	1.32075	0.757145	-1.32075
sp|Q5HYM0|ZC12B_HUMAN	Probable ribonuclease ZC3H12B OS=Homo sapiens GN=ZC3H12B PE=2 SV=1	1	0.6531	0.704379	1.41969	1.41969
Table S2-Early3
UniProt accession number	Protein name	Unique Peptide Count	18O/16O intensity	Normalized ratio	OA/Healthy protein ratio	Fold changes
sp|P04114|APOB_HUMAN	Apolipoprotein B-100 OS=Homo sapiens GN=APOB PE=1 SV=1	93	0.9578	0.585882	1.70683	1.70683
sp|P02751|FINC_HUMAN	Fibronectin OS=Homo sapiens GN=FN1 PE=1 SV=3	66	1.0689	0.653841	1.52942	1.52942
sp|P0C0L5|CO4B_HUMAN	Complement C4-B OS=Homo sapiens GN=C4B PE=1 SV=1	57	1.1483	0.70241	1.42367	1.42367
sp|P0C0L4|CO4A_HUMAN	Complement C4-A OS=Homo sapiens GN=C4A PE=1 SV=1	57	1.1568	0.707609	1.41321	1.41321
sp|P08603|CFAH_HUMAN	Complement factor H OS=Homo sapiens GN=CFH PE=1 SV=4	39	1.3804	0.844385	1.18429	1.18429
sp|P00450|CERU_HUMAN	Ceruloplasmin OS=Homo sapiens GN=CP PE=1 SV=1	37	1.7914	1.09579	0.912582	-1.09579
sp|P02787|TRFE_HUMAN	Serotransferrin OS=Homo sapiens GN=TF PE=1 SV=2	33	2.7641	1.69079	0.59144	-1.69079
sp|P02774|VTDB_HUMAN	Vitamin D-binding protein OS=Homo sapiens GN=GC PE=1 SV=1	32	1.7067	1.04398	0.957872	-1.04398
sp|P00747|PLMN_HUMAN	Plasminogen OS=Homo sapiens GN=PLG PE=1 SV=2	32	1.6711	1.0222	0.978278	-1.0222
sp|P00751|CFAB_HUMAN	Complement factor B OS=Homo sapiens GN=CFB PE=1 SV=2	30	1.6022	0.980059	1.02035	1.02035
sp|P02790|HEMO_HUMAN	Hemopexin OS=Homo sapiens GN=HPX PE=1 SV=2	26	1.8016	1.10203	0.907416	-1.10203
sp|P01008|ANT3_HUMAN	Antithrombin-III OS=Homo sapiens GN=SERPINC1 PE=1 SV=1	25	2.1091	1.29013	0.775117	-1.29013
sp|P00734|THRB_HUMAN	Prothrombin OS=Homo sapiens GN=F2 PE=1 SV=2	24	1.8024	1.10252	0.907013	-1.10252
sp|P06727|APOA4_HUMAN	Apolipoprotein A-IV OS=Homo sapiens GN=APOA4 PE=1 SV=3	24	2.5123	1.53676	0.650718	-1.53676
sp|Q14624|ITIH4_HUMAN	Inter-alpha-trypsin inhibitor heavy chain H4 OS=Homo sapiens GN=ITIH4 PE=1 SV=4	23	1.9719	1.2062	0.829048	-1.2062
sp|P06396|GELS_HUMAN	Gelsolin OS=Homo sapiens GN=GSN PE=1 SV=1	23	3.3115	2.02563	0.493674	-2.02563
sp|P43652|AFAM_HUMAN	Afamin OS=Homo sapiens GN=AFM PE=1 SV=1	22	1.8474	1.13005	0.884919	-1.13005
sp|P01042|KNG1_HUMAN	Kininogen-1 OS=Homo sapiens GN=KNG1 PE=1 SV=2	18	1.6406	1.00355	0.996465	-1.00355
sp|P49747|COMP_HUMAN	Cartilage oligomeric matrix protein OS=Homo sapiens GN=COMP PE=1 SV=2	17	2.2662	1.38622	0.721384	-1.38622
sp|P01023|A2MG_HUMAN	Alpha-2-macroglobulin OS=Homo sapiens GN=A2M PE=1 SV=2	17	2.2305	1.36439	0.73293	-1.36439
sp|P01011|AACT_HUMAN	Alpha-1-antichymotrypsin OS=Homo sapiens GN=SERPINA3 PE=1 SV=2	16	1.6575	1.01389	0.986305	-1.01389
sp|P19823|ITIH2_HUMAN	Inter-alpha-trypsin inhibitor heavy chain H2 OS=Homo sapiens GN=ITIH2 PE=1 SV=2	16	2.2248	1.3609	0.734808	-1.3609
sp|P02671|FIBA_HUMAN	Fibrinogen alpha chain OS=Homo sapiens GN=FGA PE=1 SV=2	16	0.8171	0.499816	2.00073	2.00073
sp|Q92954|PRG4_HUMAN	Proteoglycan 4 OS=Homo sapiens GN=PRG4 PE=1 SV=2	15	1.5371	0.940237	1.06356	1.06356
sp|P01031|CO5_HUMAN	Complement C5 OS=Homo sapiens GN=C5 PE=1 SV=4	15	1.8189	1.11261	0.898785	-1.11261
sp|P01024|CO3_HUMAN	Complement C3 OS=Homo sapiens GN=C3 PE=1 SV=2	15	1.0261	0.627661	1.59322	1.59322
sp|P04217|A1BG_HUMAN	Alpha-1B-glycoprotein OS=Homo sapiens GN=A1BG PE=1 SV=3	14	1.8139	1.10955	0.901262	-1.10955
sp|P25311|ZA2G_HUMAN	Zinc-alpha-2-glycoprotein OS=Homo sapiens GN=AZGP1 PE=1 SV=2	14	2.2605	1.38274	0.723203	-1.38274
sp|P05155|IC1_HUMAN	Plasma protease C1 inhibitor OS=Homo sapiens GN=SERPING1 PE=1 SV=2	14	1.8949	1.1591	0.862737	-1.1591
sp|P05156|CFAI_HUMAN	Complement factor I OS=Homo sapiens GN=CFI PE=1 SV=1	14	1.4853	0.908552	1.10065	1.10065
sp|P02675|FIBB_HUMAN	Fibrinogen beta chain OS=Homo sapiens GN=FGB PE=1 SV=2	14	0.6309	0.385919	2.59122	2.59122
sp|P02749|APOH_HUMAN	Beta-2-glycoprotein 1 OS=Homo sapiens GN=APOH PE=1 SV=3	13	1.3456	0.823098	1.21492	1.21492
sp|P51884|LUM_HUMAN	Lumican OS=Homo sapiens GN=LUM PE=1 SV=2	13	1.2114	0.741008	1.34951	1.34951
sp|P36955|PEDF_HUMAN	Pigment epithelium-derived factor OS=Homo sapiens GN=SERPINF1 PE=1 SV=3	13	1.9264	1.17837	0.84863	-1.17837
sp|P04004|VTNC_HUMAN	Vitronectin OS=Homo sapiens GN=VTN PE=1 SV=1	12	1.6276	0.995596	1.00442	1.00442
sp|P10643|CO7_HUMAN	Complement component C7 OS=Homo sapiens GN=C7 PE=1 SV=2	12	1.0879	0.665464	1.50271	1.50271
sp|P04264|K2C1_HUMAN	Keratin, type II cytoskeletal 1 OS=Homo sapiens GN=KRT1 PE=1 SV=6	12	1.0427	0.637815	1.56785	1.56785
sp|P68871|HBB_HUMAN	Hemoglobin subunit beta OS=Homo sapiens GN=HBB PE=1 SV=2	11	9.2774	5.67494	0.176213	-5.67494
sp|P02760|AMBP_HUMAN	Protein AMBP OS=Homo sapiens GN=AMBP PE=1 SV=1	11	1.8664	1.14167	0.875911	-1.14167
sp|P04196|HRG_HUMAN	Histidine-rich glycoprotein OS=Homo sapiens GN=HRG PE=1 SV=1	11	1.1787	0.721006	1.38695	1.38695
sp|P03952|KLKB1_HUMAN	Plasma kallikrein OS=Homo sapiens GN=KLKB1 PE=1 SV=1	11	1.0619	0.64956	1.5395	1.5395
sp|P01019|ANGT_HUMAN	Angiotensinogen OS=Homo sapiens GN=AGT PE=1 SV=1	10	2.4102	1.47431	0.678284	-1.47431
sp|P00736|C1R_HUMAN	Complement C1r subcomponent OS=Homo sapiens GN=C1R PE=1 SV=2	10	1.1157	0.682469	1.46527	1.46527
sp|P13671|CO6_HUMAN	Complement component C6 OS=Homo sapiens GN=C6 PE=1 SV=3	10	2.0462	1.25165	0.798944	-1.25165
sp|P02765|FETUA_HUMAN	Alpha-2-HS-glycoprotein OS=Homo sapiens GN=AHSG PE=1 SV=1	9	1.8886	1.15525	0.865615	-1.15525
sp|P08697|A2AP_HUMAN	Alpha-2-antiplasmin OS=Homo sapiens GN=SERPINF2 PE=1 SV=3	9	1.8977	1.16081	0.861464	-1.16081
sp|P02750|A2GL_HUMAN	Leucine-rich alpha-2-glycoprotein OS=Homo sapiens GN=LRG1 PE=1 SV=2	9	2.401	1.46868	0.680883	-1.46868
sp|P10909|CLUS_HUMAN	Clusterin OS=Homo sapiens GN=CLU PE=1 SV=1	9	1.7012	1.04062	0.960969	-1.04062
sp|P02679|FIBG_HUMAN	Fibrinogen gamma chain OS=Homo sapiens GN=FGG PE=1 SV=3	9	0.6353	0.38861	2.57327	2.57327
sp|P19827|ITIH1_HUMAN	Inter-alpha-trypsin inhibitor heavy chain H1 OS=Homo sapiens GN=ITIH1 PE=1 SV=3	9	1.9423	1.1881	0.841683	-1.1881
sp|P02768|ALBU_HUMAN	Serum albumin OS=Homo sapiens GN=ALB PE=1 SV=2	9	1.9397	1.18651	0.842811	-1.18651
sp|P06681|CO2_HUMAN	Complement C2 OS=Homo sapiens GN=C2 PE=1 SV=2	9	1.0166	0.62185	1.60811	1.60811
sp|P13645|K1C10_HUMAN	Keratin, type I cytoskeletal 10 OS=Homo sapiens GN=KRT10 PE=1 SV=6	9	0.5406	0.330683	3.02405	3.02405
sp|P02748|CO9_HUMAN	Complement component C9 OS=Homo sapiens GN=C9 PE=1 SV=2	8	2.0752	1.26939	0.787779	-1.26939
sp|P02649|APOE_HUMAN	Apolipoprotein E OS=Homo sapiens GN=APOE PE=1 SV=1	8	1.4398	0.880719	1.13544	1.13544
sp|P29622|KAIN_HUMAN	Kallistatin OS=Homo sapiens GN=SERPINA4 PE=1 SV=3	7	2.0126	1.2311	0.812283	-1.2311
sp|O75882|ATRN_HUMAN	Attractin OS=Homo sapiens GN=ATRN PE=1 SV=2	7	1.161	0.710179	1.4081	1.4081
sp|P00748|FA12_HUMAN	Coagulation factor XII OS=Homo sapiens GN=F12 PE=1 SV=2	7	2.0947	1.28132	0.780446	-1.28132
sp|P02647|APOA1_HUMAN	Apolipoprotein A-I OS=Homo sapiens GN=APOA1 PE=1 SV=1	7	0.9356	0.572302	1.74733	1.74733
sp|P05546|HEP2_HUMAN	Heparin cofactor 2 OS=Homo sapiens GN=SERPIND1 PE=1 SV=3	7	1.7145	1.04875	0.953514	-1.04875
sp|P02753|RET4_HUMAN	Retinol-binding protein 4 OS=Homo sapiens GN=RBP4 PE=1 SV=3	6	1.0913	0.667543	1.49803	1.49803
sp|P69905|HBA_HUMAN	Hemoglobin subunit alpha OS=Homo sapiens GN=HBA1 PE=1 SV=2	6	10.4117	6.36879	0.157016	-6.36879
sp|P62988|UBIQ_HUMAN	Ubiquitin OS=Homo sapiens GN=RPS27A PE=1 SV=1	6	1.6162	0.988622	1.01151	1.01151
sp|P05452|TETN_HUMAN	Tetranectin OS=Homo sapiens GN=CLEC3B PE=1 SV=2	6	1.6234	0.993027	1.00702	1.00702
sp|Q03591|FHR1_HUMAN	Complement factor H-related protein 1 OS=Homo sapiens GN=CFHR1 PE=1 SV=2	6	1.7327	1.05989	0.943499	-1.05989
sp|P35527|K1C9_HUMAN	Keratin, type I cytoskeletal 9 OS=Homo sapiens GN=KRT9 PE=1 SV=3	6	0.7506	0.459139	2.17799	2.17799
sp|P07358|CO8B_HUMAN	Complement component C8 beta chain OS=Homo sapiens GN=C8B PE=1 SV=3	6	1.151	0.704062	1.42033	1.42033
sp|P12111|CO6A3_HUMAN	Collagen alpha-3(VI) chain OS=Homo sapiens GN=COL6A3 PE=1 SV=4	6	1.3393	0.819244	1.22064	1.22064
sp|P07357|CO8A_HUMAN	Complement component C8 alpha chain OS=Homo sapiens GN=C8A PE=1 SV=2	6	1.5322	0.93724	1.06696	1.06696
sp|P16112|PGCA_HUMAN	Aggrecan core protein OS=Homo sapiens GN=ACAN PE=1 SV=2	6	6.7138	4.1068	0.243498	-4.1068
sp|P09871|C1S_HUMAN	Complement C1s subcomponent OS=Homo sapiens GN=C1S PE=1 SV=1	6	1.1532	0.705407	1.41762	1.41762
sp|P08185|CBG_HUMAN	Corticosteroid-binding globulin OS=Homo sapiens GN=SERPINA6 PE=1 SV=1	5	1.251	0.765231	1.30679	1.30679
sp|P07360|CO8G_HUMAN	Complement component C8 gamma chain OS=Homo sapiens GN=C8G PE=1 SV=3	5	1.1151	0.682102	1.46606	1.46606
sp|P05543|THBG_HUMAN	Thyroxine-binding globulin OS=Homo sapiens GN=SERPINA7 PE=1 SV=2	5	1.4692	0.898703	1.11271	1.11271
sp|P35858|ALS_HUMAN	Insulin-like growth factor-binding protein complex acid labile subunit OS=Homo sapiens GN=IGFALS PE=1 SV=1	5	1.3487	0.824994	1.21213	1.21213
sp|Q16610|ECM1_HUMAN	Extracellular matrix protein 1 OS=Homo sapiens GN=ECM1 PE=1 SV=2	5	1.689	1.03315	0.96791	-1.03315
sp|P02746|C1QB_HUMAN	Complement C1q subcomponent subunit B OS=Homo sapiens GN=C1QB PE=1 SV=2	5	0.7158	0.437852	2.28388	2.28388
sp|Q15063|POSTN_HUMAN	Periostin OS=Homo sapiens GN=POSTN PE=1 SV=2	5	3.2136	1.96575	0.508713	-1.96575
sp|P02743|SAMP_HUMAN	Serum amyloid P-component OS=Homo sapiens GN=APCS PE=1 SV=2	5	1.6669	1.01964	0.980743	-1.01964
sp|P02766|TTHY_HUMAN	Transthyretin OS=Homo sapiens GN=TTR PE=1 SV=1	5	1.4689	0.89852	1.11294	1.11294
sp|Q9NQ79|CRAC1_HUMAN	Cartilage acidic protein 1 OS=Homo sapiens GN=CRTAC1 PE=1 SV=2	5	0.7889	0.482567	2.07225	2.07225
sp|P35908|K22E_HUMAN	Keratin, type II cytoskeletal 2 epidermal OS=Homo sapiens GN=KRT2 PE=1 SV=2	5	1.305	0.798263	1.25272	1.25272
sp|P35443|TSP4_HUMAN	Thrombospondin-4 OS=Homo sapiens GN=THBS4 PE=1 SV=2	5	1.7057	1.04337	0.958433	-1.04337
sp|P05154|IPSP_HUMAN	Plasma serine protease inhibitor OS=Homo sapiens GN=SERPINA5 PE=1 SV=2	5	2.8747	1.75844	0.568685	-1.75844
sp|P02652|APOA2_HUMAN	Apolipoprotein A-II OS=Homo sapiens GN=APOA2 PE=1 SV=1	4	2.405	1.47113	0.679751	-1.47113
sp|P43251|BTD_HUMAN	Biotinidase OS=Homo sapiens GN=BTD PE=1 SV=2	4	1.6857	1.03114	0.969805	-1.03114
sp|P36980|FHR2_HUMAN	Complement factor H-related protein 2 OS=Homo sapiens GN=CFHR2 PE=1 SV=1	4	1.6307	0.997492	1.00251	1.00251
sp|P02745|C1QA_HUMAN	Complement C1q subcomponent subunit A OS=Homo sapiens GN=C1QA PE=1 SV=2	4	1.0061	0.615427	1.62489	1.62489
sp|Q96PD5|PGRP2_HUMAN	N-acetylmuramoyl-L-alanine amidase OS=Homo sapiens GN=PGLYRP2 PE=1 SV=1	4	1.913	1.17017	0.854574	-1.17017
sp|P02747|C1QC_HUMAN	Complement C1q subcomponent subunit C OS=Homo sapiens GN=C1QC PE=1 SV=3	3	1.0375	0.634634	1.57571	1.57571
sp|P61769|B2MG_HUMAN	Beta-2-microglobulin OS=Homo sapiens GN=B2M PE=1 SV=1	3	1.47	0.899193	1.11211	1.11211
sp|P36222|CH3L1_HUMAN	Chitinase-3-like protein 1 OS=Homo sapiens GN=CHI3L1 PE=1 SV=2	3	0.6494	0.397235	2.5174	2.5174
sp|O75636|FCN3_HUMAN	Ficolin-3 OS=Homo sapiens GN=FCN3 PE=1 SV=2	3	0.68	0.415953	2.40412	2.40412
sp|P60709|ACTB_HUMAN	Actin, cytoplasmic 1 OS=Homo sapiens GN=ACTB PE=1 SV=1	3	1.0922	0.668094	1.4968	1.4968
sp|P63261|ACTG_HUMAN	Actin, cytoplasmic 2 OS=Homo sapiens GN=ACTG1 PE=1 SV=1	3	1.0922	0.668094	1.4968	1.4968
sp|P02533|K1C14_HUMAN	Keratin, type I cytoskeletal 14 OS=Homo sapiens GN=KRT14 PE=1 SV=4	3	0.6768	0.413996	2.41548	2.41548
sp|Q12805|FBLN3_HUMAN	EGF-containing fibulin-like extracellular matrix protein 1 OS=Homo sapiens GN=EFEMP1 PE=1 SV=2	2	1.3713	0.838818	1.19215	1.19215
sp|P02452|CO1A1_HUMAN	Collagen alpha-1(I) chain OS=Homo sapiens GN=COL1A1 PE=1 SV=4	2	1.2249	0.749266	1.33464	1.33464
sp|P22792|CPN2_HUMAN	Carboxypeptidase N subunit 2 OS=Homo sapiens GN=CPN2 PE=1 SV=2	2	1.0683	0.653474	1.53028	1.53028
sp|P27169|PON1_HUMAN	Serum paraoxonase/arylesterase 1 OS=Homo sapiens GN=PON1 PE=1 SV=2	2	2.0611	1.26077	0.793169	-1.26077
sp|Q14520|HABP2_HUMAN	Hyaluronan-binding protein 2 OS=Homo sapiens GN=HABP2 PE=1 SV=1	2	1.5944	0.975287	1.02534	1.02534
sp|P49908|SEPP1_HUMAN	Selenoprotein P OS=Homo sapiens GN=SEPP1 PE=1 SV=3	2	2.6379	1.61359	0.619735	-1.61359
sp|Q02325|PLGB_HUMAN	Plasminogen-related protein B OS=Homo sapiens GN=PLGLB1 PE=1 SV=1	2	1.304	0.797651	1.25368	1.25368
sp|P24821|TENA_HUMAN	Tenascin OS=Homo sapiens GN=TNC PE=1 SV=3	2	1.033	0.631882	1.58258	1.58258
sp|P00746|CFAD_HUMAN	Complement factor D OS=Homo sapiens GN=CFD PE=1 SV=5	2	3.3071	2.02294	0.49433	-2.02294
sp|Q9UGM5|FETUB_HUMAN	Fetuin-B OS=Homo sapiens GN=FETUB PE=1 SV=2	2	1.8288	1.11867	0.89392	-1.11867
sp|Q04756|HGFA_HUMAN	Hepatocyte growth factor activator OS=Homo sapiens GN=HGFAC PE=1 SV=1	2	0.4954	0.303034	3.29996	3.29996
sp|P00738|HPT_HUMAN	Haptoglobin OS=Homo sapiens GN=HP PE=1 SV=1	2	1.4759	0.902802	1.10766	1.10766
sp|P24592|IBP6_HUMAN	Insulin-like growth factor-binding protein 6 OS=Homo sapiens GN=IGFBP6 PE=1 SV=1	2	3.6859	2.25465	0.443528	-2.25465
sp|P01009|A1AT_HUMAN	Alpha-1-antitrypsin OS=Homo sapiens GN=SERPINA1 PE=1 SV=3	2	4.1046	2.51077	0.398285	-2.51077
sp|Q15582|BGH3_HUMAN	Transforming growth factor-beta-induced protein ig-h3 OS=Homo sapiens GN=TGFBI PE=1 SV=1	2	0.8172	0.499878	2.00049	2.00049
sp|P13611|CSPG2_HUMAN	Versican core protein OS=Homo sapiens GN=VCAN PE=1 SV=3	2	3.4663	2.12032	0.471627	-2.12032
sp|O14578|CTRO_HUMAN	Citron Rho-interacting kinase OS=Homo sapiens GN=CIT PE=1 SV=2	2	1.0548	0.645217	1.54987	1.54987
sp|P81605|DCD_HUMAN	Dermcidin OS=Homo sapiens GN=DCD PE=1 SV=2	2	0.6198	0.379129	2.63763	2.63763
sp|P02792|FRIL_HUMAN	Ferritin light chain OS=Homo sapiens GN=FTL PE=1 SV=2	2	0.1145	0.0700391	14.2777	14.2777
sp|Q06033|ITIH3_HUMAN	Inter-alpha-trypsin inhibitor heavy chain H3 OS=Homo sapiens GN=ITIH3 PE=1 SV=2	2	2.195	1.34267	0.744784	-1.34267
sp|P55058|PLTP_HUMAN	Phospholipid transfer protein OS=Homo sapiens GN=PLTP PE=1 SV=1	2	1.8785	1.14907	0.870269	-1.14907
sp|O15335|CHAD_HUMAN	Chondroadherin OS=Homo sapiens GN=CHAD PE=2 SV=2	2	10.4773	6.40892	0.156033	-6.40892
sp|Q8WZ42|TITIN_HUMAN	Titin OS=Homo sapiens GN=TTN PE=1 SV=2	2	2.4374	1.49095	0.670715	-1.49095
sp|Q9UJV3|TRIM1_HUMAN	Midline-2 OS=Homo sapiens GN=MID2 PE=1 SV=3	1	1.8192	1.1128	0.898637	-1.1128
sp|P02656|APOC3_HUMAN	Apolipoprotein C-III OS=Homo sapiens GN=APOC3 PE=1 SV=1	1	1.6539	1.01168	0.988452	-1.01168
sp|Q9HBI5|CC014_HUMAN	Uncharacterized protein C3orf14 OS=Homo sapiens GN=C3orf14 PE=2 SV=1	1	1.5081	0.922498	1.08401	1.08401
sp|P05113|IL5_HUMAN	Interleukin-5 OS=Homo sapiens GN=IL5 PE=1 SV=1	1	1.5081	0.922498	1.08401	1.08401
sp|Q9Y2B4|T53G5_HUMAN	TP53-target gene 5 protein OS=Homo sapiens GN=TP53TG5 PE=1 SV=1	1	1.5081	0.922498	1.08401	1.08401
sp|P34932|HSP74_HUMAN	Heat shock 70 kDa protein 4 OS=Homo sapiens GN=HSPA4 PE=1 SV=4	1	1.7751	1.08582	0.920962	-1.08582
sp|P01871|IGHM_HUMAN	Ig mu chain C region OS=Homo sapiens GN=IGHM PE=1 SV=3	1	0.8986	0.54967	1.81927	1.81927
sp|P04220|MUCB_HUMAN	Ig mu heavy chain disease protein OS=Homo sapiens PE=1 SV=1	1	0.8986	0.54967	1.81927	1.81927
sp|Q9BY31|ZN717_HUMAN	Zinc finger protein 717 OS=Homo sapiens GN=ZNF717 PE=1 SV=2	1	1.6389	1.00251	0.997498	-1.00251
sp|P07355|ANXA2_HUMAN	Annexin A2 OS=Homo sapiens GN=ANXA2 PE=1 SV=2	1	1.669	1.02092	0.979509	-1.02092
sp|A6NMY6|AXA2L_HUMAN	Putative annexin A2-like protein OS=Homo sapiens GN=ANXA2P2 PE=5 SV=2	1	1.669	1.02092	0.979509	-1.02092
sp|P22352|GPX3_HUMAN	Glutathione peroxidase 3 OS=Homo sapiens GN=GPX3 PE=1 SV=2	1	2.4509	1.4992	0.66702	-1.4992
sp|Q6ZTQ3|RASF6_HUMAN	Ras association domain-containing protein 6 OS=Homo sapiens GN=RASSF6 PE=2 SV=1	1	1.3782	0.843039	1.18618	1.18618
sp|Q6UWJ1|TMCO3_HUMAN	Transmembrane and coiled-coil domain-containing protein 3 OS=Homo sapiens GN=TMCO3 PE=2 SV=1	1	3.0301	1.8535	0.53952	-1.8535
sp|P02763|A1AG1_HUMAN	Alpha-1-acid glycoprotein 1 OS=Homo sapiens GN=ORM1 PE=1 SV=1	1	1.1185	0.684182	1.4616	1.4616
sp|A8K2U0|A2ML1_HUMAN	Alpha-2-macroglobulin-like protein 1 OS=Homo sapiens GN=A2ML1 PE=1 SV=2	1	0.778	0.475899	2.10129	2.10129
sp|Q9NZP8|C1RL_HUMAN	Complement C1r subcomponent-like protein OS=Homo sapiens GN=C1RL PE=1 SV=2	1	1.9686	1.20418	0.830438	-1.20418
sp|P42695|CNDD3_HUMAN	Condensin-2 complex subunit D3 OS=Homo sapiens GN=NCAPD3 PE=1 SV=2	1	1.4237	0.870871	1.14828	1.14828
sp|P08123|CO1A2_HUMAN	Collagen alpha-2(I) chain OS=Homo sapiens GN=COL1A2 PE=1 SV=6	1	1.1011	0.673538	1.4847	1.4847
sp|P26927|HGFL_HUMAN	Hepatocyte growth factor-like protein OS=Homo sapiens GN=MST1 PE=1 SV=2	1	1.2181	0.745106	1.34209	1.34209
sp|O96028|NSD2_HUMAN	Probable histone-lysine N-methyltransferase NSD2 OS=Homo sapiens GN=WHSC1 PE=1 SV=1	1	2.6854	1.64265	0.608773	-1.64265
sp|Q15113|PCOC1_HUMAN	Procollagen C-endopeptidase enhancer 1 OS=Homo sapiens GN=PCOLCE PE=1 SV=2	1	0.922	0.563983	1.7731	1.7731
sp|P41222|PTGDS_HUMAN	Prostaglandin-H2 D-isomerase OS=Homo sapiens GN=PTGDS PE=1 SV=1	1	0.9796	0.599217	1.66884	1.66884
sp|Q6UX71|PXDC2_HUMAN	Plexin domain-containing protein 2 OS=Homo sapiens GN=PLXDC2 PE=1 SV=1	1	1.4943	0.914057	1.09402	1.09402
sp|A8MWP4|YU008_HUMAN	Putative uncharacterized protein ENSP00000383251 OS=Homo sapiens PE=5 SV=1	1	1.6994	1.03952	0.961987	-1.03952
sp|P45954|ACDSB_HUMAN	Short/branched chain specific acyl-CoA dehydrogenase, mitochondrial OS=Homo sapiens GN=ACADSB PE=1 SV=1	1	2.1187	1.296	0.771605	-1.296
sp|Q96BM9|ARL8A_HUMAN	ADP-ribosylation factor-like protein 8A OS=Homo sapiens GN=ARL8A PE=1 SV=1	1	1.8972	1.16051	0.861691	-1.16051
sp|Q9NVJ2|ARL8B_HUMAN	ADP-ribosylation factor-like protein 8B OS=Homo sapiens GN=ARL8B PE=1 SV=1	1	1.8972	1.16051	0.861691	-1.16051
sp|Q9NR31|SAR1A_HUMAN	GTP-binding protein SAR1a OS=Homo sapiens GN=SAR1A PE=1 SV=1	1	1.8972	1.16051	0.861691	-1.16051
sp|Q8N8U9|BMPER_HUMAN	BMP-binding endothelial regulator protein OS=Homo sapiens GN=BMPER PE=2 SV=3	1	0.7827	0.478774	2.08867	2.08867
sp|Q86VB7|C163A_HUMAN	Scavenger receptor cysteine-rich type 1 protein M130 OS=Homo sapiens GN=CD163 PE=1 SV=1	1	1.1717	0.716724	1.39524	1.39524
sp|O75339|CILP1_HUMAN	Cartilage intermediate layer protein 1 OS=Homo sapiens GN=CILP PE=1 SV=3	1	4.1624	2.54612	0.392754	-2.54612
sp|Q8IXM2|CQ049_HUMAN	MLL1/MLL complex subunit C17orf49 OS=Homo sapiens GN=C17orf49 PE=1 SV=1	1	2.2619	1.38359	0.722755	-1.38359
sp|O94760|DDAH1_HUMAN	N(G),N(G)-dimethylarginine dimethylaminohydrolase 1 OS=Homo sapiens GN=DDAH1 PE=1 SV=3	1	1.9562	1.1966	0.835702	-1.1966
sp|Q8IYB7|DI3L2_HUMAN	DIS3-like exonuclease 2 OS=Homo sapiens GN=DIS3L2 PE=1 SV=3	1	0.9407	0.575422	1.73785	1.73785
sp|P42704|LPPRC_HUMAN	Leucine-rich PPR motif-containing protein, mitochondrial OS=Homo sapiens GN=LRPPRC PE=1 SV=3	1	0.9407	0.575422	1.73785	1.73785
sp|Q13395|TARB1_HUMAN	Probable methyltransferase TARBP1 OS=Homo sapiens GN=TARBP1 PE=1 SV=1	1	0.9407	0.575422	1.73785	1.73785
sp|P23142|FBLN1_HUMAN	Fibulin-1 OS=Homo sapiens GN=FBLN1 PE=1 SV=4	1	2.8484	1.74235	0.573936	-1.74235
sp|Q4L180|FIL1L_HUMAN	Filamin A-interacting protein 1-like OS=Homo sapiens GN=FILIP1L PE=1 SV=2	1	1.7105	1.04631	0.955744	-1.04631
sp|Q9NUV9|GIMA4_HUMAN	GTPase IMAP family member 4 OS=Homo sapiens GN=GIMAP4 PE=1 SV=1	1	20	12.2339	0.08174	-12.2339
sp|Q63ZY3|KANK2_HUMAN	KN motif and ankyrin repeat domain-containing protein 2 OS=Homo sapiens GN=KANK2 PE=1 SV=1	1	0.8013	0.490152	2.04018	2.04018
sp|Q7Z7M0|MEGF8_HUMAN	Multiple epidermal growth factor-like domains protein 8 OS=Homo sapiens GN=MEGF8 PE=1 SV=2	1	0.9358	0.572425	1.74695	1.74695
sp|Q7Z7G0|TARSH_HUMAN	Target of Nesh-SH3 OS=Homo sapiens GN=ABI3BP PE=1 SV=1	1	2.4573	1.50312	0.665283	-1.50312
sp|P24557|THAS_HUMAN	Thromboxane-A synthase OS=Homo sapiens GN=TBXAS1 PE=1 SV=3	1	0.4132	0.252753	3.95644	3.95644
sp|Q8IWV7|UBR1_HUMAN	E3 ubiquitin-protein ligase UBR1 OS=Homo sapiens GN=UBR1 PE=1 SV=1	1	1.6672	1.01982	0.980566	-1.01982
sp|Q8WVS4|WDR60_HUMAN	WD repeat-containing protein 60 OS=Homo sapiens GN=WDR60 PE=1 SV=2	1	20	12.2339	0.08174	-12.2339
sp|Q9UDV6|ZN212_HUMAN	Zinc finger protein 212 OS=Homo sapiens GN=ZNF212 PE=1 SV=3	1	1.0405	0.636469	1.57117	1.57117
sp|Q15848|ADIPO_HUMAN	Adiponectin OS=Homo sapiens GN=ADIPOQ PE=1 SV=1	1	1.0216	0.624908	1.60023	1.60023
sp|Q9Y4W6|AFG32_HUMAN	AFG3-like protein 2 OS=Homo sapiens GN=AFG3L2 PE=1 SV=2	1	20	12.2339	0.08174	-12.2339
sp|Q9ULH1|ASAP1_HUMAN	Arf-GAP with SH3 domain, ANK repeat and PH domain-containing protein 1 OS=Homo sapiens GN=ASAP1 PE=1 SV=3	1	1.882	1.15121	0.86865	-1.15121
sp|O43150|ASAP2_HUMAN	Arf-GAP with SH3 domain, ANK repeat and PH domain-containing protein 2 OS=Homo sapiens GN=ASAP2 PE=1 SV=3	1	1.882	1.15121	0.86865	-1.15121
sp|O60423|AT8B3_HUMAN	Probable phospholipid-transporting ATPase IK OS=Homo sapiens GN=ATP8B3 PE=2 SV=3	1	1.6806	1.02802	0.972748	-1.02802
sp|Q9UBC1|IKBL1_HUMAN	NF-kappa-B inhibitor-like protein 1 OS=Homo sapiens GN=NFKBIL1 PE=1 SV=1	1	1.6806	1.02802	0.972748	-1.02802
sp|P58004|SESN2_HUMAN	Sestrin-2 OS=Homo sapiens GN=SESN2 PE=1 SV=1	1	1.6806	1.02802	0.972748	-1.02802
sp|Q7Z6B0|CCD91_HUMAN	Coiled-coil domain-containing protein 91 OS=Homo sapiens GN=CCDC91 PE=1 SV=1	1	1.5044	0.920235	1.08668	1.08668
sp|P24941|CDK2_HUMAN	Cell division protein kinase 2 OS=Homo sapiens GN=CDK2 PE=1 SV=2	1	1.9996	1.22315	0.817564	-1.22315
sp|P06276|CHLE_HUMAN	Cholinesterase OS=Homo sapiens GN=BCHE PE=1 SV=1	1	1.3058	0.798752	1.25195	1.25195
sp|P10176|COX8A_HUMAN	Cytochrome c oxidase subunit 8A, mitochondrial OS=Homo sapiens GN=COX8A PE=1 SV=2	1	0.6558	0.40115	2.49283	2.49283
sp|Q9UBG3|CRNN_HUMAN	Cornulin OS=Homo sapiens GN=CRNN PE=1 SV=1	1	6.5011	3.97669	0.251465	-3.97669
sp|Q30KQ8|DB112_HUMAN	Beta-defensin 112 OS=Homo sapiens GN=DEFB112 PE=2 SV=1	1	1.0659	0.652006	1.53373	1.53373
sp|Q12959|DLG1_HUMAN	Disks large homolog 1 OS=Homo sapiens GN=DLG1 PE=1 SV=2	1	0.05	0.0305848	32.696	32.696
sp|Q6PKX4|DOK6_HUMAN	Docking protein 6 OS=Homo sapiens GN=DOK6 PE=1 SV=1	1	0.7693	0.470577	2.12505	2.12505
sp|Q96JB1|DYH8_HUMAN	Dynein heavy chain 8, axonemal OS=Homo sapiens GN=DNAH8 PE=1 SV=2	1	1.7328	1.05995	0.943444	-1.05995
sp|Q2WGJ9|FR1L6_HUMAN	Fer-1-like protein 6 OS=Homo sapiens GN=FER1L6 PE=2 SV=2	1	1.7687	1.08191	0.924295	-1.08191
sp|P63218|GBG5_HUMAN	Guanine nucleotide-binding protein G(I)/G(S)/G(O) subunit gamma-5 OS=Homo sapiens GN=GNG5 PE=1 SV=3	1	1.3515	0.826707	1.20962	1.20962
sp|P48637|GSHB_HUMAN	Glutathione synthetase OS=Homo sapiens GN=GSS PE=1 SV=1	1	0.05	0.0305848	32.696	32.696
sp|P49639|HXA1_HUMAN	Homeobox protein Hox-A1 OS=Homo sapiens GN=HOXA1 PE=2 SV=2	1	2.3585	1.44268	0.693152	-1.44268
sp|Q9GZZ0|HXD1_HUMAN	Homeobox protein Hox-D1 OS=Homo sapiens GN=HOXD1 PE=1 SV=1	1	2.3585	1.44268	0.693152	-1.44268
sp|P01860|IGHG3_HUMAN	Ig gamma-3 chain C region OS=Homo sapiens GN=IGHG3 PE=1 SV=2	1	2.1599	1.3212	0.756887	-1.3212
sp|Q96FN5|KIF12_HUMAN	Kinesin-like protein KIF12 OS=Homo sapiens GN=KIF12 PE=2 SV=3	1	1.2368	0.756545	1.3218	1.3218
sp|P02144|MYG_HUMAN	Myoglobin OS=Homo sapiens GN=MB PE=1 SV=2	1	20	12.2339	0.08174	-12.2339
sp|P49790|NU153_HUMAN	Nuclear pore complex protein Nup153 OS=Homo sapiens GN=NUP153 PE=1 SV=2	1	0.9023	0.551933	1.81181	1.81181
sp|Q8N2H9|PELI3_HUMAN	Protein pellino homolog 3 OS=Homo sapiens GN=PELI3 PE=1 SV=2	1	15.965	9.76572	0.102399	-9.76572
sp|Q8N2W9|PIAS4_HUMAN	E3 SUMO-protein ligase PIAS4 OS=Homo sapiens GN=PIAS4 PE=1 SV=1	1	1.4112	0.863225	1.15845	1.15845
sp|Q8TC59|PIWL2_HUMAN	Piwi-like protein 2 OS=Homo sapiens GN=PIWIL2 PE=2 SV=1	1	1.9987	1.2226	0.817932	-1.2226
sp|Q8IVG5|SAM9L_HUMAN	Sterile alpha motif domain-containing protein 9-like OS=Homo sapiens GN=SAMD9L PE=1 SV=2	1	1.9987	1.2226	0.817932	-1.2226
sp|P98161|PKD1_HUMAN	Polycystin-1 OS=Homo sapiens GN=PKD1 PE=1 SV=3	1	1.4281	0.873563	1.14474	1.14474
sp|Q9UKL0|RCOR1_HUMAN	REST corepressor 1 OS=Homo sapiens GN=RCOR1 PE=1 SV=1	1	1.3307	0.813983	1.22853	1.22853
sp|O94762|RECQ5_HUMAN	ATP-dependent DNA helicase Q5 OS=Homo sapiens GN=RECQL5 PE=1 SV=2	1	3.1286	1.91375	0.522534	-1.91375
sp|Q9BYD2|RM09_HUMAN	39S ribosomal protein L9, mitochondrial OS=Homo sapiens GN=MRPL9 PE=1 SV=2	1	20	12.2339	0.08174	-12.2339
sp|Q9UPR3|SMG5_HUMAN	Protein SMG5 OS=Homo sapiens GN=SMG5 PE=1 SV=3	1	0.8795	0.537986	1.85878	1.85878
sp|Q86TJ2|TAD2B_HUMAN	Transcriptional adapter 2-beta OS=Homo sapiens GN=TADA2B PE=1 SV=2	1	20	12.2339	0.08174	-12.2339
sp|P17987|TCPA_HUMAN	T-complex protein 1 subunit alpha OS=Homo sapiens GN=TCP1 PE=1 SV=1	1	1.5129	0.925434	1.08057	1.08057
sp|Q5TCY1|TTBK1_HUMAN	Tau-tubulin kinase 1 OS=Homo sapiens GN=TTBK1 PE=1 SV=2	1	1.0209	0.62448	1.60133	1.60133
sp|Q6PHR2|ULK3_HUMAN	Serine/threonine-protein kinase ULK3 OS=Homo sapiens GN=ULK3 PE=1 SV=2	1	2.5116	1.53633	0.6509	-1.53633
sp|Q76NI1|VKIND_HUMAN	Protein very KIND OS=Homo sapiens GN=KNDC1 PE=2 SV=2	1	1.6654	1.01872	0.981626	-1.01872
sp|Q9Y6Q3|ZFP37_HUMAN	Zinc finger protein 37 homolog OS=Homo sapiens GN=ZFP37 PE=2 SV=3	1	1.3145	0.804074	1.24367	1.24367
Table S2-Early4
UniProt accession number	Protein name	Unique Peptide Count	18O/16O intensity	Normalized ratio	OA/Healthy protein ratio	Fold changes
sp|P04114|APOB_HUMAN	Apolipoprotein B-100 OS=Homo sapiens GN=APOB PE=1 SV=1	127	0.3645	0.308924	3.23704	3.23704
sp|P0C0L4|CO4A_HUMAN	Complement C4-A OS=Homo sapiens GN=C4A PE=1 SV=1	67	0.6085	0.515722	1.93903	1.93903
sp|P0C0L5|CO4B_HUMAN	Complement C4-B OS=Homo sapiens GN=C4B PE=1 SV=1	67	0.5999	0.508433	1.96683	1.96683
sp|P02751|FINC_HUMAN	Fibronectin OS=Homo sapiens GN=FN1 PE=1 SV=3	62	1.1957	1.01339	0.986786	-1.01339
sp|P08603|CFAH_HUMAN	Complement factor H OS=Homo sapiens GN=CFH PE=1 SV=4	45	0.8987	0.761675	1.3129	1.3129
sp|P00450|CERU_HUMAN	Ceruloplasmin OS=Homo sapiens GN=CP PE=1 SV=1	40	0.9807	0.831172	1.20312	1.20312
sp|P00747|PLMN_HUMAN	Plasminogen OS=Homo sapiens GN=PLG PE=1 SV=2	40	1.1179	0.947453	1.05546	1.05546
sp|P02774|VTDB_HUMAN	Vitamin D-binding protein OS=Homo sapiens GN=GC PE=1 SV=1	31	1.453	1.23146	0.812044	-1.23146
sp|P02787|TRFE_HUMAN	Serotransferrin OS=Homo sapiens GN=TF PE=1 SV=2	31	2.3967	2.03127	0.492302	-2.03127
sp|P06727|APOA4_HUMAN	Apolipoprotein A-IV OS=Homo sapiens GN=APOA4 PE=1 SV=3	29	1.0878	0.921943	1.08467	1.08467
sp|P02790|HEMO_HUMAN	Hemopexin OS=Homo sapiens GN=HPX PE=1 SV=2	28	0.9993	0.846936	1.18073	1.18073
sp|P00734|THRB_HUMAN	Prothrombin OS=Homo sapiens GN=F2 PE=1 SV=2	28	0.9253	0.784219	1.27515	1.27515
sp|P00751|CFAB_HUMAN	Complement factor B OS=Homo sapiens GN=CFB PE=1 SV=2	27	0.9781	0.828969	1.20632	1.20632
sp|Q14624|ITIH4_HUMAN	Inter-alpha-trypsin inhibitor heavy chain H4 OS=Homo sapiens GN=ITIH4 PE=1 SV=4	25	0.8975	0.760658	1.31465	1.31465
sp|P01008|ANT3_HUMAN	Antithrombin-III OS=Homo sapiens GN=SERPINC1 PE=1 SV=1	22	1.5297	1.29647	0.771328	-1.29647
sp|P01031|CO5_HUMAN	Complement C5 OS=Homo sapiens GN=C5 PE=1 SV=4	22	0.766	0.649208	1.54034	1.54034
sp|P01011|AACT_HUMAN	Alpha-1-antichymotrypsin OS=Homo sapiens GN=SERPINA3 PE=1 SV=2	21	1.1444	0.969913	1.03102	1.03102
sp|P06396|GELS_HUMAN	Gelsolin OS=Homo sapiens GN=GSN PE=1 SV=1	19	1.4163	1.20036	0.833086	-1.20036
sp|P43652|AFAM_HUMAN	Afamin OS=Homo sapiens GN=AFM PE=1 SV=1	19	2.0927	1.77362	0.563817	-1.77362
sp|P01042|KNG1_HUMAN	Kininogen-1 OS=Homo sapiens GN=KNG1 PE=1 SV=2	18	1.0417	0.882871	1.13267	1.13267
sp|P04217|A1BG_HUMAN	Alpha-1B-glycoprotein OS=Homo sapiens GN=A1BG PE=1 SV=3	17	1.2029	1.01949	0.98088	-1.01949
sp|P19823|ITIH2_HUMAN	Inter-alpha-trypsin inhibitor heavy chain H2 OS=Homo sapiens GN=ITIH2 PE=1 SV=2	17	1.2579	1.06611	0.937992	-1.06611
sp|P19827|ITIH1_HUMAN	Inter-alpha-trypsin inhibitor heavy chain H1 OS=Homo sapiens GN=ITIH1 PE=1 SV=3	17	1.2038	1.02026	0.980146	-1.02026
sp|P02749|APOH_HUMAN	Beta-2-glycoprotein 1 OS=Homo sapiens GN=APOH PE=1 SV=3	16	1.3421	1.13747	0.879145	-1.13747
sp|P01023|A2MG_HUMAN	Alpha-2-macroglobulin OS=Homo sapiens GN=A2M PE=1 SV=2	16	1.7933	1.51987	0.657949	-1.51987
sp|P01024|CO3_HUMAN	Complement C3 OS=Homo sapiens GN=C3 PE=1 SV=2	16	0.8063	0.683363	1.46335	1.46335
sp|P05155|IC1_HUMAN	Plasma protease C1 inhibitor OS=Homo sapiens GN=SERPING1 PE=1 SV=2	15	1.1392	0.965506	1.03573	1.03573
sp|P02671|FIBA_HUMAN	Fibrinogen alpha chain OS=Homo sapiens GN=FGA PE=1 SV=2	15	0.3613	0.306212	3.26571	3.26571
sp|P13671|CO6_HUMAN	Complement component C6 OS=Homo sapiens GN=C6 PE=1 SV=3	15	0.8544	0.724129	1.38097	1.38097
sp|P02675|FIBB_HUMAN	Fibrinogen beta chain OS=Homo sapiens GN=FGB PE=1 SV=2	14	0.4154	0.352064	2.84039	2.84039
sp|P05156|CFAI_HUMAN	Complement factor I OS=Homo sapiens GN=CFI PE=1 SV=1	14	1.0556	0.894652	1.11775	1.11775
sp|P25311|ZA2G_HUMAN	Zinc-alpha-2-glycoprotein OS=Homo sapiens GN=AZGP1 PE=1 SV=2	13	1.3029	1.10425	0.905595	-1.10425
sp|P01019|ANGT_HUMAN	Angiotensinogen OS=Homo sapiens GN=AGT PE=1 SV=1	13	1.5545	1.31748	0.759022	-1.31748
sp|P36955|PEDF_HUMAN	Pigment epithelium-derived factor OS=Homo sapiens GN=SERPINF1 PE=1 SV=3	13	1.5962	1.35283	0.739193	-1.35283
sp|P02679|FIBG_HUMAN	Fibrinogen gamma chain OS=Homo sapiens GN=FGG PE=1 SV=3	13	0.3957	0.335367	2.9818	2.9818
sp|P02748|CO9_HUMAN	Complement component C9 OS=Homo sapiens GN=C9 PE=1 SV=2	13	0.7968	0.675311	1.4808	1.4808
sp|P49747|COMP_HUMAN	Cartilage oligomeric matrix protein OS=Homo sapiens GN=COMP PE=1 SV=2	12	2.6897	2.2796	0.438673	-2.2796
sp|P02768|ALBU_HUMAN	Serum albumin OS=Homo sapiens GN=ALB PE=1 SV=2	12	1.1909	1.00932	0.990763	-1.00932
sp|P10643|CO7_HUMAN	Complement component C7 OS=Homo sapiens GN=C7 PE=1 SV=2	12	1.1846	1.00398	0.996032	-1.00398
sp|P06681|CO2_HUMAN	Complement C2 OS=Homo sapiens GN=C2 PE=1 SV=2	12	0.8611	0.729808	1.37022	1.37022
sp|P02760|AMBP_HUMAN	Protein AMBP OS=Homo sapiens GN=AMBP PE=1 SV=1	11	1.0478	0.888041	1.12607	1.12607
sp|P51884|LUM_HUMAN	Lumican OS=Homo sapiens GN=LUM PE=1 SV=2	11	1.6577	1.40495	0.711769	-1.40495
sp|P02750|A2GL_HUMAN	Leucine-rich alpha-2-glycoprotein OS=Homo sapiens GN=LRG1 PE=1 SV=2	11	0.9371	0.79422	1.2591	1.2591
sp|P00736|C1R_HUMAN	Complement C1r subcomponent OS=Homo sapiens GN=C1R PE=1 SV=2	11	0.5001	0.423849	2.35933	2.35933
sp|P02765|FETUA_HUMAN	Alpha-2-HS-glycoprotein OS=Homo sapiens GN=AHSG PE=1 SV=1	10	1.3311	1.12815	0.88641	-1.12815
sp|P68871|HBB_HUMAN	Hemoglobin subunit beta OS=Homo sapiens GN=HBB PE=1 SV=2	10	19.118	16.2031	0.0617167	-16.2031
sp|P04196|HRG_HUMAN	Histidine-rich glycoprotein OS=Homo sapiens GN=HRG PE=1 SV=1	10	1.912	1.62048	0.617103	-1.62048
sp|P08697|A2AP_HUMAN	Alpha-2-antiplasmin OS=Homo sapiens GN=SERPINF2 PE=1 SV=3	10	1.5389	1.30426	0.766716	-1.30426
sp|P04004|VTNC_HUMAN	Vitronectin OS=Homo sapiens GN=VTN PE=1 SV=1	9	1.4014	1.18773	0.841944	-1.18773
sp|P10909|CLUS_HUMAN	Clusterin OS=Homo sapiens GN=CLU PE=1 SV=1	9	1.1886	1.00737	0.99268	-1.00737
sp|Q92954|PRG4_HUMAN	Proteoglycan 4 OS=Homo sapiens GN=PRG4 PE=1 SV=2	9	1.8707	1.58547	0.630726	-1.58547
sp|Q96PD5|PGRP2_HUMAN	N-acetylmuramoyl-L-alanine amidase OS=Homo sapiens GN=PGLYRP2 PE=1 SV=1	9	0.8028	0.680397	1.46973	1.46973
sp|P02649|APOE_HUMAN	Apolipoprotein E OS=Homo sapiens GN=APOE PE=1 SV=1	8	1.5329	1.29918	0.769718	-1.29918
sp|P29622|KAIN_HUMAN	Kallistatin OS=Homo sapiens GN=SERPINA4 PE=1 SV=3	8	2.4126	2.04475	0.489057	-2.04475
sp|P09871|C1S_HUMAN	Complement C1s subcomponent OS=Homo sapiens GN=C1S PE=1 SV=1	8	0.3601	0.305195	3.27659	3.27659
sp|P35858|ALS_HUMAN	Insulin-like growth factor-binding protein complex acid labile subunit OS=Homo sapiens GN=IGFALS PE=1 SV=1	8	1.2148	1.02958	0.971271	-1.02958
sp|P05546|HEP2_HUMAN	Heparin cofactor 2 OS=Homo sapiens GN=SERPIND1 PE=1 SV=3	8	0.9051	0.767099	1.30361	1.30361
sp|P03952|KLKB1_HUMAN	Plasma kallikrein OS=Homo sapiens GN=KLKB1 PE=1 SV=1	7	1.0495	0.889482	1.12425	1.12425
sp|P05452|TETN_HUMAN	Tetranectin OS=Homo sapiens GN=CLEC3B PE=1 SV=2	7	1.1195	0.948809	1.05395	1.05395
sp|P00748|FA12_HUMAN	Coagulation factor XII OS=Homo sapiens GN=F12 PE=1 SV=2	7	2.0833	1.76566	0.566361	-1.76566
sp|P02753|RET4_HUMAN	Retinol-binding protein 4 OS=Homo sapiens GN=RBP4 PE=1 SV=3	6	1.1728	0.993983	1.00605	1.00605
sp|P02652|APOA2_HUMAN	Apolipoprotein A-II OS=Homo sapiens GN=APOA2 PE=1 SV=1	6	3.5976	3.04907	0.327969	-3.04907
sp|P62988|UBIQ_HUMAN	Ubiquitin OS=Homo sapiens GN=RPS27A PE=1 SV=1	6	1.416	1.2001	0.833263	-1.2001
sp|P07357|CO8A_HUMAN	Complement component C8 alpha chain OS=Homo sapiens GN=C8A PE=1 SV=2	6	1.2401	1.05102	0.951456	-1.05102
sp|Q03591|FHR1_HUMAN	Complement factor H-related protein 1 OS=Homo sapiens GN=CFHR1 PE=1 SV=2	6	1.4634	1.24027	0.806273	-1.24027
sp|P35527|K1C9_HUMAN	Keratin, type I cytoskeletal 9 OS=Homo sapiens GN=KRT9 PE=1 SV=3	6	1.1611	0.984066	1.01619	1.01619
sp|P05543|THBG_HUMAN	Thyroxine-binding globulin OS=Homo sapiens GN=SERPINA7 PE=1 SV=2	6	0.9559	0.810153	1.23433	1.23433
sp|P07358|CO8B_HUMAN	Complement component C8 beta chain OS=Homo sapiens GN=C8B PE=1 SV=3	6	0.7206	0.61073	1.63739	1.63739
sp|Q15063|POSTN_HUMAN	Periostin OS=Homo sapiens GN=POSTN PE=1 SV=2	6	4.7481	4.02415	0.248499	-4.02415
sp|P69905|HBA_HUMAN	Hemoglobin subunit alpha OS=Homo sapiens GN=HBA1 PE=1 SV=2	5	13.7296	11.6362	0.0859384	-11.6362
sp|P00738|HPT_HUMAN	Haptoglobin OS=Homo sapiens GN=HP PE=1 SV=1	5	1.1237	0.952369	1.05001	1.05001
sp|P02743|SAMP_HUMAN	Serum amyloid P-component OS=Homo sapiens GN=APCS PE=1 SV=2	5	0.8506	0.720909	1.38714	1.38714
sp|P04264|K2C1_HUMAN	Keratin, type II cytoskeletal 1 OS=Homo sapiens GN=KRT1 PE=1 SV=6	5	1.666	1.41198	0.708223	-1.41198
sp|O75882|ATRN_HUMAN	Attractin OS=Homo sapiens GN=ATRN PE=1 SV=2	5	0.9602	0.813798	1.22881	1.22881
sp|P36980|FHR2_HUMAN	Complement factor H-related protein 2 OS=Homo sapiens GN=CFHR2 PE=1 SV=1	5	1.3374	1.13349	0.882234	-1.13349
sp|P02766|TTHY_HUMAN	Transthyretin OS=Homo sapiens GN=TTR PE=1 SV=1	5	0.8635	0.731842	1.36642	1.36642
sp|P12111|CO6A3_HUMAN	Collagen alpha-3(VI) chain OS=Homo sapiens GN=COL6A3 PE=1 SV=4	5	1.3204	1.11908	0.893593	-1.11908
sp|P02647|APOA1_HUMAN	Apolipoprotein A-I OS=Homo sapiens GN=APOA1 PE=1 SV=1	4	1.3775	1.16747	0.856552	-1.16747
sp|P07360|CO8G_HUMAN	Complement component C8 gamma chain OS=Homo sapiens GN=C8G PE=1 SV=3	4	0.8732	0.740063	1.35124	1.35124
sp|P43251|BTD_HUMAN	Biotinidase OS=Homo sapiens GN=BTD PE=1 SV=2	4	1.2961	1.09848	0.910346	-1.09848
sp|P22792|CPN2_HUMAN	Carboxypeptidase N subunit 2 OS=Homo sapiens GN=CPN2 PE=1 SV=2	4	0.5642	0.478176	2.09128	2.09128
sp|P02747|C1QC_HUMAN	Complement C1q subcomponent subunit C OS=Homo sapiens GN=C1QC PE=1 SV=3	4	0.5789	0.490635	2.03818	2.03818
sp|P08185|CBG_HUMAN	Corticosteroid-binding globulin OS=Homo sapiens GN=SERPINA6 PE=1 SV=1	4	1.346	1.14077	0.876597	-1.14077
sp|P16112|PGCA_HUMAN	Aggrecan core protein OS=Homo sapiens GN=ACAN PE=1 SV=2	4	11.789	9.99152	0.100085	-9.99152
sp|P02452|CO1A1_HUMAN	Collagen alpha-1(I) chain OS=Homo sapiens GN=COL1A1 PE=1 SV=4	4	1.0346	0.876854	1.14044	1.14044
sp|P13645|K1C10_HUMAN	Keratin, type I cytoskeletal 10 OS=Homo sapiens GN=KRT10 PE=1 SV=6	4	1.3308	1.12789	0.88661	-1.12789
sp|Q15113|PCOC1_HUMAN	Procollagen C-endopeptidase enhancer 1 OS=Homo sapiens GN=PCOLCE PE=1 SV=2	4	1.0645	0.902195	1.10841	1.10841
sp|P08519|APOA_HUMAN	Apolipoprotein(a) OS=Homo sapiens GN=LPA PE=1 SV=1	4	0.0069	0.00584795	171	171
sp|P02746|C1QB_HUMAN	Complement C1q subcomponent subunit B OS=Homo sapiens GN=C1QB PE=1 SV=2	4	0.6613	0.560471	1.78421	1.78421
sp|P07355|ANXA2_HUMAN	Annexin A2 OS=Homo sapiens GN=ANXA2 PE=1 SV=2	3	0.8089	0.685567	1.45865	1.45865
sp|Q14520|HABP2_HUMAN	Hyaluronan-binding protein 2 OS=Homo sapiens GN=HABP2 PE=1 SV=1	3	0.9989	0.846597	1.1812	1.1812
sp|P27169|PON1_HUMAN	Serum paraoxonase/arylesterase 1 OS=Homo sapiens GN=PON1 PE=1 SV=2	3	3.8653	3.27596	0.305254	-3.27596
sp|P61769|B2MG_HUMAN	Beta-2-microglobulin OS=Homo sapiens GN=B2M PE=1 SV=1	3	0.9771	0.828121	1.20755	1.20755
sp|Q16610|ECM1_HUMAN	Extracellular matrix protein 1 OS=Homo sapiens GN=ECM1 PE=1 SV=2	3	2.3189	1.96534	0.508819	-1.96534
sp|P35443|TSP4_HUMAN	Thrombospondin-4 OS=Homo sapiens GN=THBS4 PE=1 SV=2	3	1.7012	1.44182	0.693569	-1.44182
sp|Q06033|ITIH3_HUMAN	Inter-alpha-trypsin inhibitor heavy chain H3 OS=Homo sapiens GN=ITIH3 PE=1 SV=2	3	1.8185	1.54123	0.648831	-1.54123
sp|P35908|K22E_HUMAN	Keratin, type II cytoskeletal 2 epidermal OS=Homo sapiens GN=KRT2 PE=1 SV=2	3	1.5388	1.30418	0.766766	-1.30418
sp|P08123|CO1A2_HUMAN	Collagen alpha-2(I) chain OS=Homo sapiens GN=COL1A2 PE=1 SV=6	3	0.4429	0.375371	2.66403	2.66403
sp|P03951|FA11_HUMAN	Coagulation factor XI OS=Homo sapiens GN=F11 PE=1 SV=1	3	1.0555	0.894567	1.11786	1.11786
sp|Q8WZ42|TITIN_HUMAN	Titin OS=Homo sapiens GN=TTN PE=1 SV=2	3	1.2849	1.08899	0.918282	-1.08899
sp|P00746|CFAD_HUMAN	Complement factor D OS=Homo sapiens GN=CFD PE=1 SV=5	3	2.0623	1.74786	0.572128	-1.74786
sp|P49908|SEPP1_HUMAN	Selenoprotein P OS=Homo sapiens GN=SEPP1 PE=1 SV=3	2	1.4124	1.19705	0.835387	-1.19705
sp|P22352|GPX3_HUMAN	Glutathione peroxidase 3 OS=Homo sapiens GN=GPX3 PE=1 SV=2	2	1.4481	1.22731	0.814792	-1.22731
sp|P49642|PRI1_HUMAN	DNA primase small subunit OS=Homo sapiens GN=PRIM1 PE=1 SV=1	2	1.271	1.07721	0.928324	-1.07721
sp|P41222|PTGDS_HUMAN	Prostaglandin-H2 D-isomerase OS=Homo sapiens GN=PTGDS PE=1 SV=1	2	0.8212	0.695991	1.4368	1.4368
sp|Q86VB7|C163A_HUMAN	Scavenger receptor cysteine-rich type 1 protein M130 OS=Homo sapiens GN=CD163 PE=1 SV=1	2	0.8841	0.749301	1.33458	1.33458
sp|P02745|C1QA_HUMAN	Complement C1q subcomponent subunit A OS=Homo sapiens GN=C1QA PE=1 SV=2	2	0.4242	0.359522	2.78147	2.78147
sp|Q12805|FBLN3_HUMAN	EGF-containing fibulin-like extracellular matrix protein 1 OS=Homo sapiens GN=EFEMP1 PE=1 SV=2	2	0.9895	0.83863	1.19242	1.19242
sp|Q15582|BGH3_HUMAN	Transforming growth factor-beta-induced protein ig-h3 OS=Homo sapiens GN=TGFBI PE=1 SV=1	2	0.9625	0.815747	1.22587	1.22587
sp|Q9NZP8|C1RL_HUMAN	Complement C1r subcomponent-like protein OS=Homo sapiens GN=C1RL PE=1 SV=2	2	1.5853	1.34359	0.744276	-1.34359
sp|P08571|CD14_HUMAN	Monocyte differentiation antigen CD14 OS=Homo sapiens GN=CD14 PE=1 SV=2	2	0.1324	0.112213	8.91163	8.91163
sp|P23142|FBLN1_HUMAN	Fibulin-1 OS=Homo sapiens GN=FBLN1 PE=1 SV=4	2	1.8252	1.54691	0.64645	-1.54691
sp|O75636|FCN3_HUMAN	Ficolin-3 OS=Homo sapiens GN=FCN3 PE=1 SV=2	2	0.5537	0.469277	2.13094	2.13094
sp|Q9BXR6|FHR5_HUMAN	Complement factor H-related protein 5 OS=Homo sapiens GN=CFHR5 PE=1 SV=1	2	1.159	0.982287	1.01803	1.01803
sp|Q15058|KIF14_HUMAN	Kinesin-like protein KIF14 OS=Homo sapiens GN=KIF14 PE=1 SV=1	2	1.3351	1.13154	0.883754	-1.13154
sp|P01009|A1AT_HUMAN	Alpha-1-antitrypsin OS=Homo sapiens GN=SERPINA1 PE=1 SV=3	2	0.1458	0.12357	8.09259	8.09259
sp|P04278|SHBG_HUMAN	Sex hormone-binding globulin OS=Homo sapiens GN=SHBG PE=1 SV=2	2	0.6573	0.557081	1.79507	1.79507
sp|Q8NF91|SYNE1_HUMAN	Nesprin-1 OS=Homo sapiens GN=SYNE1 PE=1 SV=3	2	1.0162	0.861259	1.16109	1.16109
sp|Q9HBI5|CC014_HUMAN	Uncharacterized protein C3orf14 OS=Homo sapiens GN=C3orf14 PE=2 SV=1	1	1.2712	1.07738	0.928178	-1.07738
sp|P05113|IL5_HUMAN	Interleukin-5 OS=Homo sapiens GN=IL5 PE=1 SV=1	1	1.2712	1.07738	0.928178	-1.07738
sp|Q9Y2B4|T53G5_HUMAN	TP53-target gene 5 protein OS=Homo sapiens GN=TP53TG5 PE=1 SV=1	1	1.2712	1.07738	0.928178	-1.07738
sp|Q13002|GRIK2_HUMAN	Glutamate receptor, ionotropic kainate 2 OS=Homo sapiens GN=GRIK2 PE=1 SV=1	1	1.4222	1.20536	0.82963	-1.20536
sp|Q8N8U9|BMPER_HUMAN	BMP-binding endothelial regulator protein OS=Homo sapiens GN=BMPER PE=2 SV=3	1	0.6799	0.576235	1.7354	1.7354
sp|P26927|HGFL_HUMAN	Hepatocyte growth factor-like protein OS=Homo sapiens GN=MST1 PE=1 SV=2	1	0.9364	0.793627	1.26004	1.26004
sp|P24592|IBP6_HUMAN	Insulin-like growth factor-binding protein 6 OS=Homo sapiens GN=IGFBP6 PE=1 SV=1	1	3.257	2.7604	0.362266	-2.7604
sp|Q9BVV6|K0586_HUMAN	Uncharacterized protein KIAA0586 OS=Homo sapiens GN=KIAA0586 PE=1 SV=2	1	1.2711	1.07729	0.928251	-1.07729
sp|Q14916|NPT1_HUMAN	Sodium-dependent phosphate transport protein 1 OS=Homo sapiens GN=SLC17A1 PE=2 SV=2	1	1.1347	0.961692	1.03983	1.03983
sp|Q9BY31|ZN717_HUMAN	Zinc finger protein 717 OS=Homo sapiens GN=ZNF717 PE=1 SV=2	1	1.2374	1.04873	0.953532	-1.04873
sp|P02763|A1AG1_HUMAN	Alpha-1-acid glycoprotein 1 OS=Homo sapiens GN=ORM1 PE=1 SV=1	1	0.4	0.339012	2.94975	2.94975
sp|P62736|ACTA_HUMAN	Actin, aortic smooth muscle OS=Homo sapiens GN=ACTA2 PE=1 SV=1	1	13.4199	11.3738	0.0879217	-11.3738
sp|P60709|ACTB_HUMAN	Actin, cytoplasmic 1 OS=Homo sapiens GN=ACTB PE=1 SV=1	1	13.4199	11.3738	0.0879217	-11.3738
sp|P68032|ACTC_HUMAN	Actin, alpha cardiac muscle 1 OS=Homo sapiens GN=ACTC1 PE=1 SV=1	1	13.4199	11.3738	0.0879217	-11.3738
sp|P63261|ACTG_HUMAN	Actin, cytoplasmic 2 OS=Homo sapiens GN=ACTG1 PE=1 SV=1	1	13.4199	11.3738	0.0879217	-11.3738
sp|P63267|ACTH_HUMAN	Actin, gamma-enteric smooth muscle OS=Homo sapiens GN=ACTG2 PE=1 SV=1	1	13.4199	11.3738	0.0879217	-11.3738
sp|P68133|ACTS_HUMAN	Actin, alpha skeletal muscle OS=Homo sapiens GN=ACTA1 PE=1 SV=1	1	13.4199	11.3738	0.0879217	-11.3738
sp|Q6S8J3|POTEE_HUMAN	POTE ankyrin domain family member E OS=Homo sapiens GN=POTEE PE=1 SV=3	1	13.4199	11.3738	0.0879217	-11.3738
sp|A5A3E0|POTEF_HUMAN	POTE ankyrin domain family member F OS=Homo sapiens GN=POTEF PE=1 SV=2	1	13.4199	11.3738	0.0879217	-11.3738
sp|Q9UIF8|BAZ2B_HUMAN	Bromodomain adjacent to zinc finger domain protein 2B OS=Homo sapiens GN=BAZ2B PE=1 SV=3	1	0.8867	0.751504	1.33066	1.33066
sp|P13611|CSPG2_HUMAN	Versican core protein OS=Homo sapiens GN=VCAN PE=1 SV=3	1	0.8867	0.751504	1.33066	1.33066
sp|Q15131|CDK10_HUMAN	Cell division protein kinase 10 OS=Homo sapiens GN=CDK10 PE=1 SV=1	1	0.6355	0.538605	1.85665	1.85665
sp|Q9UGM5|FETUB_HUMAN	Fetuin-B OS=Homo sapiens GN=FETUB PE=1 SV=2	1	0.9458	0.801593	1.24752	1.24752
sp|O96028|NSD2_HUMAN	Probable histone-lysine N-methyltransferase NSD2 OS=Homo sapiens GN=WHSC1 PE=1 SV=1	1	1.7823	1.51055	0.66201	-1.51055
sp|P27918|PROP_HUMAN	Properdin OS=Homo sapiens GN=CFP PE=1 SV=2	1	1.0876	0.921773	1.08487	1.08487
sp|P00441|SODC_HUMAN	Superoxide dismutase [Cu-Zn] OS=Homo sapiens GN=SOD1 PE=1 SV=2	1	1.1001	0.932367	1.07254	1.07254
sp|Q76NI1|VKIND_HUMAN	Protein very KIND OS=Homo sapiens GN=KNDC1 PE=2 SV=2	1	1.1617	0.984575	1.01567	1.01567
sp|Q96N95|ZN396_HUMAN	Zinc finger protein 396 OS=Homo sapiens GN=ZNF396 PE=1 SV=2	1	1.1937	1.0117	0.988439	-1.0117
sp|P02656|APOC3_HUMAN	Apolipoprotein C-III OS=Homo sapiens GN=APOC3 PE=1 SV=1	1	1.5517	1.31511	0.760392	-1.31511
sp|Q9Y2M2|CC032_HUMAN	Uncharacterized protein C3orf32 OS=Homo sapiens GN=C3orf32 PE=2 SV=1	1	0.9891	0.838291	1.1929	1.1929
sp|P02461|CO3A1_HUMAN	Collagen alpha-1(III) chain OS=Homo sapiens GN=COL3A1 PE=1 SV=4	1	0.4729	0.400797	2.49503	2.49503
sp|Q7Z7G2|CPLX4_HUMAN	Complexin-4 OS=Homo sapiens GN=CPLX4 PE=2 SV=1	1	0.3645	0.308924	3.23704	3.23704
sp|Q96A23|CPNE4_HUMAN	Copine-4 OS=Homo sapiens GN=CPNE4 PE=2 SV=1	1	0.6014	0.509704	1.96192	1.96192
sp|P01034|CYTC_HUMAN	Cystatin-C OS=Homo sapiens GN=CST3 PE=1 SV=1	1	1.7888	1.51606	0.659604	-1.51606
sp|O94760|DDAH1_HUMAN	N(G),N(G)-dimethylarginine dimethylaminohydrolase 1 OS=Homo sapiens GN=DDAH1 PE=1 SV=3	1	0.6497	0.55064	1.81607	1.81607
sp|Q8IVF4|DYH10_HUMAN	Dynein heavy chain 10, axonemal OS=Homo sapiens GN=DNAH10 PE=1 SV=3	1	1.4043	1.19019	0.840205	-1.19019
sp|P12259|FA5_HUMAN	Coagulation factor V OS=Homo sapiens GN=F5 PE=1 SV=3	1	0.2585	0.219086	4.56441	4.56441
sp|P01834|IGKC_HUMAN	Ig kappa chain C region OS=Homo sapiens GN=IGKC PE=1 SV=1	1	1.091	0.924655	1.08148	1.08148
sp|P05154|IPSP_HUMAN	Plasma serine protease inhibitor OS=Homo sapiens GN=SERPINA5 PE=1 SV=2	1	0.8068	0.683787	1.46244	1.46244
sp|Q13387|JIP2_HUMAN	C-Jun-amino-terminal kinase-interacting protein 2 OS=Homo sapiens GN=MAPK8IP2 PE=2 SV=2	1	0.917	0.777185	1.2867	1.2867
sp|O95600|KLF8_HUMAN	Krueppel-like factor 8 OS=Homo sapiens GN=KLF8 PE=1 SV=2	1	0.05	0.0423765	23.598	23.598
sp|Q9Y5Y7|LYVE1_HUMAN	Lymphatic vessel endothelial hyaluronic acid receptor 1 OS=Homo sapiens GN=LYVE1 PE=1 SV=2	1	4.2721	3.62073	0.276187	-3.62073
sp|Q7Z7M0|MEGF8_HUMAN	Multiple epidermal growth factor-like domains protein 8 OS=Homo sapiens GN=MEGF8 PE=1 SV=2	1	0.6992	0.592593	1.6875	1.6875
sp|P02144|MYG_HUMAN	Myoglobin OS=Homo sapiens GN=MB PE=1 SV=2	1	20	16.9506	0.058995	-16.9506
sp|O60934|NBN_HUMAN	Nibrin OS=Homo sapiens GN=NBN PE=1 SV=1	1	0.05	0.0423765	23.598	23.598
sp|Q8WX93|PALLD_HUMAN	Palladin OS=Homo sapiens GN=PALLD PE=1 SV=2	1	20	16.9506	0.058995	-16.9506
sp|Q6UX71|PXDC2_HUMAN	Plexin domain-containing protein 2 OS=Homo sapiens GN=PLXDC2 PE=1 SV=1	1	1.4524	1.23095	0.81238	-1.23095
sp|Q6ZTQ3|RASF6_HUMAN	Ras association domain-containing protein 6 OS=Homo sapiens GN=RASSF6 PE=2 SV=1	1	0.8463	0.717264	1.39419	1.39419
sp|Q8WYP3|RIN2_HUMAN	Ras and Rab interactor 2 OS=Homo sapiens GN=RIN2 PE=1 SV=1	1	1.1799	1	1	1
sp|Q8IY51|TIGD4_HUMAN	Tigger transposable element-derived protein 4 OS=Homo sapiens GN=TIGD4 PE=1 SV=1	1	1.2765	1.08187	0.924324	-1.08187
sp|Q6UWJ1|TMCO3_HUMAN	Transmembrane and coiled-coil domain-containing protein 3 OS=Homo sapiens GN=TMCO3 PE=2 SV=1	1	3.0403	2.57674	0.388087	-2.57674
sp|Q8WVS4|WDR60_HUMAN	WD repeat-containing protein 60 OS=Homo sapiens GN=WDR60 PE=1 SV=2	1	20	16.9506	0.058995	-16.9506
sp|A8MWP4|YU008_HUMAN	Putative uncharacterized protein ENSP00000383251 OS=Homo sapiens PE=5 SV=1	1	1.1901	1.00864	0.991429	-1.00864
sp|Q03936|ZNF92_HUMAN	Zinc finger protein 92 OS=Homo sapiens GN=ZNF92 PE=2 SV=2	1	1.3133	1.11306	0.898424	-1.11306
sp|Q9UKU7|ACAD8_HUMAN	Isobutyryl-CoA dehydrogenase, mitochondrial OS=Homo sapiens GN=ACAD8 PE=1 SV=1	1	0.05	0.0423765	23.598	23.598
sp|Q15848|ADIPO_HUMAN	Adiponectin OS=Homo sapiens GN=ADIPOQ PE=1 SV=1	1	0.4756	0.403085	2.48087	2.48087
sp|Q9C0C7|AMRA1_HUMAN	Activating molecule in BECN1-regulated autophagy protein 1 OS=Homo sapiens GN=AMBRA1 PE=1 SV=2	1	0.7736	0.655649	1.52521	1.52521
sp|Q6UB99|ANR11_HUMAN	Ankyrin repeat domain-containing protein 11 OS=Homo sapiens GN=ANKRD11 PE=1 SV=2	1	1.422	1.20519	0.829747	-1.20519
sp|O60423|AT8B3_HUMAN	Probable phospholipid-transporting ATPase IK OS=Homo sapiens GN=ATP8B3 PE=2 SV=3	1	1.4092	1.19434	0.837284	-1.19434
sp|Q9UBC1|IKBL1_HUMAN	NF-kappa-B inhibitor-like protein 1 OS=Homo sapiens GN=NFKBIL1 PE=1 SV=1	1	1.4092	1.19434	0.837284	-1.19434
sp|P58004|SESN2_HUMAN	Sestrin-2 OS=Homo sapiens GN=SESN2 PE=1 SV=1	1	1.4092	1.19434	0.837284	-1.19434
sp|Q9P2K1|C2D2A_HUMAN	Coiled-coil and C2 domain-containing protein 2A OS=Homo sapiens GN=CC2D2A PE=1 SV=3	1	0.05	0.0423765	23.598	23.598
sp|P15169|CBPN_HUMAN	Carboxypeptidase N catalytic chain OS=Homo sapiens GN=CPN1 PE=1 SV=1	1	0.6197	0.525214	1.90399	1.90399
sp|Q9Y592|CCD41_HUMAN	Coiled-coil domain-containing protein 41 OS=Homo sapiens GN=CCDC41 PE=1 SV=2	1	20	16.9506	0.058995	-16.9506
sp|Q03188|CENPC_HUMAN	Centromere protein C 1 OS=Homo sapiens GN=CENPC1 PE=1 SV=1	1	20	16.9506	0.058995	-16.9506
sp|Q9NQ79|CRAC1_HUMAN	Cartilage acidic protein 1 OS=Homo sapiens GN=CRTAC1 PE=1 SV=2	1	3.5449	3.00441	0.332844	-3.00441
sp|O14578|CTRO_HUMAN	Citron Rho-interacting kinase OS=Homo sapiens GN=CIT PE=1 SV=2	1	0.298	0.252564	3.9594	3.9594
sp|Q96JB1|DYH8_HUMAN	Dynein heavy chain 8, axonemal OS=Homo sapiens GN=DNAH8 PE=1 SV=2	1	0.3344	0.283414	3.52841	3.52841
sp|A4FU69|EFCB5_HUMAN	EF-hand calcium-binding domain-containing protein 5 OS=Homo sapiens GN=EFCAB5 PE=1 SV=2	1	0.532	0.450886	2.21786	2.21786
sp|P49961|ENTP1_HUMAN	Ectonucleoside triphosphate diphosphohydrolase 1 OS=Homo sapiens GN=ENTPD1 PE=1 SV=1	1	12.2978	10.4227	0.095944	-10.4227
sp|Q8IWF2|FXRD2_HUMAN	FAD-dependent oxidoreductase domain-containing protein 2 OS=Homo sapiens GN=FOXRED2 PE=1 SV=1	1	1.2711	1.07729	0.928251	-1.07729
sp|A6NJZ3|O6C65_HUMAN	Olfactory receptor 6C65 OS=Homo sapiens GN=OR6C65 PE=2 SV=1	1	1.2711	1.07729	0.928251	-1.07729
sp|P10915|HPLN1_HUMAN	Hyaluronan and proteoglycan link protein 1 OS=Homo sapiens GN=HAPLN1 PE=2 SV=2	1	9.0599	7.67853	0.130233	-7.67853
sp|P01860|IGHG3_HUMAN	Ig gamma-3 chain C region OS=Homo sapiens GN=IGHG3 PE=1 SV=2	1	1.8547	1.57191	0.636168	-1.57191
sp|P05556|ITB1_HUMAN	Integrin beta-1 OS=Homo sapiens GN=ITGB1 PE=1 SV=2	1	1.3393	1.1351	0.880983	-1.1351
sp|Q9Y2F5|K0947_HUMAN	Uncharacterized protein KIAA0947 OS=Homo sapiens GN=KIAA0947 PE=1 SV=4	1	1.4857	1.25917	0.794171	-1.25917
sp|Q12840|KIF5A_HUMAN	Kinesin heavy chain isoform 5A OS=Homo sapiens GN=KIF5A PE=1 SV=2	1	0.6484	0.549538	1.81971	1.81971
sp|Q92845|KIFA3_HUMAN	Kinesin-associated protein 3 OS=Homo sapiens GN=KIFAP3 PE=1 SV=2	1	2.2466	1.90406	0.525194	-1.90406
sp|Q6ZNE9|RUFY4_HUMAN	RUN and FYVE domain-containing protein 4 OS=Homo sapiens GN=RUFY4 PE=2 SV=2	1	2.2466	1.90406	0.525194	-1.90406
sp|Q8N309|LRC43_HUMAN	Leucine-rich repeat-containing protein 43 OS=Homo sapiens GN=LRRC43 PE=2 SV=2	1	1.0237	0.867616	1.15258	1.15258
sp|P08253|MMP2_HUMAN	72 kDa type IV collagenase OS=Homo sapiens GN=MMP2 PE=1 SV=2	1	0.8282	0.701924	1.42466	1.42466
sp|P26038|MOES_HUMAN	Moesin OS=Homo sapiens GN=MSN PE=1 SV=3	1	20	16.9506	0.058995	-16.9506
sp|O76050|NEU1A_HUMAN	Neuralized-like protein 1A OS=Homo sapiens GN=NEURL PE=2 SV=1	1	0.05	0.0423765	23.598	23.598
sp|Q8N2H9|PELI3_HUMAN	Protein pellino homolog 3 OS=Homo sapiens GN=PELI3 PE=1 SV=2	1	13.1601	11.1536	0.0896574	-11.1536
sp|Q9Y4D7|PLXD1_HUMAN	Plexin-D1 OS=Homo sapiens GN=PLXND1 PE=1 SV=2	1	1.8465	1.56496	0.638993	-1.56496
sp|Q9H9Y6|RPA2_HUMAN	DNA-directed RNA polymerase I subunit RPA2 OS=Homo sapiens GN=POLR1B PE=1 SV=2	1	1.0496	0.889567	1.12414	1.12414
sp|Q96E11|RRFM_HUMAN	Ribosome-recycling factor, mitochondrial OS=Homo sapiens GN=MRRF PE=1 SV=1	1	1.2722	1.07823	0.927449	-1.07823
sp|Q9UP95|S12A4_HUMAN	Solute carrier family 12 member 4 OS=Homo sapiens GN=SLC12A4 PE=1 SV=2	1	1.0356	0.877702	1.13934	1.13934
sp|Q9H2X9|S12A5_HUMAN	Solute carrier family 12 member 5 OS=Homo sapiens GN=SLC12A5 PE=2 SV=3	1	1.0356	0.877702	1.13934	1.13934
sp|Q9UHW9|S12A6_HUMAN	Solute carrier family 12 member 6 OS=Homo sapiens GN=SLC12A6 PE=1 SV=2	1	1.0356	0.877702	1.13934	1.13934
sp|Q9Y2P4|S27A6_HUMAN	Long-chain fatty acid transport protein 6 OS=Homo sapiens GN=SLC27A6 PE=1 SV=1	1	1.02	0.86448	1.15676	1.15676
sp|Q149N8|SHPRH_HUMAN	E3 ubiquitin-protein ligase SHPRH OS=Homo sapiens GN=SHPRH PE=1 SV=2	1	0.6402	0.542588	1.84302	1.84302
sp|Q15797|SMAD1_HUMAN	Mothers against decapentaplegic homolog 1 OS=Homo sapiens GN=SMAD1 PE=1 SV=1	1	0.05	0.0423765	23.598	23.598
sp|Q99717|SMAD5_HUMAN	Mothers against decapentaplegic homolog 5 OS=Homo sapiens GN=SMAD5 PE=1 SV=1	1	0.05	0.0423765	23.598	23.598
sp|O75940|SPF30_HUMAN	Survival of motor neuron-related-splicing factor 30 OS=Homo sapiens GN=SMNDC1 PE=1 SV=1	1	1.3358	1.13213	0.883291	-1.13213
sp|P31948|STIP1_HUMAN	Stress-induced-phosphoprotein 1 OS=Homo sapiens GN=STIP1 PE=1 SV=1	1	1.6058	1.36096	0.734774	-1.36096
sp|Q9BYX2|TBD2A_HUMAN	TBC1 domain family member 2A OS=Homo sapiens GN=TBC1D2 PE=1 SV=2	1	2.724	2.30867	0.43315	-2.30867
sp|P24821|TENA_HUMAN	Tenascin OS=Homo sapiens GN=TNC PE=1 SV=3	1	1.8944	1.60556	0.622836	-1.60556
sp|O60296|TRAK2_HUMAN	Trafficking kinesin-binding protein 2 OS=Homo sapiens GN=TRAK2 PE=1 SV=2	1	0.1986	0.168319	5.94109	5.94109
sp|P40818|UBP8_HUMAN	Ubiquitin carboxyl-terminal hydrolase 8 OS=Homo sapiens GN=USP8 PE=1 SV=1	1	0.5132	0.434952	2.2991	2.2991
sp|Q7Z340|ZN551_HUMAN	Zinc finger protein 551 OS=Homo sapiens GN=ZNF551 PE=1 SV=3	1	1.0996	0.931943	1.07303	1.07303
Table S2-Early5
UniProt accession number	Protein name	Unique Peptide Count	18O/16O intensity	Normalized ratio	OA/Healthy protein ratio	Fold changes
sp|P0C0L4|CO4A_HUMAN	Complement C4-A OS=Homo sapiens GN=C4A PE=1 SV=1	52	0.7909	0.874406	1.14363	1.14363
sp|P02751|FINC_HUMAN	Fibronectin OS=Homo sapiens GN=FN1 PE=1 SV=3	50	1.2779	1.41282	0.707802	-1.41282
sp|P04114|APOB_HUMAN	Apolipoprotein B-100 OS=Homo sapiens GN=APOB PE=1 SV=1	47	0.7977	0.881924	1.13388	1.13388
sp|P08603|CFAH_HUMAN	Complement factor H OS=Homo sapiens GN=CFH PE=1 SV=4	33	0.8146	0.900608	1.11036	1.11036
sp|P00450|CERU_HUMAN	Ceruloplasmin OS=Homo sapiens GN=CP PE=1 SV=1	31	1.0525	1.16363	0.859382	-1.16363
sp|P01023|A2MG_HUMAN	Alpha-2-macroglobulin OS=Homo sapiens GN=A2M PE=1 SV=2	30	0.2207	0.244002	4.09832	4.09832
sp|P02774|VTDB_HUMAN	Vitamin D-binding protein OS=Homo sapiens GN=GC PE=1 SV=1	28	1.065	1.17745	0.849296	-1.17745
sp|P02790|HEMO_HUMAN	Hemopexin OS=Homo sapiens GN=HPX PE=1 SV=2	23	1.2718	1.40608	0.711197	-1.40608
sp|P00751|CFAB_HUMAN	Complement factor B OS=Homo sapiens GN=CFB PE=1 SV=2	22	0.7931	0.876838	1.14046	1.14046
sp|P00747|PLMN_HUMAN	Plasminogen OS=Homo sapiens GN=PLG PE=1 SV=2	22	1.2837	1.41924	0.704604	-1.41924
sp|P02787|TRFE_HUMAN	Serotransferrin OS=Homo sapiens GN=TF PE=1 SV=2	22	1.7452	1.92946	0.518279	-1.92946
sp|P06727|APOA4_HUMAN	Apolipoprotein A-IV OS=Homo sapiens GN=APOA4 PE=1 SV=3	22	0.6629	0.732891	1.36446	1.36446
sp|P01008|ANT3_HUMAN	Antithrombin-III OS=Homo sapiens GN=SERPINC1 PE=1 SV=1	20	1.0304	1.13919	0.877814	-1.13919
sp|P00734|THRB_HUMAN	Prothrombin OS=Homo sapiens GN=F2 PE=1 SV=2	19	1.0646	1.177	0.849615	-1.177
sp|P01042|KNG1_HUMAN	Kininogen-1 OS=Homo sapiens GN=KNG1 PE=1 SV=2	17	0.8345	0.922609	1.08388	1.08388
sp|P01011|AACT_HUMAN	Alpha-1-antichymotrypsin OS=Homo sapiens GN=SERPINA3 PE=1 SV=2	16	0.8598	0.95058	1.05199	1.05199
sp|Q14624|ITIH4_HUMAN	Inter-alpha-trypsin inhibitor heavy chain H4 OS=Homo sapiens GN=ITIH4 PE=1 SV=4	16	1.0131	1.12007	0.892804	-1.12007
sp|P02749|APOH_HUMAN	Beta-2-glycoprotein 1 OS=Homo sapiens GN=APOH PE=1 SV=3	15	1.2362	1.36672	0.731678	-1.36672
sp|P06396|GELS_HUMAN	Gelsolin OS=Homo sapiens GN=GSN PE=1 SV=1	15	1.6114	1.78154	0.561313	-1.78154
sp|P10643|CO7_HUMAN	Complement component C7 OS=Homo sapiens GN=C7 PE=1 SV=2	15	0.4773	0.527695	1.89503	1.89503
sp|P05155|IC1_HUMAN	Plasma protease C1 inhibitor OS=Homo sapiens GN=SERPING1 PE=1 SV=2	14	0.6509	0.719624	1.38961	1.38961
sp|P04217|A1BG_HUMAN	Alpha-1B-glycoprotein OS=Homo sapiens GN=A1BG PE=1 SV=3	12	1.0407	1.15058	0.869127	-1.15058
sp|P43652|AFAM_HUMAN	Afamin OS=Homo sapiens GN=AFM PE=1 SV=1	12	1.2696	1.40365	0.712429	-1.40365
sp|P19823|ITIH2_HUMAN	Inter-alpha-trypsin inhibitor heavy chain H2 OS=Homo sapiens GN=ITIH2 PE=1 SV=2	12	1.3002	1.43748	0.695662	-1.43748
sp|P01031|CO5_HUMAN	Complement C5 OS=Homo sapiens GN=C5 PE=1 SV=4	11	0.9368	1.03571	0.965521	-1.03571
sp|P02760|AMBP_HUMAN	Protein AMBP OS=Homo sapiens GN=AMBP PE=1 SV=1	10	1.0818	1.19602	0.836106	-1.19602
sp|P25311|ZA2G_HUMAN	Zinc-alpha-2-glycoprotein OS=Homo sapiens GN=AZGP1 PE=1 SV=2	10	0.8128	0.898618	1.11282	1.11282
sp|P05156|CFAI_HUMAN	Complement factor I OS=Homo sapiens GN=CFI PE=1 SV=1	10	1.0065	1.11277	0.898659	-1.11277
sp|P36955|PEDF_HUMAN	Pigment epithelium-derived factor OS=Homo sapiens GN=SERPINF1 PE=1 SV=3	10	1.6924	1.87109	0.534448	-1.87109
sp|P13671|CO6_HUMAN	Complement component C6 OS=Homo sapiens GN=C6 PE=1 SV=3	10	0.7561	0.835931	1.19627	1.19627
sp|P01019|ANGT_HUMAN	Angiotensinogen OS=Homo sapiens GN=AGT PE=1 SV=1	9	1.7439	1.92803	0.518665	-1.92803
sp|P68871|HBB_HUMAN	Hemoglobin subunit beta OS=Homo sapiens GN=HBB PE=1 SV=2	9	42.7555	47.2698	0.0211552	-47.2698
sp|P51884|LUM_HUMAN	Lumican OS=Homo sapiens GN=LUM PE=1 SV=2	9	0.8752	0.967606	1.03348	1.03348
sp|P49747|COMP_HUMAN	Cartilage oligomeric matrix protein OS=Homo sapiens GN=COMP PE=1 SV=2	9	2.075	2.29409	0.435904	-2.29409
sp|P19827|ITIH1_HUMAN	Inter-alpha-trypsin inhibitor heavy chain H1 OS=Homo sapiens GN=ITIH1 PE=1 SV=3	9	0.852	0.941957	1.06162	1.06162
sp|P01024|CO3_HUMAN	Complement C3 OS=Homo sapiens GN=C3 PE=1 SV=2	9	0.3074	0.339856	2.94242	2.94242
sp|P02675|FIBB_HUMAN	Fibrinogen beta chain OS=Homo sapiens GN=FGB PE=1 SV=2	9	0.3125	0.345495	2.8944	2.8944
sp|P02765|FETUA_HUMAN	Alpha-2-HS-glycoprotein OS=Homo sapiens GN=AHSG PE=1 SV=1	8	0.8614	0.952349	1.05003	1.05003
sp|P08697|A2AP_HUMAN	Alpha-2-antiplasmin OS=Homo sapiens GN=SERPINF2 PE=1 SV=3	8	0.4594	0.507905	1.96887	1.96887
sp|P00736|C1R_HUMAN	Complement C1r subcomponent OS=Homo sapiens GN=C1R PE=1 SV=2	8	0.4335	0.47927	2.08651	2.08651
sp|P05546|HEP2_HUMAN	Heparin cofactor 2 OS=Homo sapiens GN=SERPIND1 PE=1 SV=3	7	0.2817	0.311443	3.21086	3.21086
sp|P02679|FIBG_HUMAN	Fibrinogen gamma chain OS=Homo sapiens GN=FGG PE=1 SV=3	7	0.4126	0.456164	2.1922	2.1922
sp|P03952|KLKB1_HUMAN	Plasma kallikrein OS=Homo sapiens GN=KLKB1 PE=1 SV=1	7	0.7087	0.783527	1.27628	1.27628
sp|P04196|HRG_HUMAN	Histidine-rich glycoprotein OS=Homo sapiens GN=HRG PE=1 SV=1	7	1.1999	1.32659	0.753813	-1.32659
sp|P02671|FIBA_HUMAN	Fibrinogen alpha chain OS=Homo sapiens GN=FGA PE=1 SV=2	7	0.7347	0.812272	1.23111	1.23111
sp|P29622|KAIN_HUMAN	Kallistatin OS=Homo sapiens GN=SERPINA4 PE=1 SV=3	7	0.8364	0.92471	1.08142	1.08142
sp|P04004|VTNC_HUMAN	Vitronectin OS=Homo sapiens GN=VTN PE=1 SV=1	6	1.0762	1.18983	0.840457	-1.18983
sp|P69905|HBA_HUMAN	Hemoglobin subunit alpha OS=Homo sapiens GN=HBA1 PE=1 SV=2	6	8.4621	9.35556	0.106888	-9.35556
sp|P10909|CLUS_HUMAN	Clusterin OS=Homo sapiens GN=CLU PE=1 SV=1	6	1.2797	1.41481	0.706806	-1.41481
sp|P05543|THBG_HUMAN	Thyroxine-binding globulin OS=Homo sapiens GN=SERPINA7 PE=1 SV=2	6	0.5163	0.570813	1.75189	1.75189
sp|P02748|CO9_HUMAN	Complement component C9 OS=Homo sapiens GN=C9 PE=1 SV=2	6	0.6542	0.723273	1.3826	1.3826
sp|P06681|CO2_HUMAN	Complement C2 OS=Homo sapiens GN=C2 PE=1 SV=2	6	0.6943	0.767606	1.30275	1.30275
sp|P04264|K2C1_HUMAN	Keratin, type II cytoskeletal 1 OS=Homo sapiens GN=KRT1 PE=1 SV=6	6	0.578	0.639027	1.56488	1.56488
sp|Q92954|PRG4_HUMAN	Proteoglycan 4 OS=Homo sapiens GN=PRG4 PE=1 SV=2	5	2.2579	2.4963	0.400593	-2.4963
sp|P02768|ALBU_HUMAN	Serum albumin OS=Homo sapiens GN=ALB PE=1 SV=2	5	2.1386	2.3644	0.42294	-2.3644
sp|Q03591|FHR1_HUMAN	Complement factor H-related protein 1 OS=Homo sapiens GN=CFHR1 PE=1 SV=2	5	0.7297	0.806744	1.23955	1.23955
sp|P05452|TETN_HUMAN	Tetranectin OS=Homo sapiens GN=CLEC3B PE=1 SV=2	5	0.8698	0.961636	1.03989	1.03989
sp|P35858|ALS_HUMAN	Insulin-like growth factor-binding protein complex acid labile subunit OS=Homo sapiens GN=IGFALS PE=1 SV=1	5	1.1772	1.30149	0.768349	-1.30149
sp|P02750|A2GL_HUMAN	Leucine-rich alpha-2-glycoprotein OS=Homo sapiens GN=LRG1 PE=1 SV=2	5	1.3349	1.47584	0.677579	-1.47584
sp|P02649|APOE_HUMAN	Apolipoprotein E OS=Homo sapiens GN=APOE PE=1 SV=1	5	0.7552	0.834936	1.1977	1.1977
sp|O75882|ATRN_HUMAN	Attractin OS=Homo sapiens GN=ATRN PE=1 SV=2	5	0.8334	0.921393	1.08531	1.08531
sp|P02647|APOA1_HUMAN	Apolipoprotein A-I OS=Homo sapiens GN=APOA1 PE=1 SV=1	5	0.9203	1.01747	0.982832	-1.01747
sp|P02753|RET4_HUMAN	Retinol-binding protein 4 OS=Homo sapiens GN=RBP4 PE=1 SV=3	4	0.8951	0.989608	1.0105	1.0105
sp|P12111|CO6A3_HUMAN	Collagen alpha-3(VI) chain OS=Homo sapiens GN=COL6A3 PE=1 SV=4	4	2.8798	3.18386	0.314084	-3.18386
sp|P07360|CO8G_HUMAN	Complement component C8 gamma chain OS=Homo sapiens GN=C8G PE=1 SV=3	4	0.9057	1.00133	0.998675	-1.00133
sp|P02746|C1QB_HUMAN	Complement C1q subcomponent subunit B OS=Homo sapiens GN=C1QB PE=1 SV=2	4	0.4525	0.500276	1.9989	1.9989
sp|P09871|C1S_HUMAN	Complement C1s subcomponent OS=Homo sapiens GN=C1S PE=1 SV=1	4	0.6404	0.708015	1.4124	1.4124
sp|Q96PD5|PGRP2_HUMAN	N-acetylmuramoyl-L-alanine amidase OS=Homo sapiens GN=PGLYRP2 PE=1 SV=1	4	0.8731	0.965285	1.03596	1.03596
sp|P07357|CO8A_HUMAN	Complement component C8 alpha chain OS=Homo sapiens GN=C8A PE=1 SV=2	4	1.0181	1.12559	0.88842	-1.12559
sp|P00738|HPT_HUMAN	Haptoglobin OS=Homo sapiens GN=HP PE=1 SV=1	4	0.2925	0.323383	3.09231	3.09231
sp|P35527|K1C9_HUMAN	Keratin, type I cytoskeletal 9 OS=Homo sapiens GN=KRT9 PE=1 SV=3	4	0.4978	0.550359	1.81699	1.81699
sp|P08185|CBG_HUMAN	Corticosteroid-binding globulin OS=Homo sapiens GN=SERPINA6 PE=1 SV=1	3	0.5456	0.603206	1.65781	1.65781
sp|P02747|C1QC_HUMAN	Complement C1q subcomponent subunit C OS=Homo sapiens GN=C1QC PE=1 SV=3	3	0.5829	0.644444	1.55172	1.55172
sp|P00748|FA12_HUMAN	Coagulation factor XII OS=Homo sapiens GN=F12 PE=1 SV=2	3	1.072	1.18519	0.84375	-1.18519
sp|P22792|CPN2_HUMAN	Carboxypeptidase N subunit 2 OS=Homo sapiens GN=CPN2 PE=1 SV=2	3	0.5759	0.636705	1.57059	1.57059
sp|P13645|K1C10_HUMAN	Keratin, type I cytoskeletal 10 OS=Homo sapiens GN=KRT10 PE=1 SV=6	3	0.2268	0.250746	3.9881	3.9881
sp|Q12805|FBLN3_HUMAN	EGF-containing fibulin-like extracellular matrix protein 1 OS=Homo sapiens GN=EFEMP1 PE=1 SV=2	3	1.1213	1.23969	0.806653	-1.23969
sp|P07358|CO8B_HUMAN	Complement component C8 beta chain OS=Homo sapiens GN=C8B PE=1 SV=3	3	0.7223	0.798563	1.25225	1.25225
sp|P02743|SAMP_HUMAN	Serum amyloid P-component OS=Homo sapiens GN=APCS PE=1 SV=2	3	0.8585	0.949143	1.05358	1.05358
sp|P04278|SHBG_HUMAN	Sex hormone-binding globulin OS=Homo sapiens GN=SHBG PE=1 SV=2	3	0.5967	0.659701	1.51584	1.51584
sp|P02766|TTHY_HUMAN	Transthyretin OS=Homo sapiens GN=TTR PE=1 SV=1	3	1.5734	1.73952	0.57487	-1.73952
sp|P36980|FHR2_HUMAN	Complement factor H-related protein 2 OS=Homo sapiens GN=CFHR2 PE=1 SV=1	3	1.014	1.12106	0.892012	-1.12106
sp|P43251|BTD_HUMAN	Biotinidase OS=Homo sapiens GN=BTD PE=1 SV=2	3	1.0955	1.21117	0.82565	-1.21117
sp|P22105|TENX_HUMAN	Tenascin-X OS=Homo sapiens GN=TNXB PE=1 SV=3	3	2.4079	2.66213	0.375639	-2.66213
sp|P06276|CHLE_HUMAN	Cholinesterase OS=Homo sapiens GN=BCHE PE=1 SV=1	3	0.8011	0.885683	1.12907	1.12907
sp|P05154|IPSP_HUMAN	Plasma serine protease inhibitor OS=Homo sapiens GN=SERPINA5 PE=1 SV=2	2	1.2767	1.4115	0.708467	-1.4115
sp|P62988|UBIQ_HUMAN	Ubiquitin OS=Homo sapiens GN=RPS27A PE=1 SV=1	2	2.3287	2.57457	0.388414	-2.57457
sp|P02652|APOA2_HUMAN	Apolipoprotein A-II OS=Homo sapiens GN=APOA2 PE=1 SV=1	2	2.4183	2.67363	0.374023	-2.67363
sp|P41222|PTGDS_HUMAN	Prostaglandin-H2 D-isomerase OS=Homo sapiens GN=PTGDS PE=1 SV=1	2	0.9553	1.05616	0.946823	-1.05616
sp|Q06033|ITIH3_HUMAN	Inter-alpha-trypsin inhibitor heavy chain H3 OS=Homo sapiens GN=ITIH3 PE=1 SV=2	2	0.2589	0.286235	3.49363	3.49363
sp|Q9NQ79|CRAC1_HUMAN	Cartilage acidic protein 1 OS=Homo sapiens GN=CRTAC1 PE=1 SV=2	2	1.39	1.53676	0.650719	-1.53676
sp|P36222|CH3L1_HUMAN	Chitinase-3-like protein 1 OS=Homo sapiens GN=CHI3L1 PE=1 SV=2	2	0.6156	0.680597	1.4693	1.4693
sp|Q16610|ECM1_HUMAN	Extracellular matrix protein 1 OS=Homo sapiens GN=ECM1 PE=1 SV=2	2	1.4981	1.65627	0.603765	-1.65627
sp|P49642|PRI1_HUMAN	DNA primase small subunit OS=Homo sapiens GN=PRIM1 PE=1 SV=1	2	0.6587	0.728248	1.37316	1.37316
sp|P00746|CFAD_HUMAN	Complement factor D OS=Homo sapiens GN=CFD PE=1 SV=5	2	2.0212	2.2346	0.447506	-2.2346
sp|P02452|CO1A1_HUMAN	Collagen alpha-1(I) chain OS=Homo sapiens GN=COL1A1 PE=1 SV=4	2	1.8465	2.04146	0.489846	-2.04146
sp|Q9UGM5|FETUB_HUMAN	Fetuin-B OS=Homo sapiens GN=FETUB PE=1 SV=2	2	0.4812	0.532007	1.87968	1.87968
sp|P01871|IGHM_HUMAN	Ig mu chain C region OS=Homo sapiens GN=IGHM PE=1 SV=3	2	0.6622	0.732117	1.3659	1.3659
sp|P04220|MUCB_HUMAN	Ig mu heavy chain disease protein OS=Homo sapiens PE=1 SV=1	2	0.6622	0.732117	1.3659	1.3659
sp|Q9BVV6|K0586_HUMAN	Uncharacterized protein KIAA0586 OS=Homo sapiens GN=KIAA0586 PE=1 SV=2	2	0.9122	1.00851	0.991559	-1.00851
sp|P27169|PON1_HUMAN	Serum paraoxonase/arylesterase 1 OS=Homo sapiens GN=PON1 PE=1 SV=2	2	4.5559	5.03693	0.198534	-5.03693
sp|P02763|A1AG1_HUMAN	Alpha-1-acid glycoprotein 1 OS=Homo sapiens GN=ORM1 PE=1 SV=1	2	0.4386	0.484909	2.06224	2.06224
sp|Q15113|PCOC1_HUMAN	Procollagen C-endopeptidase enhancer 1 OS=Homo sapiens GN=PCOLCE PE=1 SV=2	2	0.4186	0.462797	2.16077	2.16077
sp|Q15063|POSTN_HUMAN	Periostin OS=Homo sapiens GN=POSTN PE=1 SV=2	2	6.1081	6.75301	0.148082	-6.75301
sp|P61626|LYSC_HUMAN	Lysozyme C OS=Homo sapiens GN=LYZ PE=1 SV=1	2	0.5428	0.600111	1.66636	1.66636
sp|P49908|SEPP1_HUMAN	Selenoprotein P OS=Homo sapiens GN=SEPP1 PE=1 SV=3	2	0.4481	0.495412	2.01852	2.01852
sp|Q14520|HABP2_HUMAN	Hyaluronan-binding protein 2 OS=Homo sapiens GN=HABP2 PE=1 SV=1	1	0.6512	0.719956	1.38897	1.38897
sp|P16112|PGCA_HUMAN	Aggrecan core protein OS=Homo sapiens GN=ACAN PE=1 SV=2	1	6.1286	6.77568	0.147587	-6.77568
sp|P01009|A1AT_HUMAN	Alpha-1-antitrypsin OS=Homo sapiens GN=SERPINA1 PE=1 SV=3	1	1.3699	1.51454	0.660267	-1.51454
sp|Q8N8U9|BMPER_HUMAN	BMP-binding endothelial regulator protein OS=Homo sapiens GN=BMPER PE=2 SV=3	1	0.6377	0.70503	1.41838	1.41838
sp|Q9UJV3|TRIM1_HUMAN	Midline-2 OS=Homo sapiens GN=MID2 PE=1 SV=3	1	1.0419	1.15191	0.868126	-1.15191
sp|O94760|DDAH1_HUMAN	N(G),N(G)-dimethylarginine dimethylaminohydrolase 1 OS=Homo sapiens GN=DDAH1 PE=1 SV=3	1	0.6487	0.717192	1.39433	1.39433
sp|P22352|GPX3_HUMAN	Glutathione peroxidase 3 OS=Homo sapiens GN=GPX3 PE=1 SV=2	1	1.4458	1.59845	0.625605	-1.59845
sp|P17936|IBP3_HUMAN	Insulin-like growth factor-binding protein 3 OS=Homo sapiens GN=IGFBP3 PE=1 SV=2	1	1.4564	1.61017	0.621052	-1.61017
sp|Q9Y5Y7|LYVE1_HUMAN	Lymphatic vessel endothelial hyaluronic acid receptor 1 OS=Homo sapiens GN=LYVE1 PE=1 SV=2	1	2.0879	2.30835	0.43321	-2.30835
sp|P98160|PGBM_HUMAN	Basement membrane-specific heparan sulfate proteoglycan core protein OS=Homo sapiens GN=HSPG2 PE=1 SV=3	1	1.7477	1.93223	0.517537	-1.93223
sp|Q6ZTQ3|RASF6_HUMAN	Ras association domain-containing protein 6 OS=Homo sapiens GN=RASSF6 PE=2 SV=1	1	1.0397	1.14947	0.869962	-1.14947
sp|Q76NI1|VKIND_HUMAN	Protein very KIND OS=Homo sapiens GN=KNDC1 PE=2 SV=2	1	0.9396	1.03881	0.962644	-1.03881
sp|Q9UK55|ZPI_HUMAN	Protein Z-dependent protease inhibitor OS=Homo sapiens GN=SERPINA10 PE=1 SV=1	1	0.493	0.545053	1.83469	1.83469
sp|O14791|APOL1_HUMAN	Apolipoprotein L1 OS=Homo sapiens GN=APOL1 PE=1 SV=5	1	0.4735	0.523494	1.91024	1.91024
sp|P16930|FAAA_HUMAN	Fumarylacetoacetase OS=Homo sapiens GN=FAH PE=1 SV=2	1	1.4934	1.65108	0.605665	-1.65108
sp|P23142|FBLN1_HUMAN	Fibulin-1 OS=Homo sapiens GN=FBLN1 PE=1 SV=4	1	1.0935	1.20896	0.82716	-1.20896
sp|P01834|IGKC_HUMAN	Ig kappa chain C region OS=Homo sapiens GN=IGKC PE=1 SV=1	1	0.9033	0.998673	1.00133	1.00133
sp|Q9BY31|ZN717_HUMAN	Zinc finger protein 717 OS=Homo sapiens GN=ZNF717 PE=1 SV=2	1	1.038	1.1476	0.871387	-1.1476
sp|P61769|B2MG_HUMAN	Beta-2-microglobulin OS=Homo sapiens GN=B2M PE=1 SV=1	1	0.5458	0.603427	1.6572	1.6572
sp|Q15582|BGH3_HUMAN	Transforming growth factor-beta-induced protein ig-h3 OS=Homo sapiens GN=TGFBI PE=1 SV=1	1	1.4361	1.58773	0.629831	-1.58773
sp|P03951|FA11_HUMAN	Coagulation factor XI OS=Homo sapiens GN=F11 PE=1 SV=1	1	1.0867	1.20144	0.832336	-1.20144
sp|O75636|FCN3_HUMAN	Ficolin-3 OS=Homo sapiens GN=FCN3 PE=1 SV=2	1	0.4129	0.456495	2.1906	2.1906
sp|P12955|PEPD_HUMAN	Xaa-Pro dipeptidase OS=Homo sapiens GN=PEPD PE=1 SV=3	1	0.7225	0.798784	1.2519	1.2519
sp|P13727|PRG2_HUMAN	Bone marrow proteoglycan OS=Homo sapiens GN=PRG2 PE=1 SV=2	1	0.7411	0.819348	1.22048	1.22048
sp|P07225|PROS_HUMAN	Vitamin K-dependent protein S OS=Homo sapiens GN=PROS1 PE=1 SV=1	1	1.2421	1.37324	0.728202	-1.37324
sp|Q07955|SFRS1_HUMAN	Splicing factor, arginine/serine-rich 1 OS=Homo sapiens GN=SFRS1 PE=1 SV=2	1	0.05	0.0552792	18.09	18.09
sp|Q8WVS4|WDR60_HUMAN	WD repeat-containing protein 60 OS=Homo sapiens GN=WDR60 PE=1 SV=2	1	20	22.1117	0.045225	-22.1117
sp|A8MWP4|YU008_HUMAN	Putative uncharacterized protein ENSP00000383251 OS=Homo sapiens PE=5 SV=1	1	0.9424	1.0419	0.959784	-1.0419
sp|A5PLL1|AN34B_HUMAN	Ankyrin repeat domain-containing protein 34B OS=Homo sapiens GN=ANKRD34B PE=2 SV=2	1	1.2874	1.42333	0.702579	-1.42333
sp|Q9UQC9|CLCA2_HUMAN	Calcium-activated chloride channel regulator 2 OS=Homo sapiens GN=CLCA2 PE=1 SV=2	1	1.0048	1.11089	0.900179	-1.11089
sp|Q9P225|DYH2_HUMAN	Dynein heavy chain 2, axonemal OS=Homo sapiens GN=DNAH2 PE=1 SV=3	1	0.05	0.0552792	18.09	18.09
sp|Q12840|KIF5A_HUMAN	Kinesin heavy chain isoform 5A OS=Homo sapiens GN=KIF5A PE=1 SV=2	1	0.6487	0.717192	1.39433	1.39433
sp|O95751|LDOC1_HUMAN	Protein LDOC1 OS=Homo sapiens GN=LDOC1 PE=1 SV=1	1	0.8401	0.9288	1.07666	1.07666
sp|Q7L1T6|NB5R4_HUMAN	Cytochrome b5 reductase 4 OS=Homo sapiens GN=CYB5R4 PE=1 SV=1	1	0.599	0.662244	1.51002	1.51002
sp|Q16649|NFIL3_HUMAN	Nuclear factor interleukin-3-regulated protein OS=Homo sapiens GN=NFIL3 PE=1 SV=2	1	20	22.1117	0.045225	-22.1117
sp|Q8IXQ6|PARP9_HUMAN	Poly [ADP-ribose] polymerase 9 OS=Homo sapiens GN=PARP9 PE=1 SV=2	1	1.0758	1.18939	0.84077	-1.18939
sp|Q9P2J9|PDP2_HUMAN	[Pyruvate dehydrogenase [acetyl-transferring]]-phosphatase 2, mitochondrial OS=Homo sapiens GN=PDP2 PE=2 SV=2	1	0.6403	0.707905	1.41262	1.41262
sp|O75038|PLCH2_HUMAN	1-phosphatidylinositol-4,5-bisphosphate phosphodiesterase eta-2 OS=Homo sapiens GN=PLCH2 PE=2 SV=3	1	1.1887	1.31421	0.760915	-1.31421
sp|Q8IVG5|SAM9L_HUMAN	Sterile alpha motif domain-containing protein 9-like OS=Homo sapiens GN=SAMD9L PE=1 SV=2	1	1.0284	1.13698	0.879522	-1.13698
sp|Q8NBJ9|SIDT2_HUMAN	SID1 transmembrane family member 2 OS=Homo sapiens GN=SIDT2 PE=1 SV=2	1	0.695	0.76838	1.30144	1.30144
sp|Q7Z7G0|TARSH_HUMAN	Target of Nesh-SH3 OS=Homo sapiens GN=ABI3BP PE=1 SV=1	1	3.9772	4.39713	0.227421	-4.39713
sp|P24557|THAS_HUMAN	Thromboxane-A synthase OS=Homo sapiens GN=TBXAS1 PE=1 SV=3	1	0.2063	0.228082	4.38439	4.38439
sp|Q3ZCQ8|TIM50_HUMAN	Mitochondrial import inner membrane translocase subunit TIM50 OS=Homo sapiens GN=TIMM50 PE=1 SV=2	1	1.0781	1.19193	0.838976	-1.19193
sp|Q9H379|YI012_HUMAN	Putative uncharacterized protein PRO3102 OS=Homo sapiens GN=PRO3102 PE=5 SV=1	1	0.1892	0.209176	4.78066	4.78066
Table S2-Late1
UniProt accession number	Protein name	Unique Peptide Count	18O/16O intensity	Normalized ratio	OA/Healthy protein ratio	Fold changes
sp|P04114|APOB_HUMAN	Apolipoprotein B-100 OS=Homo sapiens GN=APOB PE=1 SV=1	83	1.0432	1.18788	0.841833	-1.18788
sp|P02751|FINC_HUMAN	Fibronectin OS=Homo sapiens GN=FN1 PE=1 SV=3	78	0.4453	0.50706	1.97215	1.97215
sp|P0C0L4|CO4A_HUMAN	Complement C4-A OS=Homo sapiens GN=C4A PE=1 SV=1	69	0.7729	0.880096	1.13624	1.13624
sp|P0C0L5|CO4B_HUMAN	Complement C4-B OS=Homo sapiens GN=C4B PE=1 SV=1	69	0.773	0.88021	1.13609	1.13609
sp|P08603|CFAH_HUMAN	Complement factor H OS=Homo sapiens GN=CFH PE=1 SV=4	44	0.781	0.889319	1.12446	1.12446
sp|P00450|CERU_HUMAN	Ceruloplasmin OS=Homo sapiens GN=CP PE=1 SV=1	40	0.8777	0.999431	1.00057	1.00057
sp|P02774|VTDB_HUMAN	Vitamin D-binding protein OS=Homo sapiens GN=GC PE=1 SV=1	34	1.1889	1.35379	0.738666	-1.35379
sp|P00747|PLMN_HUMAN	Plasminogen OS=Homo sapiens GN=PLG PE=1 SV=2	32	0.9836	1.12002	0.892843	-1.12002
sp|P02787|TRFE_HUMAN	Serotransferrin OS=Homo sapiens GN=TF PE=1 SV=2	32	1.6302	1.8563	0.538707	-1.8563
sp|P00751|CFAB_HUMAN	Complement factor B OS=Homo sapiens GN=CFB PE=1 SV=2	30	0.8266	0.941243	1.06242	1.06242
sp|P02790|HEMO_HUMAN	Hemopexin OS=Homo sapiens GN=HPX PE=1 SV=2	29	0.8787	1.00057	0.999431	-1.00057
sp|P06727|APOA4_HUMAN	Apolipoprotein A-IV OS=Homo sapiens GN=APOA4 PE=1 SV=3	28	1.0282	1.1708	0.854114	-1.1708
sp|P00734|THRB_HUMAN	Prothrombin OS=Homo sapiens GN=F2 PE=1 SV=2	28	1.0838	1.23412	0.810297	-1.23412
sp|Q14624|ITIH4_HUMAN	Inter-alpha-trypsin inhibitor heavy chain H4 OS=Homo sapiens GN=ITIH4 PE=1 SV=4	27	0.7359	0.837964	1.19337	1.19337
sp|P01023|A2MG_HUMAN	Alpha-2-macroglobulin OS=Homo sapiens GN=A2M PE=1 SV=2	27	0.396	0.450922	2.21768	2.21768
sp|P01031|CO5_HUMAN	Complement C5 OS=Homo sapiens GN=C5 PE=1 SV=4	26	0.5849	0.666021	1.50145	1.50145
sp|P01008|ANT3_HUMAN	Antithrombin-III OS=Homo sapiens GN=SERPINC1 PE=1 SV=1	25	1.6742	1.9064	0.524549	-1.9064
sp|Q92954|PRG4_HUMAN	Proteoglycan 4 OS=Homo sapiens GN=PRG4 PE=1 SV=2	25	0.2639	0.300501	3.32778	3.32778
sp|P43652|AFAM_HUMAN	Afamin OS=Homo sapiens GN=AFM PE=1 SV=1	25	0.9712	1.1059	0.904242	-1.1059
sp|P06396|GELS_HUMAN	Gelsolin OS=Homo sapiens GN=GSN PE=1 SV=1	21	2.4828	2.82715	0.353714	-2.82715
sp|P01024|CO3_HUMAN	Complement C3 OS=Homo sapiens GN=C3 PE=1 SV=2	20	0.5143	0.58563	1.70756	1.70756
sp|P01011|AACT_HUMAN	Alpha-1-antichymotrypsin OS=Homo sapiens GN=SERPINA3 PE=1 SV=2	19	1.0578	1.20451	0.830214	-1.20451
sp|P01042|KNG1_HUMAN	Kininogen-1 OS=Homo sapiens GN=KNG1 PE=1 SV=2	19	0.8524	0.970622	1.03027	1.03027
sp|P19823|ITIH2_HUMAN	Inter-alpha-trypsin inhibitor heavy chain H2 OS=Homo sapiens GN=ITIH2 PE=1 SV=2	19	1.2324	1.40332	0.712593	-1.40332
sp|P02671|FIBA_HUMAN	Fibrinogen alpha chain OS=Homo sapiens GN=FGA PE=1 SV=2	19	0.5462	0.621954	1.60784	1.60784
sp|P02749|APOH_HUMAN	Beta-2-glycoprotein 1 OS=Homo sapiens GN=APOH PE=1 SV=3	18	0.8938	1.01776	0.982546	-1.01776
sp|P02675|FIBB_HUMAN	Fibrinogen beta chain OS=Homo sapiens GN=FGB PE=1 SV=2	18	0.1966	0.223867	4.46694	4.46694
sp|P49747|COMP_HUMAN	Cartilage oligomeric matrix protein OS=Homo sapiens GN=COMP PE=1 SV=2	17	1.04	1.18424	0.844423	-1.18424
sp|P04217|A1BG_HUMAN	Alpha-1B-glycoprotein OS=Homo sapiens GN=A1BG PE=1 SV=3	16	1.2239	1.39365	0.717542	-1.39365
sp|P05155|IC1_HUMAN	Plasma protease C1 inhibitor OS=Homo sapiens GN=SERPING1 PE=1 SV=2	16	0.9985	1.13698	0.879519	-1.13698
sp|P05156|CFAI_HUMAN	Complement factor I OS=Homo sapiens GN=CFI PE=1 SV=1	16	0.8388	0.955136	1.04697	1.04697
sp|P51884|LUM_HUMAN	Lumican OS=Homo sapiens GN=LUM PE=1 SV=2	15	0.653	0.743566	1.34487	1.34487
sp|P36955|PEDF_HUMAN	Pigment epithelium-derived factor OS=Homo sapiens GN=SERPINF1 PE=1 SV=3	15	0.8615	0.980984	1.01938	1.01938
sp|P19827|ITIH1_HUMAN	Inter-alpha-trypsin inhibitor heavy chain H1 OS=Homo sapiens GN=ITIH1 PE=1 SV=3	15	0.7294	0.830563	1.204	1.204
sp|P25311|ZA2G_HUMAN	Zinc-alpha-2-glycoprotein OS=Homo sapiens GN=AZGP1 PE=1 SV=2	14	1.0014	1.14029	0.876972	-1.14029
sp|P04196|HRG_HUMAN	Histidine-rich glycoprotein OS=Homo sapiens GN=HRG PE=1 SV=1	14	0.6483	0.738215	1.35462	1.35462
sp|P10643|CO7_HUMAN	Complement component C7 OS=Homo sapiens GN=C7 PE=1 SV=2	14	0.7518	0.856069	1.16813	1.16813
sp|P05546|HEP2_HUMAN	Heparin cofactor 2 OS=Homo sapiens GN=SERPIND1 PE=1 SV=3	14	0.4922	0.560465	1.78423	1.78423
sp|P02748|CO9_HUMAN	Complement component C9 OS=Homo sapiens GN=C9 PE=1 SV=2	13	0.5308	0.604418	1.65448	1.65448
sp|P10909|CLUS_HUMAN	Clusterin OS=Homo sapiens GN=CLU PE=1 SV=1	12	0.5412	0.616261	1.62269	1.62269
sp|P02679|FIBG_HUMAN	Fibrinogen gamma chain OS=Homo sapiens GN=FGG PE=1 SV=3	12	0.2304	0.262355	3.81163	3.81163
sp|P02750|A2GL_HUMAN	Leucine-rich alpha-2-glycoprotein OS=Homo sapiens GN=LRG1 PE=1 SV=2	12	1.5267	1.73844	0.575228	-1.73844
sp|P07358|CO8B_HUMAN	Complement component C8 beta chain OS=Homo sapiens GN=C8B PE=1 SV=3	12	0.5775	0.657595	1.52069	1.52069
sp|P04004|VTNC_HUMAN	Vitronectin OS=Homo sapiens GN=VTN PE=1 SV=1	11	1.3802	1.57162	0.636285	-1.57162
sp|P68871|HBB_HUMAN	Hemoglobin subunit beta OS=Homo sapiens GN=HBB PE=1 SV=2	11	22.3423	25.441	0.0393066	-25.441
sp|P02760|AMBP_HUMAN	Protein AMBP OS=Homo sapiens GN=AMBP PE=1 SV=1	11	0.9913	1.12879	0.885907	-1.12879
sp|P13671|CO6_HUMAN	Complement component C6 OS=Homo sapiens GN=C6 PE=1 SV=3	11	0.9742	1.10931	0.901458	-1.10931
sp|P02765|FETUA_HUMAN	Alpha-2-HS-glycoprotein OS=Homo sapiens GN=AHSG PE=1 SV=1	10	1.142	1.30039	0.769002	-1.30039
sp|P01019|ANGT_HUMAN	Angiotensinogen OS=Homo sapiens GN=AGT PE=1 SV=1	10	1.0344	1.17786	0.848995	-1.17786
sp|P02768|ALBU_HUMAN	Serum albumin OS=Homo sapiens GN=ALB PE=1 SV=2	10	1.5634	1.78023	0.561724	-1.78023
sp|P06681|CO2_HUMAN	Complement C2 OS=Homo sapiens GN=C2 PE=1 SV=2	10	0.6301	0.71749	1.39375	1.39375
sp|Q9NQ79|CRAC1_HUMAN	Cartilage acidic protein 1 OS=Homo sapiens GN=CRTAC1 PE=1 SV=2	10	0.5283	0.601571	1.66231	1.66231
sp|P07357|CO8A_HUMAN	Complement component C8 alpha chain OS=Homo sapiens GN=C8A PE=1 SV=2	10	0.7702	0.877021	1.14022	1.14022
sp|Q96PD5|PGRP2_HUMAN	N-acetylmuramoyl-L-alanine amidase OS=Homo sapiens GN=PGLYRP2 PE=1 SV=1	9	0.9501	1.08187	0.924324	-1.08187
sp|P08697|A2AP_HUMAN	Alpha-2-antiplasmin OS=Homo sapiens GN=SERPINF2 PE=1 SV=3	9	1.1644	1.32589	0.754208	-1.32589
sp|P07360|CO8G_HUMAN	Complement component C8 gamma chain OS=Homo sapiens GN=C8G PE=1 SV=3	8	0.523	0.595536	1.67916	1.67916
sp|P03952|KLKB1_HUMAN	Plasma kallikrein OS=Homo sapiens GN=KLKB1 PE=1 SV=1	8	1.2689	1.44489	0.692096	-1.44489
sp|O75882|ATRN_HUMAN	Attractin OS=Homo sapiens GN=ATRN PE=1 SV=2	8	0.6569	0.748007	1.33689	1.33689
sp|P00736|C1R_HUMAN	Complement C1r subcomponent OS=Homo sapiens GN=C1R PE=1 SV=2	8	1.0089	1.14883	0.870453	-1.14883
sp|P12111|CO6A3_HUMAN	Collagen alpha-3(VI) chain OS=Homo sapiens GN=COL6A3 PE=1 SV=4	8	0.6372	0.725575	1.37822	1.37822
sp|P02753|RET4_HUMAN	Retinol-binding protein 4 OS=Homo sapiens GN=RBP4 PE=1 SV=3	7	0.6387	0.727283	1.37498	1.37498
sp|P29622|KAIN_HUMAN	Kallistatin OS=Homo sapiens GN=SERPINA4 PE=1 SV=3	7	0.805	0.916648	1.09093	1.09093
sp|P05452|TETN_HUMAN	Tetranectin OS=Homo sapiens GN=CLEC3B PE=1 SV=2	7	1.981	2.25575	0.443311	-2.25575
sp|P00748|FA12_HUMAN	Coagulation factor XII OS=Homo sapiens GN=F12 PE=1 SV=2	7	1.3472	1.53405	0.651871	-1.53405
sp|P02766|TTHY_HUMAN	Transthyretin OS=Homo sapiens GN=TTR PE=1 SV=1	7	0.9293	1.05819	0.945012	-1.05819
sp|P24821|TENA_HUMAN	Tenascin OS=Homo sapiens GN=TNC PE=1 SV=3	7	0.3491	0.397518	2.51561	2.51561
sp|P35858|ALS_HUMAN	Insulin-like growth factor-binding protein complex acid labile subunit OS=Homo sapiens GN=IGFALS PE=1 SV=1	7	0.8986	1.02323	0.977298	-1.02323
sp|Q15063|POSTN_HUMAN	Periostin OS=Homo sapiens GN=POSTN PE=1 SV=2	7	1.1939	1.35949	0.735572	-1.35949
sp|P04264|K2C1_HUMAN	Keratin, type II cytoskeletal 1 OS=Homo sapiens GN=KRT1 PE=1 SV=6	7	0.8905	1.01401	0.986188	-1.01401
sp|Q03591|FHR1_HUMAN	Complement factor H-related protein 1 OS=Homo sapiens GN=CFHR1 PE=1 SV=2	6	0.5698	0.648827	1.54124	1.54124
sp|P02743|SAMP_HUMAN	Serum amyloid P-component OS=Homo sapiens GN=APCS PE=1 SV=2	6	0.7512	0.855386	1.16906	1.16906
sp|Q15582|BGH3_HUMAN	Transforming growth factor-beta-induced protein ig-h3 OS=Homo sapiens GN=TGFBI PE=1 SV=1	6	0.4023	0.458096	2.18295	2.18295
sp|P05543|THBG_HUMAN	Thyroxine-binding globulin OS=Homo sapiens GN=SERPINA7 PE=1 SV=2	6	0.7515	0.855728	1.1686	1.1686
sp|P02649|APOE_HUMAN	Apolipoprotein E OS=Homo sapiens GN=APOE PE=1 SV=1	6	3.6542	4.16101	0.240326	-4.16101
sp|P36222|CH3L1_HUMAN	Chitinase-3-like protein 1 OS=Homo sapiens GN=CHI3L1 PE=1 SV=2	6	0.1618	0.18424	5.42769	5.42769
sp|P16112|PGCA_HUMAN	Aggrecan core protein OS=Homo sapiens GN=ACAN PE=1 SV=2	6	6.5361	7.44261	0.134361	-7.44261
sp|P02647|APOA1_HUMAN	Apolipoprotein A-I OS=Homo sapiens GN=APOA1 PE=1 SV=1	6	1.528	1.73992	0.574738	-1.73992
sp|P69905|HBA_HUMAN	Hemoglobin subunit alpha OS=Homo sapiens GN=HBA1 PE=1 SV=2	5	17.2817	19.6785	0.0508168	-19.6785
sp|P62988|UBIQ_HUMAN	Ubiquitin OS=Homo sapiens GN=RPS27A PE=1 SV=1	5	1.1736	1.33637	0.748296	-1.33637
sp|P02652|APOA2_HUMAN	Apolipoprotein A-II OS=Homo sapiens GN=APOA2 PE=1 SV=1	5	4.4794	5.10066	0.196053	-5.10066
sp|P02452|CO1A1_HUMAN	Collagen alpha-1(I) chain OS=Homo sapiens GN=COL1A1 PE=1 SV=4	5	1.0966	1.24869	0.800839	-1.24869
sp|Q86VB7|C163A_HUMAN	Scavenger receptor cysteine-rich type 1 protein M130 OS=Homo sapiens GN=CD163 PE=1 SV=1	5	0.2399	0.273172	3.66069	3.66069
sp|Q12805|FBLN3_HUMAN	EGF-containing fibulin-like extracellular matrix protein 1 OS=Homo sapiens GN=EFEMP1 PE=1 SV=2	4	1.3964	1.59007	0.628903	-1.59007
sp|P02747|C1QC_HUMAN	Complement C1q subcomponent subunit C OS=Homo sapiens GN=C1QC PE=1 SV=3	4	0.9446	1.07561	0.929706	-1.07561
sp|Q14520|HABP2_HUMAN	Hyaluronan-binding protein 2 OS=Homo sapiens GN=HABP2 PE=1 SV=1	4	0.8079	0.91995	1.08702	1.08702
sp|P60709|ACTB_HUMAN	Actin, cytoplasmic 1 OS=Homo sapiens GN=ACTB PE=1 SV=1	4	0.5266	0.599636	1.66768	1.66768
sp|P63261|ACTG_HUMAN	Actin, cytoplasmic 2 OS=Homo sapiens GN=ACTG1 PE=1 SV=1	4	0.5266	0.599636	1.66768	1.66768
sp|P35443|TSP4_HUMAN	Thrombospondin-4 OS=Homo sapiens GN=THBS4 PE=1 SV=2	4	1.1436	1.30221	0.767926	-1.30221
sp|P43251|BTD_HUMAN	Biotinidase OS=Homo sapiens GN=BTD PE=1 SV=2	3	1.0021	1.14108	0.87636	-1.14108
sp|P36980|FHR2_HUMAN	Complement factor H-related protein 2 OS=Homo sapiens GN=CFHR2 PE=1 SV=1	3	0.4728	0.538374	1.85745	1.85745
sp|P00746|CFAD_HUMAN	Complement factor D OS=Homo sapiens GN=CFD PE=1 SV=5	3	0.4	0.455477	2.1955	2.1955
sp|P05154|IPSP_HUMAN	Plasma serine protease inhibitor OS=Homo sapiens GN=SERPINA5 PE=1 SV=2	3	2.6802	3.05192	0.327662	-3.05192
sp|P08185|CBG_HUMAN	Corticosteroid-binding globulin OS=Homo sapiens GN=SERPINA6 PE=1 SV=1	3	0.8576	0.976543	1.02402	1.02402
sp|P00738|HPT_HUMAN	Haptoglobin OS=Homo sapiens GN=HP PE=1 SV=1	3	0.3539	0.402983	2.48149	2.48149
sp|P35908|K22E_HUMAN	Keratin, type II cytoskeletal 2 epidermal OS=Homo sapiens GN=KRT2 PE=1 SV=2	3	1.0135	1.15407	0.866502	-1.15407
sp|Q16610|ECM1_HUMAN	Extracellular matrix protein 1 OS=Homo sapiens GN=ECM1 PE=1 SV=2	3	1.3809	1.57242	0.635962	-1.57242
sp|P02461|CO3A1_HUMAN	Collagen alpha-1(III) chain OS=Homo sapiens GN=COL3A1 PE=1 SV=4	3	0.218	0.248235	4.02844	4.02844
sp|Q06033|ITIH3_HUMAN	Inter-alpha-trypsin inhibitor heavy chain H3 OS=Homo sapiens GN=ITIH3 PE=1 SV=2	3	0.6256	0.712366	1.40377	1.40377
sp|P09871|C1S_HUMAN	Complement C1s subcomponent OS=Homo sapiens GN=C1S PE=1 SV=1	3	0.9068	1.03257	0.968461	-1.03257
sp|P07355|ANXA2_HUMAN	Annexin A2 OS=Homo sapiens GN=ANXA2 PE=1 SV=2	2	1.1399	1.298	0.770418	-1.298
sp|Q04756|HGFA_HUMAN	Hepatocyte growth factor activator OS=Homo sapiens GN=HGFAC PE=1 SV=1	2	0.4977	0.566727	1.76452	1.76452
sp|P35527|K1C9_HUMAN	Keratin, type I cytoskeletal 9 OS=Homo sapiens GN=KRT9 PE=1 SV=3	2	0.7627	0.868481	1.15144	1.15144
sp|P61769|B2MG_HUMAN	Beta-2-microglobulin OS=Homo sapiens GN=B2M PE=1 SV=1	2	0.6778	0.771806	1.29566	1.29566
sp|O75636|FCN3_HUMAN	Ficolin-3 OS=Homo sapiens GN=FCN3 PE=1 SV=2	2	0.6412	0.73013	1.36962	1.36962
sp|P24592|IBP6_HUMAN	Insulin-like growth factor-binding protein 6 OS=Homo sapiens GN=IGFBP6 PE=1 SV=1	2	2.8458	3.24049	0.308595	-3.24049
sp|P13611|CSPG2_HUMAN	Versican core protein OS=Homo sapiens GN=VCAN PE=1 SV=3	2	3.0077	3.42485	0.291984	-3.42485
sp|P13645|K1C10_HUMAN	Keratin, type I cytoskeletal 10 OS=Homo sapiens GN=KRT10 PE=1 SV=6	2	0.7424	0.845366	1.18292	1.18292
sp|Q15113|PCOC1_HUMAN	Procollagen C-endopeptidase enhancer 1 OS=Homo sapiens GN=PCOLCE PE=1 SV=2	2	0.4464	0.508312	1.96729	1.96729
sp|P60174|TPIS_HUMAN	Triosephosphate isomerase OS=Homo sapiens GN=TPI1 PE=1 SV=2	2	0.4832	0.550216	1.81747	1.81747
sp|P63104|1433Z_HUMAN	14-3-3 protein zeta/delta OS=Homo sapiens GN=YWHAZ PE=1 SV=1	2	0.3491	0.397518	2.51561	2.51561
sp|O15335|CHAD_HUMAN	Chondroadherin OS=Homo sapiens GN=CHAD PE=2 SV=2	2	6.2304	7.09451	0.140954	-7.09451
sp|P81605|DCD_HUMAN	Dermcidin OS=Homo sapiens GN=DCD PE=1 SV=2	2	1.2884	1.46709	0.681621	-1.46709
sp|P08670|VIME_HUMAN	Vimentin OS=Homo sapiens GN=VIM PE=1 SV=4	2	0.05	0.0569346	17.564	17.564
sp|P26038|MOES_HUMAN	Moesin OS=Homo sapiens GN=MSN PE=1 SV=3	2	20	22.7739	0.04391	-22.7739
sp|Q9BY31|ZN717_HUMAN	Zinc finger protein 717 OS=Homo sapiens GN=ZNF717 PE=1 SV=2	1	1.0075	1.14723	0.871663	-1.14723
sp|Q8N8U9|BMPER_HUMAN	BMP-binding endothelial regulator protein OS=Homo sapiens GN=BMPER PE=2 SV=3	1	0.4403	0.501366	1.99455	1.99455
sp|P17936|IBP3_HUMAN	Insulin-like growth factor-binding protein 3 OS=Homo sapiens GN=IGFBP3 PE=1 SV=2	1	0.4863	0.553746	1.80588	1.80588
sp|Q9H7T0|CTSRB_HUMAN	Cation channel sperm-associated protein subunit beta OS=Homo sapiens GN=CATSPERB PE=1 SV=2	1	2.138	2.43453	0.410758	-2.43453
sp|P02792|FRIL_HUMAN	Ferritin light chain OS=Homo sapiens GN=FTL PE=1 SV=2	1	0.1113	0.126737	7.89039	7.89039
sp|P49908|SEPP1_HUMAN	Selenoprotein P OS=Homo sapiens GN=SEPP1 PE=1 SV=3	1	1.4347	1.63368	0.612114	-1.63368
sp|P00441|SODC_HUMAN	Superoxide dismutase [Cu-Zn] OS=Homo sapiens GN=SOD1 PE=1 SV=2	1	0.5925	0.674675	1.48219	1.48219
sp|Q6UWJ1|TMCO3_HUMAN	Transmembrane and coiled-coil domain-containing protein 3 OS=Homo sapiens GN=TMCO3 PE=2 SV=1	1	4.1382	4.71214	0.212218	-4.71214
sp|A8MWP4|YU008_HUMAN	Putative uncharacterized protein ENSP00000383251 OS=Homo sapiens PE=5 SV=1	1	1.1722	1.33478	0.74919	-1.33478
sp|P02763|A1AG1_HUMAN	Alpha-1-acid glycoprotein 1 OS=Homo sapiens GN=ORM1 PE=1 SV=1	1	2.6112	2.97335	0.33632	-2.97335
sp|P02656|APOC3_HUMAN	Apolipoprotein C-III OS=Homo sapiens GN=APOC3 PE=1 SV=1	1	0.9985	1.13698	0.879519	-1.13698
sp|Q9HBI5|CC014_HUMAN	Uncharacterized protein C3orf14 OS=Homo sapiens GN=C3orf14 PE=2 SV=1	1	1.2568	1.43111	0.698759	-1.43111
sp|P05113|IL5_HUMAN	Interleukin-5 OS=Homo sapiens GN=IL5 PE=1 SV=1	1	1.2568	1.43111	0.698759	-1.43111
sp|Q9Y2B4|T53G5_HUMAN	TP53-target gene 5 protein OS=Homo sapiens GN=TP53TG5 PE=1 SV=1	1	1.2568	1.43111	0.698759	-1.43111
sp|P06276|CHLE_HUMAN	Cholinesterase OS=Homo sapiens GN=BCHE PE=1 SV=1	1	1.4775	1.68242	0.594382	-1.68242
sp|P14174|MIF_HUMAN	Macrophage migration inhibitory factor OS=Homo sapiens GN=MIF PE=1 SV=4	1	0.5924	0.674562	1.48244	1.48244
sp|P41222|PTGDS_HUMAN	Prostaglandin-H2 D-isomerase OS=Homo sapiens GN=PTGDS PE=1 SV=1	1	0.6257	0.71248	1.40355	1.40355
sp|P19652|A1AG2_HUMAN	Alpha-1-acid glycoprotein 2 OS=Homo sapiens GN=ORM2 PE=1 SV=2	1	2.0434	2.3268	0.429774	-2.3268
sp|P02654|APOC1_HUMAN	Apolipoprotein C-I OS=Homo sapiens GN=APOC1 PE=1 SV=1	1	1.2481	1.4212	0.70363	-1.4212
sp|P02746|C1QB_HUMAN	Complement C1q subcomponent subunit B OS=Homo sapiens GN=C1QB PE=1 SV=2	1	0.4202	0.478479	2.08996	2.08996
sp|P08123|CO1A2_HUMAN	Collagen alpha-2(I) chain OS=Homo sapiens GN=COL1A2 PE=1 SV=6	1	2.2327	2.54236	0.393335	-2.54236
sp|P20908|CO5A1_HUMAN	Collagen alpha-1(V) chain OS=Homo sapiens GN=COL5A1 PE=1 SV=3	1	0.326	0.371214	2.69387	2.69387
sp|Q9UBP4|DKK3_HUMAN	Dickkopf-related protein 3 OS=Homo sapiens GN=DKK3 PE=1 SV=1	1	1.8822	2.14325	0.466582	-2.14325
sp|Q96JB1|DYH8_HUMAN	Dynein heavy chain 8, axonemal OS=Homo sapiens GN=DNAH8 PE=1 SV=2	1	0.7495	0.85345	1.17171	1.17171
sp|P06733|ENOA_HUMAN	Alpha-enolase OS=Homo sapiens GN=ENO1 PE=1 SV=2	1	0.05	0.0569346	17.564	17.564
sp|Q9UGM5|FETUB_HUMAN	Fetuin-B OS=Homo sapiens GN=FETUB PE=1 SV=2	1	0.7228	0.823047	1.215	1.215
sp|P52565|GDIR1_HUMAN	Rho GDP-dissociation inhibitor 1 OS=Homo sapiens GN=ARHGDIA PE=1 SV=3	1	0.3256	0.370758	2.69717	2.69717
sp|P08631|HCK_HUMAN	Tyrosine-protein kinase HCK OS=Homo sapiens GN=HCK PE=1 SV=5	1	5.2881	6.02152	0.166071	-6.02152
sp|Q9Y2F5|K0947_HUMAN	Uncharacterized protein KIAA0947 OS=Homo sapiens GN=KIAA0947 PE=1 SV=4	1	3.1919	3.63459	0.275134	-3.63459
sp|P14151|LYAM1_HUMAN	L-selectin OS=Homo sapiens GN=SELL PE=1 SV=2	1	0.6654	0.757686	1.31981	1.31981
sp|P08253|MMP2_HUMAN	72 kDa type IV collagenase OS=Homo sapiens GN=MMP2 PE=1 SV=2	1	0.5861	0.667388	1.49838	1.49838
sp|Q149M9|NWD1_HUMAN	NACHT and WD repeat domain-containing protein 1 OS=Homo sapiens GN=NWD1 PE=2 SV=2	1	0.2921	0.332612	3.0065	3.0065
sp|P98161|PKD1_HUMAN	Polycystin-1 OS=Homo sapiens GN=PKD1 PE=1 SV=3	1	0.8222	0.936233	1.06811	1.06811
sp|P55058|PLTP_HUMAN	Phospholipid transfer protein OS=Homo sapiens GN=PLTP PE=1 SV=1	1	0.29	0.330221	3.02828	3.02828
sp|Q9NYN1|RASLC_HUMAN	Ras-like protein family member 12 OS=Homo sapiens GN=RASL12 PE=1 SV=1	1	0.7456	0.849009	1.17784	1.17784
sp|Q7Z7G0|TARSH_HUMAN	Target of Nesh-SH3 OS=Homo sapiens GN=ABI3BP PE=1 SV=1	1	3.3132	3.77272	0.265061	-3.77272
sp|Q8WVS4|WDR60_HUMAN	WD repeat-containing protein 60 OS=Homo sapiens GN=WDR60 PE=1 SV=2	1	20	22.7739	0.04391	-22.7739
sp|Q9UK55|ZPI_HUMAN	Protein Z-dependent protease inhibitor OS=Homo sapiens GN=SERPINA10 PE=1 SV=1	1	0.6831	0.777841	1.28561	1.28561
sp|P01009|A1AT_HUMAN	Alpha-1-antitrypsin OS=Homo sapiens GN=SERPINA1 PE=1 SV=3	1	1.7999	2.04953	0.487916	-2.04953
sp|Q9P2G1|AKIB1_HUMAN	Ankyrin repeat and IBR domain-containing protein 1 OS=Homo sapiens GN=ANKIB1 PE=1 SV=3	1	1.248	1.42109	0.703686	-1.42109
sp|P04083|ANXA1_HUMAN	Annexin A1 OS=Homo sapiens GN=ANXA1 PE=1 SV=2	1	0.8466	0.964017	1.03733	1.03733
sp|O14791|APOL1_HUMAN	Apolipoprotein L1 OS=Homo sapiens GN=APOL1 PE=1 SV=5	1	0.7497	0.853678	1.1714	1.1714
sp|Q96IY4|CBPB2_HUMAN	Carboxypeptidase B2 OS=Homo sapiens GN=CPB2 PE=1 SV=1	1	2.5104	2.85857	0.349825	-2.85857
sp|P42695|CNDD3_HUMAN	Condensin-2 complex subunit D3 OS=Homo sapiens GN=NCAPD3 PE=1 SV=2	1	0.8222	0.936233	1.06811	1.06811
sp|Q96A23|CPNE4_HUMAN	Copine-4 OS=Homo sapiens GN=CPNE4 PE=2 SV=1	1	0.8584	0.977454	1.02307	1.02307
sp|Q8IXM2|CQ049_HUMAN	MLL1/MLL complex subunit C17orf49 OS=Homo sapiens GN=C17orf49 PE=1 SV=1	1	1.6941	1.92906	0.518387	-1.92906
sp|O94760|DDAH1_HUMAN	N(G),N(G)-dimethylarginine dimethylaminohydrolase 1 OS=Homo sapiens GN=DDAH1 PE=1 SV=3	1	0.7474	0.851059	1.17501	1.17501
sp|Q8IYB7|DI3L2_HUMAN	DIS3-like exonuclease 2 OS=Homo sapiens GN=DIS3L2 PE=1 SV=3	1	0.3412	0.388522	2.57386	2.57386
sp|P42704|LPPRC_HUMAN	Leucine-rich PPR motif-containing protein, mitochondrial OS=Homo sapiens GN=LRPPRC PE=1 SV=3	1	0.3412	0.388522	2.57386	2.57386
sp|Q13395|TARB1_HUMAN	Probable methyltransferase TARBP1 OS=Homo sapiens GN=TARBP1 PE=1 SV=1	1	0.3412	0.388522	2.57386	2.57386
sp|Q8IV48|ERI1_HUMAN	3'-5' exoribonuclease 1 OS=Homo sapiens GN=ERI1 PE=1 SV=3	1	1.1471	1.30619	0.765583	-1.30619
sp|Q9NZB2|F120A_HUMAN	Constitutive coactivator of PPAR-gamma-like protein 1 OS=Homo sapiens GN=FAM120A PE=1 SV=2	1	0.6279	0.714985	1.39863	1.39863
sp|P03951|FA11_HUMAN	Coagulation factor XI OS=Homo sapiens GN=F11 PE=1 SV=1	1	1.1618	1.32293	0.755896	-1.32293
sp|P23142|FBLN1_HUMAN	Fibulin-1 OS=Homo sapiens GN=FBLN1 PE=1 SV=4	1	2.2701	2.58495	0.386855	-2.58495
sp|Q9H9S5|FKRP_HUMAN	Fukutin-related protein OS=Homo sapiens GN=FKRP PE=1 SV=1	1	0.4125	0.469711	2.12897	2.12897
sp|P31512|FMO4_HUMAN	Dimethylaniline monooxygenase [N-oxide-forming] 4 OS=Homo sapiens GN=FMO4 PE=2 SV=3	1	0.3405	0.387725	2.57915	2.57915
sp|P16260|GDC_HUMAN	Graves disease carrier protein OS=Homo sapiens GN=SLC25A16 PE=2 SV=3	1	20	22.7739	0.04391	-22.7739
sp|Q8NBJ4|GOLM1_HUMAN	Golgi membrane protein 1 OS=Homo sapiens GN=GOLM1 PE=1 SV=1	1	0.1975	0.224892	4.44658	4.44658
sp|P14618|KPYM_HUMAN	Pyruvate kinase isozymes M1/M2 OS=Homo sapiens GN=PKM2 PE=1 SV=4	1	0.4507	0.513209	1.94852	1.94852
sp|Q12912|LRMP_HUMAN	Lymphoid-restricted membrane protein OS=Homo sapiens GN=LRMP PE=1 SV=2	1	1.005	1.14439	0.873831	-1.14439
sp|Q9ULK4|MED23_HUMAN	Mediator of RNA polymerase II transcription subunit 23 OS=Homo sapiens GN=MED23 PE=1 SV=2	1	1.1268	1.28308	0.779375	-1.28308
sp|Q8TC59|PIWL2_HUMAN	Piwi-like protein 2 OS=Homo sapiens GN=PIWIL2 PE=2 SV=1	1	1.0914	1.24277	0.804655	-1.24277
sp|Q8IVG5|SAM9L_HUMAN	Sterile alpha motif domain-containing protein 9-like OS=Homo sapiens GN=SAMD9L PE=1 SV=2	1	1.0914	1.24277	0.804655	-1.24277
sp|A4D2B8|PM2L1_HUMAN	Putative postmeiotic segregation increased 2-like protein 1 OS=Homo sapiens GN=PMS2L1 PE=5 SV=1	1	8.4518	9.624	0.103907	-9.624
sp|Q13400|PM2L8_HUMAN	Postmeiotic segregation increased 2-like protein 8 OS=Homo sapiens GN=PMS2L8 PE=3 SV=1	1	8.4518	9.624	0.103907	-9.624
sp|P27918|PROP_HUMAN	Properdin OS=Homo sapiens GN=CFP PE=1 SV=2	1	1.9362	2.20474	0.453569	-2.20474
sp|Q8NHV9|RHXF1_HUMAN	Rhox homeobox family member 1 OS=Homo sapiens GN=RHOXF1 PE=2 SV=1	1	0.8402	0.95673	1.04523	1.04523
sp|Q14524|SCN5A_HUMAN	Sodium channel protein type 5 subunit alpha OS=Homo sapiens GN=SCN5A PE=1 SV=2	1	1.2051	1.37224	0.728736	-1.37224
sp|P37802|TAGL2_HUMAN	Transgelin-2 OS=Homo sapiens GN=TAGLN2 PE=1 SV=3	1	0.2831	0.322364	3.10208	3.10208
sp|Q8WZ42|TITIN_HUMAN	Titin OS=Homo sapiens GN=TTN PE=1 SV=2	1	1.3324	1.51719	0.659111	-1.51719
sp|Q76NI1|VKIND_HUMAN	Protein very KIND OS=Homo sapiens GN=KNDC1 PE=2 SV=2	1	1.0318	1.1749	0.851134	-1.1749
sp|Q9Y4P8|WIPI2_HUMAN	WD repeat domain phosphoinositide-interacting protein 2 OS=Homo sapiens GN=WIPI2 PE=1 SV=1	1	15.3333	17.4599	0.057274	-17.4599
sp|Q9UQR1|ZN148_HUMAN	Zinc finger protein 148 OS=Homo sapiens GN=ZNF148 PE=1 SV=2	1	0.5807	0.661239	1.51231	1.51231
sp|Q9UDV6|ZN212_HUMAN	Zinc finger protein 212 OS=Homo sapiens GN=ZNF212 PE=1 SV=3	1	0.5336	0.607606	1.6458	1.6458
Table S2-Late2
UniProt accession number	Protein name	Unique Peptide Count	18O/16O intensity	Normalized ratio	OA/Healthy protein ratio	Fold changes
sp|P04114|APOB_HUMAN	Apolipoprotein B-100 OS=Homo sapiens GN=APOB PE=1 SV=1	103	1.014	0.901333	1.10947	1.10947
sp|P02751|FINC_HUMAN	Fibronectin OS=Homo sapiens GN=FN1 PE=1 SV=3	67	1.2833	1.14071	0.876646	-1.14071
sp|P0C0L4|CO4A_HUMAN	Complement C4-A OS=Homo sapiens GN=C4A PE=1 SV=1	57	1.6379	1.45591	0.686855	-1.45591
sp|P0C0L5|CO4B_HUMAN	Complement C4-B OS=Homo sapiens GN=C4B PE=1 SV=1	57	1.6379	1.45591	0.686855	-1.45591
sp|P08603|CFAH_HUMAN	Complement factor H OS=Homo sapiens GN=CFH PE=1 SV=4	46	1.0393	0.923822	1.08246	1.08246
sp|P00450|CERU_HUMAN	Ceruloplasmin OS=Homo sapiens GN=CP PE=1 SV=1	37	1.3466	1.19698	0.835437	-1.19698
sp|P02774|VTDB_HUMAN	Vitamin D-binding protein OS=Homo sapiens GN=GC PE=1 SV=1	33	1.4965	1.33022	0.751754	-1.33022
sp|P02790|HEMO_HUMAN	Hemopexin OS=Homo sapiens GN=HPX PE=1 SV=2	29	1.4095	1.25289	0.798155	-1.25289
sp|P02787|TRFE_HUMAN	Serotransferrin OS=Homo sapiens GN=TF PE=1 SV=2	29	3.2446	2.88409	0.34673	-2.88409
sp|P00747|PLMN_HUMAN	Plasminogen OS=Homo sapiens GN=PLG PE=1 SV=2	29	1.4538	1.29227	0.773834	-1.29227
sp|Q14624|ITIH4_HUMAN	Inter-alpha-trypsin inhibitor heavy chain H4 OS=Homo sapiens GN=ITIH4 PE=1 SV=4	28	1.0116	0.8992	1.1121	1.1121
sp|P00751|CFAB_HUMAN	Complement factor B OS=Homo sapiens GN=CFB PE=1 SV=2	26	1.1371	1.01076	0.989359	-1.01076
sp|P43652|AFAM_HUMAN	Afamin OS=Homo sapiens GN=AFM PE=1 SV=1	26	1.6244	1.44391	0.692563	-1.44391
sp|P00734|THRB_HUMAN	Prothrombin OS=Homo sapiens GN=F2 PE=1 SV=2	26	1.5489	1.3768	0.726322	-1.3768
sp|P06727|APOA4_HUMAN	Apolipoprotein A-IV OS=Homo sapiens GN=APOA4 PE=1 SV=3	26	1.2529	1.11369	0.897917	-1.11369
sp|P01031|CO5_HUMAN	Complement C5 OS=Homo sapiens GN=C5 PE=1 SV=4	24	0.8679	0.771467	1.29623	1.29623
sp|P06396|GELS_HUMAN	Gelsolin OS=Homo sapiens GN=GSN PE=1 SV=1	23	2.9597	2.63084	0.380106	-2.63084
sp|P01008|ANT3_HUMAN	Antithrombin-III OS=Homo sapiens GN=SERPINC1 PE=1 SV=1	21	1.7802	1.5824	0.631951	-1.5824
sp|P01011|AACT_HUMAN	Alpha-1-antichymotrypsin OS=Homo sapiens GN=SERPINA3 PE=1 SV=2	19	1.0034	0.891911	1.12119	1.12119
sp|P19823|ITIH2_HUMAN	Inter-alpha-trypsin inhibitor heavy chain H2 OS=Homo sapiens GN=ITIH2 PE=1 SV=2	19	1.4775	1.31333	0.761421	-1.31333
sp|P01042|KNG1_HUMAN	Kininogen-1 OS=Homo sapiens GN=KNG1 PE=1 SV=2	18	1.2431	1.10498	0.904996	-1.10498
sp|P10643|CO7_HUMAN	Complement component C7 OS=Homo sapiens GN=C7 PE=1 SV=2	18	1.2138	1.07893	0.926841	-1.07893
sp|Q92954|PRG4_HUMAN	Proteoglycan 4 OS=Homo sapiens GN=PRG4 PE=1 SV=2	17	1.1029	0.980356	1.02004	1.02004
sp|P01023|A2MG_HUMAN	Alpha-2-macroglobulin OS=Homo sapiens GN=A2M PE=1 SV=2	17	1.028	0.913778	1.09436	1.09436
sp|P02679|FIBG_HUMAN	Fibrinogen gamma chain OS=Homo sapiens GN=FGG PE=1 SV=3	16	0.1724	0.153244	6.52552	6.52552
sp|P01024|CO3_HUMAN	Complement C3 OS=Homo sapiens GN=C3 PE=1 SV=2	16	0.762	0.677333	1.47638	1.47638
sp|P05155|IC1_HUMAN	Plasma protease C1 inhibitor OS=Homo sapiens GN=SERPING1 PE=1 SV=2	15	1.251	1.112	0.899281	-1.112
sp|P19827|ITIH1_HUMAN	Inter-alpha-trypsin inhibitor heavy chain H1 OS=Homo sapiens GN=ITIH1 PE=1 SV=3	15	1.563	1.38933	0.71977	-1.38933
sp|P02675|FIBB_HUMAN	Fibrinogen beta chain OS=Homo sapiens GN=FGB PE=1 SV=2	15	0.1881	0.1672	5.98086	5.98086
sp|P13671|CO6_HUMAN	Complement component C6 OS=Homo sapiens GN=C6 PE=1 SV=3	15	1.0958	0.974044	1.02665	1.02665
sp|P04217|A1BG_HUMAN	Alpha-1B-glycoprotein OS=Homo sapiens GN=A1BG PE=1 SV=3	14	1.4524	1.29102	0.77458	-1.29102
sp|P05156|CFAI_HUMAN	Complement factor I OS=Homo sapiens GN=CFI PE=1 SV=1	14	1.2205	1.08489	0.921753	-1.08489
sp|P35858|ALS_HUMAN	Insulin-like growth factor-binding protein complex acid labile subunit OS=Homo sapiens GN=IGFALS PE=1 SV=1	14	1.1762	1.04551	0.95647	-1.04551
sp|P02749|APOH_HUMAN	Beta-2-glycoprotein 1 OS=Homo sapiens GN=APOH PE=1 SV=3	13	0.9896	0.879644	1.13682	1.13682
sp|P01019|ANGT_HUMAN	Angiotensinogen OS=Homo sapiens GN=AGT PE=1 SV=1	13	1.4849	1.31991	0.757627	-1.31991
sp|P04196|HRG_HUMAN	Histidine-rich glycoprotein OS=Homo sapiens GN=HRG PE=1 SV=1	13	1.1142	0.9904	1.00969	1.00969
sp|P02671|FIBA_HUMAN	Fibrinogen alpha chain OS=Homo sapiens GN=FGA PE=1 SV=2	13	0.3137	0.278844	3.58623	3.58623
sp|P02768|ALBU_HUMAN	Serum albumin OS=Homo sapiens GN=ALB PE=1 SV=2	13	2.5124	2.23324	0.447779	-2.23324
sp|P25311|ZA2G_HUMAN	Zinc-alpha-2-glycoprotein OS=Homo sapiens GN=AZGP1 PE=1 SV=2	12	1.5649	1.39102	0.718896	-1.39102
sp|P49747|COMP_HUMAN	Cartilage oligomeric matrix protein OS=Homo sapiens GN=COMP PE=1 SV=2	12	2.7952	2.48462	0.402476	-2.48462
sp|P68871|HBB_HUMAN	Hemoglobin subunit beta OS=Homo sapiens GN=HBB PE=1 SV=2	11	13.6113	12.0989	0.0826519	-12.0989
sp|P02760|AMBP_HUMAN	Protein AMBP OS=Homo sapiens GN=AMBP PE=1 SV=1	11	1.3415	1.19244	0.838613	-1.19244
sp|P05546|HEP2_HUMAN	Heparin cofactor 2 OS=Homo sapiens GN=SERPIND1 PE=1 SV=3	11	1.0617	0.943733	1.05962	1.05962
sp|P51884|LUM_HUMAN	Lumican OS=Homo sapiens GN=LUM PE=1 SV=2	11	1.2118	1.07716	0.928371	-1.07716
sp|P06681|CO2_HUMAN	Complement C2 OS=Homo sapiens GN=C2 PE=1 SV=2	11	1.1386	1.01209	0.988056	-1.01209
sp|P04004|VTNC_HUMAN	Vitronectin OS=Homo sapiens GN=VTN PE=1 SV=1	10	1.7516	1.55698	0.64227	-1.55698
sp|P60709|ACTB_HUMAN	Actin, cytoplasmic 1 OS=Homo sapiens GN=ACTB PE=1 SV=1	10	0.4849	0.431022	2.32007	2.32007
sp|P63261|ACTG_HUMAN	Actin, cytoplasmic 2 OS=Homo sapiens GN=ACTG1 PE=1 SV=1	10	0.4849	0.431022	2.32007	2.32007
sp|P29622|KAIN_HUMAN	Kallistatin OS=Homo sapiens GN=SERPINA4 PE=1 SV=3	10	1.3634	1.21191	0.825143	-1.21191
sp|P02748|CO9_HUMAN	Complement component C9 OS=Homo sapiens GN=C9 PE=1 SV=2	10	0.7275	0.646667	1.54639	1.54639
sp|P02765|FETUA_HUMAN	Alpha-2-HS-glycoprotein OS=Homo sapiens GN=AHSG PE=1 SV=1	9	1.6719	1.48613	0.672887	-1.48613
sp|P00748|FA12_HUMAN	Coagulation factor XII OS=Homo sapiens GN=F12 PE=1 SV=2	9	1.5025	1.33556	0.748752	-1.33556
sp|P36955|PEDF_HUMAN	Pigment epithelium-derived factor OS=Homo sapiens GN=SERPINF1 PE=1 SV=3	9	1.8012	1.60107	0.624584	-1.60107
sp|P03952|KLKB1_HUMAN	Plasma kallikrein OS=Homo sapiens GN=KLKB1 PE=1 SV=1	9	0.9252	0.8224	1.21595	1.21595
sp|P02649|APOE_HUMAN	Apolipoprotein E OS=Homo sapiens GN=APOE PE=1 SV=1	9	1.4389	1.27902	0.781847	-1.27902
sp|P12111|CO6A3_HUMAN	Collagen alpha-3(VI) chain OS=Homo sapiens GN=COL6A3 PE=1 SV=4	9	0.7099	0.631022	1.58473	1.58473
sp|P69905|HBA_HUMAN	Hemoglobin subunit alpha OS=Homo sapiens GN=HBA1 PE=1 SV=2	8	9.3059	8.27191	0.120891	-8.27191
sp|P08697|A2AP_HUMAN	Alpha-2-antiplasmin OS=Homo sapiens GN=SERPINF2 PE=1 SV=3	8	1.6172	1.43751	0.695647	-1.43751
sp|P10909|CLUS_HUMAN	Clusterin OS=Homo sapiens GN=CLU PE=1 SV=1	8	0.971	0.863111	1.1586	1.1586
sp|P07357|CO8A_HUMAN	Complement component C8 alpha chain OS=Homo sapiens GN=C8A PE=1 SV=2	8	1.3337	1.18551	0.843518	-1.18551
sp|Q15063|POSTN_HUMAN	Periostin OS=Homo sapiens GN=POSTN PE=1 SV=2	8	1.7774	1.57991	0.632947	-1.57991
sp|P00736|C1R_HUMAN	Complement C1r subcomponent OS=Homo sapiens GN=C1R PE=1 SV=2	8	0.7154	0.635911	1.57255	1.57255
sp|P02452|CO1A1_HUMAN	Collagen alpha-1(I) chain OS=Homo sapiens GN=COL1A1 PE=1 SV=4	8	0.3615	0.321333	3.11203	3.11203
sp|P02753|RET4_HUMAN	Retinol-binding protein 4 OS=Homo sapiens GN=RBP4 PE=1 SV=3	7	1.7369	1.54391	0.647706	-1.54391
sp|O75882|ATRN_HUMAN	Attractin OS=Homo sapiens GN=ATRN PE=1 SV=2	7	1.322	1.17511	0.850983	-1.17511
sp|P02750|A2GL_HUMAN	Leucine-rich alpha-2-glycoprotein OS=Homo sapiens GN=LRG1 PE=1 SV=2	7	1.1818	1.05049	0.951938	-1.05049
sp|P00738|HPT_HUMAN	Haptoglobin OS=Homo sapiens GN=HP PE=1 SV=1	7	0.1351	0.120089	8.32717	8.32717
sp|P05452|TETN_HUMAN	Tetranectin OS=Homo sapiens GN=CLEC3B PE=1 SV=2	7	1.3244	1.17724	0.849441	-1.17724
sp|Q16610|ECM1_HUMAN	Extracellular matrix protein 1 OS=Homo sapiens GN=ECM1 PE=1 SV=2	7	2.1623	1.92204	0.520279	-1.92204
sp|P07358|CO8B_HUMAN	Complement component C8 beta chain OS=Homo sapiens GN=C8B PE=1 SV=3	7	1.1415	1.01467	0.985545	-1.01467
sp|P02647|APOA1_HUMAN	Apolipoprotein A-I OS=Homo sapiens GN=APOA1 PE=1 SV=1	6	0.7659	0.6808	1.46886	1.46886
sp|P02766|TTHY_HUMAN	Transthyretin OS=Homo sapiens GN=TTR PE=1 SV=1	6	1.3181	1.17164	0.853501	-1.17164
sp|Q03591|FHR1_HUMAN	Complement factor H-related protein 1 OS=Homo sapiens GN=CFHR1 PE=1 SV=2	6	0.876	0.778667	1.28425	1.28425
sp|P24821|TENA_HUMAN	Tenascin OS=Homo sapiens GN=TNC PE=1 SV=3	6	0.5345	0.475111	2.10477	2.10477
sp|P07360|CO8G_HUMAN	Complement component C8 gamma chain OS=Homo sapiens GN=C8G PE=1 SV=3	5	1.2485	1.10978	0.901081	-1.10978
sp|P02652|APOA2_HUMAN	Apolipoprotein A-II OS=Homo sapiens GN=APOA2 PE=1 SV=1	5	3.3566	2.98364	0.335161	-2.98364
sp|P62988|UBIQ_HUMAN	Ubiquitin OS=Homo sapiens GN=RPS27A PE=1 SV=1	5	1.7732	1.57618	0.634446	-1.57618
sp|P05543|THBG_HUMAN	Thyroxine-binding globulin OS=Homo sapiens GN=SERPINA7 PE=1 SV=2	5	1.0552	0.937956	1.06615	1.06615
sp|P08185|CBG_HUMAN	Corticosteroid-binding globulin OS=Homo sapiens GN=SERPINA6 PE=1 SV=1	5	1.4476	1.28676	0.777148	-1.28676
sp|P02743|SAMP_HUMAN	Serum amyloid P-component OS=Homo sapiens GN=APCS PE=1 SV=2	5	0.8989	0.799022	1.25153	1.25153
sp|Q15582|BGH3_HUMAN	Transforming growth factor-beta-induced protein ig-h3 OS=Homo sapiens GN=TGFBI PE=1 SV=1	5	0.4503	0.400267	2.49833	2.49833
sp|Q9NQ79|CRAC1_HUMAN	Cartilage acidic protein 1 OS=Homo sapiens GN=CRTAC1 PE=1 SV=2	5	1.1516	1.02364	0.976902	-1.02364
sp|Q96PD5|PGRP2_HUMAN	N-acetylmuramoyl-L-alanine amidase OS=Homo sapiens GN=PGLYRP2 PE=1 SV=1	5	1.598	1.42044	0.704005	-1.42044
sp|O75636|FCN3_HUMAN	Ficolin-3 OS=Homo sapiens GN=FCN3 PE=1 SV=2	5	0.6606	0.5872	1.703	1.703
sp|P13611|CSPG2_HUMAN	Versican core protein OS=Homo sapiens GN=VCAN PE=1 SV=3	5	6.1056	5.4272	0.184257	-5.4272
sp|P43251|BTD_HUMAN	Biotinidase OS=Homo sapiens GN=BTD PE=1 SV=2	4	2.3167	2.05929	0.485605	-2.05929
sp|Q562R1|ACTBL_HUMAN	Beta-actin-like protein 2 OS=Homo sapiens GN=ACTBL2 PE=1 SV=2	4	0.5407	0.480622	2.08064	2.08064
sp|P02746|C1QB_HUMAN	Complement C1q subcomponent subunit B OS=Homo sapiens GN=C1QB PE=1 SV=2	4	0.6806	0.604978	1.65295	1.65295
sp|P43320|CRBB2_HUMAN	Beta-crystallin B2 OS=Homo sapiens GN=CRYBB2 PE=1 SV=2	4	8.2589	7.34124	0.136217	-7.34124
sp|P16112|PGCA_HUMAN	Aggrecan core protein OS=Homo sapiens GN=ACAN PE=1 SV=2	4	31.3046	27.8263	0.0359372	-27.8263
sp|P13645|K1C10_HUMAN	Keratin, type I cytoskeletal 10 OS=Homo sapiens GN=KRT10 PE=1 SV=6	4	1.078	0.958222	1.0436	1.0436
sp|P36980|FHR2_HUMAN	Complement factor H-related protein 2 OS=Homo sapiens GN=CFHR2 PE=1 SV=1	4	0.9217	0.819289	1.22057	1.22057
sp|P62805|H4_HUMAN	Histone H4 OS=Homo sapiens GN=HIST1H4A PE=1 SV=2	4	0.6336	0.5632	1.77557	1.77557
sp|P00746|CFAD_HUMAN	Complement factor D OS=Homo sapiens GN=CFD PE=1 SV=5	4	3.6454	3.24036	0.308608	-3.24036
sp|P08123|CO1A2_HUMAN	Collagen alpha-2(I) chain OS=Homo sapiens GN=COL1A2 PE=1 SV=6	4	0.254	0.225778	4.42913	4.42913
sp|P02763|A1AG1_HUMAN	Alpha-1-acid glycoprotein 1 OS=Homo sapiens GN=ORM1 PE=1 SV=1	4	0.1971	0.1752	5.70776	5.70776
sp|O43707|ACTN4_HUMAN	Alpha-actinin-4 OS=Homo sapiens GN=ACTN4 PE=1 SV=2	4	0.6822	0.6064	1.64908	1.64908
sp|P10915|HPLN1_HUMAN	Hyaluronan and proteoglycan link protein 1 OS=Homo sapiens GN=HAPLN1 PE=2 SV=2	4	30.1019	26.7572	0.0373731	-26.7572
sp|P01009|A1AT_HUMAN	Alpha-1-antitrypsin OS=Homo sapiens GN=SERPINA1 PE=1 SV=3	4	0.7946	0.706311	1.41581	1.41581
sp|P02461|CO3A1_HUMAN	Collagen alpha-1(III) chain OS=Homo sapiens GN=COL3A1 PE=1 SV=4	4	0.1317	0.117067	8.54214	8.54214
sp|P03951|FA11_HUMAN	Coagulation factor XI OS=Homo sapiens GN=F11 PE=1 SV=1	4	0.9988	0.887822	1.12635	1.12635
sp|Q15113|PCOC1_HUMAN	Procollagen C-endopeptidase enhancer 1 OS=Homo sapiens GN=PCOLCE PE=1 SV=2	4	0.6114	0.543467	1.84004	1.84004
sp|P02747|C1QC_HUMAN	Complement C1q subcomponent subunit C OS=Homo sapiens GN=C1QC PE=1 SV=3	3	0.6443	0.572711	1.74608	1.74608
sp|P20742|PZP_HUMAN	Pregnancy zone protein OS=Homo sapiens GN=PZP PE=1 SV=4	3	0.8524	0.757689	1.3198	1.3198
sp|P02745|C1QA_HUMAN	Complement C1q subcomponent subunit A OS=Homo sapiens GN=C1QA PE=1 SV=2	3	0.6305	0.560444	1.7843	1.7843
sp|Q9UGM5|FETUB_HUMAN	Fetuin-B OS=Homo sapiens GN=FETUB PE=1 SV=2	3	1.4563	1.29449	0.772506	-1.29449
sp|P36222|CH3L1_HUMAN	Chitinase-3-like protein 1 OS=Homo sapiens GN=CHI3L1 PE=1 SV=2	3	0.5117	0.454844	2.19855	2.19855
sp|P23142|FBLN1_HUMAN	Fibulin-1 OS=Homo sapiens GN=FBLN1 PE=1 SV=4	3	2.2369	1.98836	0.502928	-1.98836
sp|Q14520|HABP2_HUMAN	Hyaluronan-binding protein 2 OS=Homo sapiens GN=HABP2 PE=1 SV=1	3	1.0812	0.961067	1.04051	1.04051
sp|P07437|TBB5_HUMAN	Tubulin beta chain OS=Homo sapiens GN=TUBB PE=1 SV=2	3	0.8112	0.721067	1.38683	1.38683
sp|Q06033|ITIH3_HUMAN	Inter-alpha-trypsin inhibitor heavy chain H3 OS=Homo sapiens GN=ITIH3 PE=1 SV=2	3	1.1652	1.03573	0.965499	-1.03573
sp|P04075|ALDOA_HUMAN	Fructose-bisphosphate aldolase A OS=Homo sapiens GN=ALDOA PE=1 SV=2	3	0.8401	0.746756	1.33913	1.33913
sp|P16402|H13_HUMAN	Histone H1.3 OS=Homo sapiens GN=HIST1H1D PE=1 SV=2	3	1.0274	0.913244	1.095	1.095
sp|P05154|IPSP_HUMAN	Plasma serine protease inhibitor OS=Homo sapiens GN=SERPINA5 PE=1 SV=2	3	2.3237	2.06551	0.484142	-2.06551
sp|P33778|H2B1B_HUMAN	Histone H2B type 1-B OS=Homo sapiens GN=HIST1H2BB PE=1 SV=2	3	0.4271	0.379644	2.63404	2.63404
sp|P62807|H2B1C_HUMAN	Histone H2B type 1-C/E/F/G/I OS=Homo sapiens GN=HIST1H2BC PE=1 SV=4	3	0.4271	0.379644	2.63404	2.63404
sp|P58876|H2B1D_HUMAN	Histone H2B type 1-D OS=Homo sapiens GN=HIST1H2BD PE=1 SV=2	3	0.4271	0.379644	2.63404	2.63404
sp|Q93079|H2B1H_HUMAN	Histone H2B type 1-H OS=Homo sapiens GN=HIST1H2BH PE=1 SV=3	3	0.4271	0.379644	2.63404	2.63404
sp|P06899|H2B1J_HUMAN	Histone H2B type 1-J OS=Homo sapiens GN=HIST1H2BJ PE=1 SV=3	3	0.4271	0.379644	2.63404	2.63404
sp|O60814|H2B1K_HUMAN	Histone H2B type 1-K OS=Homo sapiens GN=HIST1H2BK PE=1 SV=3	3	0.4271	0.379644	2.63404	2.63404
sp|Q99880|H2B1L_HUMAN	Histone H2B type 1-L OS=Homo sapiens GN=HIST1H2BL PE=1 SV=3	3	0.4271	0.379644	2.63404	2.63404
sp|Q99879|H2B1M_HUMAN	Histone H2B type 1-M OS=Homo sapiens GN=HIST1H2BM PE=1 SV=3	3	0.4271	0.379644	2.63404	2.63404
sp|Q99877|H2B1N_HUMAN	Histone H2B type 1-N OS=Homo sapiens GN=HIST1H2BN PE=1 SV=3	3	0.4271	0.379644	2.63404	2.63404
sp|P23527|H2B1O_HUMAN	Histone H2B type 1-O OS=Homo sapiens GN=HIST1H2BO PE=1 SV=3	3	0.4271	0.379644	2.63404	2.63404
sp|Q16778|H2B2E_HUMAN	Histone H2B type 2-E OS=Homo sapiens GN=HIST2H2BE PE=1 SV=3	3	0.4271	0.379644	2.63404	2.63404
sp|Q5QNW6|H2B2F_HUMAN	Histone H2B type 2-F OS=Homo sapiens GN=HIST2H2BF PE=1 SV=3	3	0.4271	0.379644	2.63404	2.63404
sp|Q8N257|H2B3B_HUMAN	Histone H2B type 3-B OS=Homo sapiens GN=HIST3H2BB PE=1 SV=3	3	0.4271	0.379644	2.63404	2.63404
sp|P57053|H2BFS_HUMAN	Histone H2B type F-S OS=Homo sapiens GN=H2BFS PE=1 SV=2	3	0.4271	0.379644	2.63404	2.63404
sp|P27918|PROP_HUMAN	Properdin OS=Homo sapiens GN=CFP PE=1 SV=2	3	1.7328	1.54027	0.649238	-1.54027
sp|P09871|C1S_HUMAN	Complement C1s subcomponent OS=Homo sapiens GN=C1S PE=1 SV=1	3	0.7457	0.662844	1.50865	1.50865
sp|P04264|K2C1_HUMAN	Keratin, type II cytoskeletal 1 OS=Homo sapiens GN=KRT1 PE=1 SV=6	3	2.2042	1.95929	0.510389	-1.95929
sp|P00338|LDHA_HUMAN	L-lactate dehydrogenase A chain OS=Homo sapiens GN=LDHA PE=1 SV=2	3	0.4813	0.427822	2.33742	2.33742
sp|Q7Z7G0|TARSH_HUMAN	Target of Nesh-SH3 OS=Homo sapiens GN=ABI3BP PE=1 SV=1	3	2.8418	2.52604	0.395876	-2.52604
sp|P60174|TPIS_HUMAN	Triosephosphate isomerase OS=Homo sapiens GN=TPI1 PE=1 SV=2	3	0.3141	0.2792	3.58166	3.58166
sp|P35908|K22E_HUMAN	Keratin, type II cytoskeletal 2 epidermal OS=Homo sapiens GN=KRT2 PE=1 SV=2	3	2.2137	1.96773	0.508199	-1.96773
sp|P08571|CD14_HUMAN	Monocyte differentiation antigen CD14 OS=Homo sapiens GN=CD14 PE=1 SV=2	2	0.546	0.485333	2.06044	2.06044
sp|P61769|B2MG_HUMAN	Beta-2-microglobulin OS=Homo sapiens GN=B2M PE=1 SV=1	2	1.711	1.52089	0.65751	-1.52089
sp|P00533|EGFR_HUMAN	Epidermal growth factor receptor OS=Homo sapiens GN=EGFR PE=1 SV=2	2	1.1756	1.04498	0.956958	-1.04498
sp|P0C0S8|H2A1_HUMAN	Histone H2A type 1 OS=Homo sapiens GN=HIST1H2AG PE=1 SV=2	2	1.125	1	1	1
sp|Q96QV6|H2A1A_HUMAN	Histone H2A type 1-A OS=Homo sapiens GN=HIST1H2AA PE=1 SV=3	2	1.125	1	1	1
sp|P04908|H2A1B_HUMAN	Histone H2A type 1-B/E OS=Homo sapiens GN=HIST1H2AB PE=1 SV=2	2	1.125	1	1	1
sp|Q93077|H2A1C_HUMAN	Histone H2A type 1-C OS=Homo sapiens GN=HIST1H2AC PE=1 SV=3	2	1.125	1	1	1
sp|P20671|H2A1D_HUMAN	Histone H2A type 1-D OS=Homo sapiens GN=HIST1H2AD PE=1 SV=2	2	1.125	1	1	1
sp|Q96KK5|H2A1H_HUMAN	Histone H2A type 1-H OS=Homo sapiens GN=HIST1H2AH PE=1 SV=3	2	1.125	1	1	1
sp|Q99878|H2A1J_HUMAN	Histone H2A type 1-J OS=Homo sapiens GN=HIST1H2AJ PE=1 SV=3	2	1.125	1	1	1
sp|Q6FI13|H2A2A_HUMAN	Histone H2A type 2-A OS=Homo sapiens GN=HIST2H2AA3 PE=1 SV=3	2	1.125	1	1	1
sp|Q16777|H2A2C_HUMAN	Histone H2A type 2-C OS=Homo sapiens GN=HIST2H2AC PE=1 SV=4	2	1.125	1	1	1
sp|Q7L7L0|H2A3_HUMAN	Histone H2A type 3 OS=Homo sapiens GN=HIST3H2A PE=1 SV=3	2	1.125	1	1	1
sp|Q9BTM1|H2AJ_HUMAN	Histone H2A.J OS=Homo sapiens GN=H2AFJ PE=1 SV=1	2	1.125	1	1	1
sp|Q71UI9|H2AV_HUMAN	Histone H2A.V OS=Homo sapiens GN=H2AFV PE=1 SV=3	2	1.125	1	1	1
sp|P16104|H2AX_HUMAN	Histone H2A.x OS=Homo sapiens GN=H2AFX PE=1 SV=2	2	1.125	1	1	1
sp|P0C0S5|H2AZ_HUMAN	Histone H2A.Z OS=Homo sapiens GN=H2AFZ PE=1 SV=2	2	1.125	1	1	1
sp|Q9Y5Y7|LYVE1_HUMAN	Lymphatic vessel endothelial hyaluronic acid receptor 1 OS=Homo sapiens GN=LYVE1 PE=1 SV=2	2	5.6134	4.98969	0.200413	-4.98969
sp|P06276|CHLE_HUMAN	Cholinesterase OS=Homo sapiens GN=BCHE PE=1 SV=1	2	1.198	1.06489	0.939065	-1.06489
sp|P05160|F13B_HUMAN	Coagulation factor XIII B chain OS=Homo sapiens GN=F13B PE=1 SV=3	2	1.0504	0.933689	1.07102	1.07102
sp|P17066|HSP76_HUMAN	Heat shock 70 kDa protein 6 OS=Homo sapiens GN=HSPA6 PE=1 SV=2	2	1.6714	1.48569	0.673088	-1.48569
sp|P48741|HSP77_HUMAN	Putative heat shock 70 kDa protein 7 OS=Homo sapiens GN=HSPA7 PE=5 SV=2	2	1.6714	1.48569	0.673088	-1.48569
sp|Q12805|FBLN3_HUMAN	EGF-containing fibulin-like extracellular matrix protein 1 OS=Homo sapiens GN=EFEMP1 PE=1 SV=2	2	3.2072	2.85084	0.350773	-2.85084
sp|Q04756|HGFA_HUMAN	Hepatocyte growth factor activator OS=Homo sapiens GN=HGFAC PE=1 SV=1	2	0.4294	0.381689	2.61993	2.61993
sp|P27169|PON1_HUMAN	Serum paraoxonase/arylesterase 1 OS=Homo sapiens GN=PON1 PE=1 SV=2	2	4.6707	4.15173	0.240863	-4.15173
sp|P08758|ANXA5_HUMAN	Annexin A5 OS=Homo sapiens GN=ANXA5 PE=1 SV=2	2	0.8599	0.764356	1.30829	1.30829
sp|P22792|CPN2_HUMAN	Carboxypeptidase N subunit 2 OS=Homo sapiens GN=CPN2 PE=1 SV=2	2	0.7695	0.684	1.46199	1.46199
sp|P49642|PRI1_HUMAN	DNA primase small subunit OS=Homo sapiens GN=PRIM1 PE=1 SV=1	2	1.4971	1.33076	0.751453	-1.33076
sp|P41222|PTGDS_HUMAN	Prostaglandin-H2 D-isomerase OS=Homo sapiens GN=PTGDS PE=1 SV=1	2	0.9581	0.851644	1.1742	1.1742
sp|P08670|VIME_HUMAN	Vimentin OS=Homo sapiens GN=VIM PE=1 SV=4	2	0.043	0.0382222	26.1628	26.1628
sp|P07333|CSF1R_HUMAN	Macrophage colony-stimulating factor 1 receptor OS=Homo sapiens GN=CSF1R PE=1 SV=2	2	1.0049	0.893244	1.11951	1.11951
sp|P02792|FRIL_HUMAN	Ferritin light chain OS=Homo sapiens GN=FTL PE=1 SV=2	2	0.1921	0.170756	5.85632	5.85632
sp|P24592|IBP6_HUMAN	Insulin-like growth factor-binding protein 6 OS=Homo sapiens GN=IGFBP6 PE=1 SV=1	2	5.1153	4.54693	0.219928	-4.54693
sp|P05113|IL5_HUMAN	Interleukin-5 OS=Homo sapiens GN=IL5 PE=1 SV=1	2	1.3941	1.2392	0.806972	-1.2392
sp|P14618|KPYM_HUMAN	Pyruvate kinase isozymes M1/M2 OS=Homo sapiens GN=PKM2 PE=1 SV=4	2	0.3679	0.327022	3.0579	3.0579
sp|P19652|A1AG2_HUMAN	Alpha-1-acid glycoprotein 2 OS=Homo sapiens GN=ORM2 PE=1 SV=2	2	0.2839	0.252356	3.96266	3.96266
sp|O14791|APOL1_HUMAN	Apolipoprotein L1 OS=Homo sapiens GN=APOL1 PE=1 SV=5	2	1.1186	0.994311	1.00572	1.00572
sp|P01871|IGHM_HUMAN	Ig mu chain C region OS=Homo sapiens GN=IGHM PE=1 SV=3	2	0.7006	0.622756	1.60577	1.60577
sp|P04220|MUCB_HUMAN	Ig mu heavy chain disease protein OS=Homo sapiens PE=1 SV=1	2	0.7006	0.622756	1.60577	1.60577
sp|O43290|SNUT1_HUMAN	U4/U6.U5 tri-snRNP-associated protein 1 OS=Homo sapiens GN=SART1 PE=1 SV=1	2	1.1256	1.00053	0.999467	-1.00053
sp|P01033|TIMP1_HUMAN	Metalloproteinase inhibitor 1 OS=Homo sapiens GN=TIMP1 PE=1 SV=1	2	0.462	0.410667	2.43506	2.43506
sp|O15335|CHAD_HUMAN	Chondroadherin OS=Homo sapiens GN=CHAD PE=2 SV=2	2	5.5299	4.91547	0.203439	-4.91547
sp|P01034|CYTC_HUMAN	Cystatin-C OS=Homo sapiens GN=CST3 PE=1 SV=1	2	1.0041	0.892533	1.12041	1.12041
sp|P06733|ENOA_HUMAN	Alpha-enolase OS=Homo sapiens GN=ENO1 PE=1 SV=2	2	2.1809	1.93858	0.515842	-1.93858
sp|Q9NTM9|CUTC_HUMAN	Copper homeostasis protein cutC homolog OS=Homo sapiens GN=CUTC PE=1 SV=1	1	0.9413	0.836711	1.19516	1.19516
sp|Q6ZVM7|TM1L2_HUMAN	TOM1-like protein 2 OS=Homo sapiens GN=TOM1L2 PE=1 SV=1	1	0.9172	0.815289	1.22656	1.22656
sp|Q14565|DMC1_HUMAN	Meiotic recombination protein DMC1/LIM15 homolog OS=Homo sapiens GN=DMC1 PE=1 SV=2	1	0.9413	0.836711	1.19516	1.19516
sp|P14174|MIF_HUMAN	Macrophage migration inhibitory factor OS=Homo sapiens GN=MIF PE=1 SV=4	1	0.3167	0.281511	3.55226	3.55226
sp|P08100|OPSD_HUMAN	Rhodopsin OS=Homo sapiens GN=RHO PE=1 SV=1	1	0.7939	0.705689	1.41706	1.41706
sp|P02489|CRYAA_HUMAN	Alpha-crystallin A chain OS=Homo sapiens GN=CRYAA PE=1 SV=2	1	3.7482	3.33173	0.300144	-3.33173
sp|Q71U36|TBA1A_HUMAN	Tubulin alpha-1A chain OS=Homo sapiens GN=TUBA1A PE=1 SV=1	1	0.7504	0.667022	1.4992	1.4992
sp|P68363|TBA1B_HUMAN	Tubulin alpha-1B chain OS=Homo sapiens GN=TUBA1B PE=1 SV=1	1	0.7504	0.667022	1.4992	1.4992
sp|Q9BQE3|TBA1C_HUMAN	Tubulin alpha-1C chain OS=Homo sapiens GN=TUBA1C PE=1 SV=1	1	0.7504	0.667022	1.4992	1.4992
sp|Q13748|TBA3C_HUMAN	Tubulin alpha-3C/D chain OS=Homo sapiens GN=TUBA3C PE=1 SV=3	1	0.7504	0.667022	1.4992	1.4992
sp|Q6PEY2|TBA3E_HUMAN	Tubulin alpha-3E chain OS=Homo sapiens GN=TUBA3E PE=1 SV=2	1	0.7504	0.667022	1.4992	1.4992
sp|P68366|TBA4A_HUMAN	Tubulin alpha-4A chain OS=Homo sapiens GN=TUBA4A PE=1 SV=1	1	0.7504	0.667022	1.4992	1.4992
sp|Q9NY65|TBA8_HUMAN	Tubulin alpha-8 chain OS=Homo sapiens GN=TUBA8 PE=1 SV=1	1	0.7504	0.667022	1.4992	1.4992
sp|P22352|GPX3_HUMAN	Glutathione peroxidase 3 OS=Homo sapiens GN=GPX3 PE=1 SV=2	1	2.234	1.98578	0.503581	-1.98578
sp|Q9H299|SH3L3_HUMAN	SH3 domain-binding glutamic acid-rich-like protein 3 OS=Homo sapiens GN=SH3BGRL3 PE=1 SV=1	1	0.6705	0.596	1.67785	1.67785
sp|P17936|IBP3_HUMAN	Insulin-like growth factor-binding protein 3 OS=Homo sapiens GN=IGFBP3 PE=1 SV=2	1	0.9945	0.884	1.13122	1.13122
sp|P51812|KS6A3_HUMAN	Ribosomal protein S6 kinase alpha-3 OS=Homo sapiens GN=RPS6KA3 PE=1 SV=1	1	1.7227	1.53129	0.653045	-1.53129
sp|P05023|AT1A1_HUMAN	Sodium/potassium-transporting ATPase subunit alpha-1 OS=Homo sapiens GN=ATP1A1 PE=1 SV=1	1	0.9169	0.815022	1.22696	1.22696
sp|P50993|AT1A2_HUMAN	Sodium/potassium-transporting ATPase subunit alpha-2 OS=Homo sapiens GN=ATP1A2 PE=1 SV=1	1	0.9169	0.815022	1.22696	1.22696
sp|P13637|AT1A3_HUMAN	Sodium/potassium-transporting ATPase subunit alpha-3 OS=Homo sapiens GN=ATP1A3 PE=1 SV=3	1	0.9169	0.815022	1.22696	1.22696
sp|P20648|ATP4A_HUMAN	Potassium-transporting ATPase alpha chain 1 OS=Homo sapiens GN=ATP4A PE=2 SV=5	1	0.9169	0.815022	1.22696	1.22696
sp|Q8N8U9|BMPER_HUMAN	BMP-binding endothelial regulator protein OS=Homo sapiens GN=BMPER PE=2 SV=3	1	0.8721	0.7752	1.28999	1.28999
sp|Q9H7T0|CTSRB_HUMAN	Cation channel sperm-associated protein subunit beta OS=Homo sapiens GN=CATSPERB PE=1 SV=2	1	2.7627	2.45573	0.40721	-2.45573
sp|Q8IYB7|DI3L2_HUMAN	DIS3-like exonuclease 2 OS=Homo sapiens GN=DIS3L2 PE=1 SV=3	1	1.2033	1.0696	0.934929	-1.0696
sp|P42704|LPPRC_HUMAN	Leucine-rich PPR motif-containing protein, mitochondrial OS=Homo sapiens GN=LRPPRC PE=1 SV=3	1	1.2033	1.0696	0.934929	-1.0696
sp|Q13395|TARB1_HUMAN	Probable methyltransferase TARBP1 OS=Homo sapiens GN=TARBP1 PE=1 SV=1	1	1.2033	1.0696	0.934929	-1.0696
sp|P02654|APOC1_HUMAN	Apolipoprotein C-I OS=Homo sapiens GN=APOC1 PE=1 SV=1	1	1.3469	1.19724	0.835251	-1.19724
sp|O94760|DDAH1_HUMAN	N(G),N(G)-dimethylarginine dimethylaminohydrolase 1 OS=Homo sapiens GN=DDAH1 PE=1 SV=3	1	1.1308	1.00516	0.994871	-1.00516
sp|P59665|DEF1_HUMAN	Neutrophil defensin 1 OS=Homo sapiens GN=DEFA1 PE=1 SV=1	1	1.068	0.949333	1.05337	1.05337
sp|P59666|DEF3_HUMAN	Neutrophil defensin 3 OS=Homo sapiens GN=DEFA3 PE=1 SV=1	1	1.068	0.949333	1.05337	1.05337
sp|P26927|HGFL_HUMAN	Hepatocyte growth factor-like protein OS=Homo sapiens GN=MST1 PE=1 SV=2	1	1.021	0.907556	1.10186	1.10186
sp|P04180|LCAT_HUMAN	Phosphatidylcholine-sterol acyltransferase OS=Homo sapiens GN=LCAT PE=1 SV=1	1	0.8645	0.768444	1.30133	1.30133
sp|P04732|MT1E_HUMAN	Metallothionein-1E OS=Homo sapiens GN=MT1E PE=1 SV=1	1	0.4984	0.443022	2.25722	2.25722
sp|P13640|MT1G_HUMAN	Metallothionein-1G OS=Homo sapiens GN=MT1G PE=1 SV=2	1	0.4984	0.443022	2.25722	2.25722
sp|Q8N339|MT1M_HUMAN	Metallothionein-1M OS=Homo sapiens GN=MT1M PE=2 SV=2	1	0.4984	0.443022	2.25722	2.25722
sp|P80297|MT1X_HUMAN	Metallothionein-1X OS=Homo sapiens GN=MT1X PE=1 SV=1	1	0.4984	0.443022	2.25722	2.25722
sp|P02795|MT2_HUMAN	Metallothionein-2 OS=Homo sapiens GN=MT2A PE=1 SV=1	1	0.4984	0.443022	2.25722	2.25722
sp|Q6ZTQ3|RASF6_HUMAN	Ras association domain-containing protein 6 OS=Homo sapiens GN=RASSF6 PE=2 SV=1	1	1.3059	1.1608	0.861475	-1.1608
sp|P37802|TAGL2_HUMAN	Transgelin-2 OS=Homo sapiens GN=TAGLN2 PE=1 SV=3	1	0.2285	0.203111	4.92341	4.92341
sp|P22105|TENX_HUMAN	Tenascin-X OS=Homo sapiens GN=TNXB PE=1 SV=3	1	3.0723	2.73093	0.366175	-2.73093
sp|Q9BY31|ZN717_HUMAN	Zinc finger protein 717 OS=Homo sapiens GN=ZNF717 PE=1 SV=2	1	1.3584	1.20747	0.82818	-1.20747
sp|Q9UK55|ZPI_HUMAN	Protein Z-dependent protease inhibitor OS=Homo sapiens GN=SERPINA10 PE=1 SV=1	1	0.8894	0.790578	1.2649	1.2649
sp|P63104|1433Z_HUMAN	14-3-3 protein zeta/delta OS=Homo sapiens GN=YWHAZ PE=1 SV=1	1	0.4154	0.369244	2.70823	2.70823
sp|O95445|APOM_HUMAN	Apolipoprotein M OS=Homo sapiens GN=APOM PE=1 SV=2	1	0.6574	0.584356	1.71129	1.71129
sp|Q96IY4|CBPB2_HUMAN	Carboxypeptidase B2 OS=Homo sapiens GN=CPB2 PE=1 SV=1	1	3.8949	3.46213	0.288839	-3.46213
sp|P15169|CBPN_HUMAN	Carboxypeptidase N catalytic chain OS=Homo sapiens GN=CPN1 PE=1 SV=1	1	0.8572	0.761956	1.31241	1.31241
sp|Q9Y2M2|CC032_HUMAN	Uncharacterized protein C3orf32 OS=Homo sapiens GN=C3orf32 PE=2 SV=1	1	1.0049	0.893244	1.11951	1.11951
sp|P63211|GBG1_HUMAN	Guanine nucleotide-binding protein G(T) subunit gamma-T1 OS=Homo sapiens GN=GNGT1 PE=2 SV=2	1	0.6965	0.619111	1.61522	1.61522
sp|P01343|IGF1A_HUMAN	Insulin-like growth factor IA OS=Homo sapiens GN=IGF1 PE=1 SV=1	1	1.2941	1.15031	0.86933	-1.15031
sp|P05019|IGF1B_HUMAN	Insulin-like growth factor IB OS=Homo sapiens GN=IGF1 PE=1 SV=1	1	1.2941	1.15031	0.86933	-1.15031
sp|P01834|IGKC_HUMAN	Ig kappa chain C region OS=Homo sapiens GN=IGKC PE=1 SV=1	1	1.1529	1.0248	0.9758	-1.0248
sp|O14498|ISLR_HUMAN	Immunoglobulin superfamily containing leucine-rich repeat protein OS=Homo sapiens GN=ISLR PE=1 SV=1	1	0.6302	0.560178	1.78515	1.78515
sp|P08253|MMP2_HUMAN	72 kDa type IV collagenase OS=Homo sapiens GN=MMP2 PE=1 SV=2	1	0.5057	0.449511	2.22464	2.22464
sp|Q9BWU0|NADAP_HUMAN	Kanadaptin OS=Homo sapiens GN=SLC4A1AP PE=1 SV=1	1	0.9757	0.867289	1.15302	1.15302
sp|P30086|PEBP1_HUMAN	Phosphatidylethanolamine-binding protein 1 OS=Homo sapiens GN=PEBP1 PE=1 SV=3	1	1.7486	1.55431	0.643372	-1.55431
sp|Q8WZ42|TITIN_HUMAN	Titin OS=Homo sapiens GN=TTN PE=1 SV=2	1	20	17.7778	0.05625	-17.7778
sp|Q9UQR1|ZN148_HUMAN	Zinc finger protein 148 OS=Homo sapiens GN=ZNF148 PE=1 SV=2	1	1.0952	0.973511	1.02721	1.02721
sp|O60423|AT8B3_HUMAN	Probable phospholipid-transporting ATPase IK OS=Homo sapiens GN=ATP8B3 PE=2 SV=3	1	0.2602	0.231289	4.3236	4.3236
sp|Q9UBC1|IKBL1_HUMAN	NF-kappa-B inhibitor-like protein 1 OS=Homo sapiens GN=NFKBIL1 PE=1 SV=1	1	0.2602	0.231289	4.3236	4.3236
sp|P58004|SESN2_HUMAN	Sestrin-2 OS=Homo sapiens GN=SESN2 PE=1 SV=1	1	0.2602	0.231289	4.3236	4.3236
sp|P25705|ATPA_HUMAN	ATP synthase subunit alpha, mitochondrial OS=Homo sapiens GN=ATP5A1 PE=1 SV=1	1	0.5564	0.494578	2.02193	2.02193
sp|Q9Y2T1|AXN2_HUMAN	Axin-2 OS=Homo sapiens GN=AXIN2 PE=1 SV=1	1	1.6819	1.49502	0.668886	-1.49502
sp|A6NDB9|PALM3_HUMAN	Paralemmin-3 OS=Homo sapiens GN=PALM3 PE=3 SV=2	1	1.6819	1.49502	0.668886	-1.49502
sp|P00742|FA10_HUMAN	Coagulation factor X OS=Homo sapiens GN=F10 PE=1 SV=2	1	1.6081	1.42942	0.699583	-1.42942
sp|Q9NUV9|GIMA4_HUMAN	GTPase IMAP family member 4 OS=Homo sapiens GN=GIMAP4 PE=1 SV=1	1	20	17.7778	0.05625	-17.7778
sp|Q63ZY3|KANK2_HUMAN	KN motif and ankyrin repeat domain-containing protein 2 OS=Homo sapiens GN=KANK2 PE=1 SV=1	1	1.0595	0.941778	1.06182	1.06182
sp|A6NKB5|PCX2_HUMAN	Pecanex-like protein 2 OS=Homo sapiens GN=PCNXL2 PE=1 SV=3	1	1.1628	1.0336	0.967492	-1.0336
sp|Q8TC59|PIWL2_HUMAN	Piwi-like protein 2 OS=Homo sapiens GN=PIWIL2 PE=2 SV=1	1	1.0365	0.921333	1.08538	1.08538
sp|Q8IVG5|SAM9L_HUMAN	Sterile alpha motif domain-containing protein 9-like OS=Homo sapiens GN=SAMD9L PE=1 SV=2	1	1.0365	0.921333	1.08538	1.08538
sp|P98161|PKD1_HUMAN	Polycystin-1 OS=Homo sapiens GN=PKD1 PE=1 SV=3	1	1.1015	0.979111	1.02133	1.02133
sp|P13796|PLSL_HUMAN	Plastin-2 OS=Homo sapiens GN=LCP1 PE=1 SV=5	1	0.6652	0.591289	1.69122	1.69122
sp|P55058|PLTP_HUMAN	Phospholipid transfer protein OS=Homo sapiens GN=PLTP PE=1 SV=1	1	1.0544	0.937244	1.06696	1.06696
sp|O14829|PPE1_HUMAN	Serine/threonine-protein phosphatase with EF-hands 1 OS=Homo sapiens GN=PPEF1 PE=1 SV=1	1	1.123	0.998222	1.00178	1.00178
sp|Q9NYN1|RASLC_HUMAN	Ras-like protein family member 12 OS=Homo sapiens GN=RASL12 PE=1 SV=1	1	1.2015	1.068	0.93633	-1.068
sp|P26447|S10A4_HUMAN	Protein S100-A4 OS=Homo sapiens GN=S100A4 PE=1 SV=1	1	0.4805	0.427111	2.34131	2.34131
sp|P05109|S10A8_HUMAN	Protein S100-A8 OS=Homo sapiens GN=S100A8 PE=1 SV=1	1	0.2623	0.233156	4.28898	4.28898
sp|Q86SQ7|SDCG8_HUMAN	Serologically defined colon cancer antigen 8 OS=Homo sapiens GN=SDCCAG8 PE=1 SV=1	1	1.5898	1.41316	0.707636	-1.41316
sp|P00441|SODC_HUMAN	Superoxide dismutase [Cu-Zn] OS=Homo sapiens GN=SOD1 PE=1 SV=2	1	1.4679	1.3048	0.766401	-1.3048
sp|P09486|SPRC_HUMAN	SPARC OS=Homo sapiens GN=SPARC PE=1 SV=1	1	0.0947	0.0841778	11.8796	11.8796
sp|Q6UWJ1|TMCO3_HUMAN	Transmembrane and coiled-coil domain-containing protein 3 OS=Homo sapiens GN=TMCO3 PE=2 SV=1	1	4.1362	3.67662	0.271989	-3.67662
sp|P08519|APOA_HUMAN	Apolipoprotein(a) OS=Homo sapiens GN=LPA PE=1 SV=1	1	20	17.7778	0.05625	-17.7778
sp|Q5TH69|BIG3_HUMAN	Brefeldin A-inhibited guanine nucleotide-exchange protein 3 OS=Homo sapiens GN=ARFGEF3 PE=1 SV=3	1	0.2979	0.2648	3.77644	3.77644
sp|Q9HA64|KT3K_HUMAN	Ketosamine-3-kinase OS=Homo sapiens GN=FN3KRP PE=1 SV=2	1	0.2979	0.2648	3.77644	3.77644
sp|P22003|BMP5_HUMAN	Bone morphogenetic protein 5 OS=Homo sapiens GN=BMP5 PE=2 SV=1	1	1.2515	1.11244	0.898921	-1.11244
sp|P00915|CAH1_HUMAN	Carbonic anhydrase 1 OS=Homo sapiens GN=CA1 PE=1 SV=2	1	1.0527	0.935733	1.06868	1.06868
sp|Q9NWW7|CB042_HUMAN	Uncharacterized protein C2orf42 OS=Homo sapiens GN=C2orf42 PE=2 SV=1	1	1.1761	1.04542	0.956551	-1.04542
sp|Q96SN8|CK5P2_HUMAN	CDK5 regulatory subunit-associated protein 2 OS=Homo sapiens GN=CDK5RAP2 PE=1 SV=4	1	1.7287	1.53662	0.650778	-1.53662
sp|P42695|CNDD3_HUMAN	Condensin-2 complex subunit D3 OS=Homo sapiens GN=NCAPD3 PE=1 SV=2	1	1.1015	0.979111	1.02133	1.02133
sp|P12109|CO6A1_HUMAN	Collagen alpha-1(VI) chain OS=Homo sapiens GN=COL6A1 PE=1 SV=3	1	0.3855	0.342667	2.91829	2.91829
sp|P02511|CRYAB_HUMAN	Alpha-crystallin B chain OS=Homo sapiens GN=CRYAB PE=1 SV=2	1	6.979	6.20356	0.161198	-6.20356
sp|Q7L014|DDX46_HUMAN	Probable ATP-dependent RNA helicase DDX46 OS=Homo sapiens GN=DDX46 PE=1 SV=2	1	1.4971	1.33076	0.751453	-1.33076
sp|Q8TBA6|GOGA5_HUMAN	Golgin subfamily A member 5 OS=Homo sapiens GN=GOLGA5 PE=1 SV=2	1	1.4971	1.33076	0.751453	-1.33076
sp|Q6PKX4|DOK6_HUMAN	Docking protein 6 OS=Homo sapiens GN=DOK6 PE=1 SV=1	1	0.6836	0.607644	1.6457	1.6457
sp|Q9P225|DYH2_HUMAN	Dynein heavy chain 2, axonemal OS=Homo sapiens GN=DNAH2 PE=1 SV=3	1	1.1626	1.03342	0.967659	-1.03342
sp|Q9UQ16|DYN3_HUMAN	Dynamin-3 OS=Homo sapiens GN=DNM3 PE=1 SV=4	1	1.4301	1.2712	0.786658	-1.2712
sp|P08637|FCG3A_HUMAN	Low affinity immunoglobulin gamma Fc region receptor III-A OS=Homo sapiens GN=FCGR3A PE=2 SV=2	1	1.7718	1.57493	0.634948	-1.57493
sp|P31512|FMO4_HUMAN	Dimethylaniline monooxygenase [N-oxide-forming] 4 OS=Homo sapiens GN=FMO4 PE=2 SV=3	1	1.2033	1.0696	0.934929	-1.0696
sp|P02794|FRIH_HUMAN	Ferritin heavy chain OS=Homo sapiens GN=FTH1 PE=1 SV=2	1	1.8854	1.67591	0.59669	-1.67591
sp|Q8TET4|GANC_HUMAN	Neutral alpha-glucosidase C OS=Homo sapiens GN=GANC PE=2 SV=2	1	20	17.7778	0.05625	-17.7778
sp|Q9Y5J3|HEY1_HUMAN	Hairy/enhancer-of-split related with YRPW motif protein 1 OS=Homo sapiens GN=HEY1 PE=1 SV=1	1	0.05	0.0444444	22.5	22.5
sp|Q8N371|JMJD5_HUMAN	JmjC domain-containing protein 5 OS=Homo sapiens GN=JMJD5 PE=2 SV=1	1	0.8471	0.752978	1.32806	1.32806
sp|Q15397|K0020_HUMAN	Pumilio domain-containing protein KIAA0020 OS=Homo sapiens GN=KIAA0020 PE=1 SV=3	1	1.4685	1.30533	0.766088	-1.30533
sp|Q9Y2F5|K0947_HUMAN	Uncharacterized protein KIAA0947 OS=Homo sapiens GN=KIAA0947 PE=1 SV=4	1	2.6677	2.37129	0.421712	-2.37129
sp|Q9NVX7|KBTB4_HUMAN	Kelch repeat and BTB domain-containing protein 4 OS=Homo sapiens GN=KBTBD4 PE=1 SV=3	1	0.0853	0.0758222	13.1887	13.1887
sp|O95751|LDOC1_HUMAN	Protein LDOC1 OS=Homo sapiens GN=LDOC1 PE=1 SV=1	1	1.2228	1.08693	0.92002	-1.08693
sp|P21439|MDR3_HUMAN	Multidrug resistance protein 3 OS=Homo sapiens GN=ABCB4 PE=1 SV=2	1	1.5114	1.34347	0.744343	-1.34347
sp|P15531|NDKA_HUMAN	Nucleoside diphosphate kinase A OS=Homo sapiens GN=NME1 PE=1 SV=1	1	0.6029	0.535911	1.86598	1.86598
sp|P22392|NDKB_HUMAN	Nucleoside diphosphate kinase B OS=Homo sapiens GN=NME2 PE=1 SV=1	1	0.6029	0.535911	1.86598	1.86598
sp|A8MQ27|NEU1B_HUMAN	E3 ubiquitin-protein ligase NEURL1B OS=Homo sapiens GN=NEURL1B PE=3 SV=1	1	1.5878	1.41138	0.708528	-1.41138
sp|Q7Z2Y5|NRK_HUMAN	Nik-related protein kinase OS=Homo sapiens GN=NRK PE=2 SV=2	1	1.3063	1.16116	0.861211	-1.16116
sp|Q149M9|NWD1_HUMAN	NACHT and WD repeat domain-containing protein 1 OS=Homo sapiens GN=NWD1 PE=2 SV=2	1	1.1362	1.00996	0.990143	-1.00996
sp|O95013|O4F21_HUMAN	Olfactory receptor 4F21 OS=Homo sapiens GN=OR4F21 PE=2 SV=2	1	1.2329	1.09591	0.912483	-1.09591
sp|Q6IEY1|OR4F3_HUMAN	Olfactory receptor 4F3/4F16/4F29 OS=Homo sapiens GN=OR4F3 PE=2 SV=1	1	1.2329	1.09591	0.912483	-1.09591
sp|Q8IXQ6|PARP9_HUMAN	Poly [ADP-ribose] polymerase 9 OS=Homo sapiens GN=PARP9 PE=1 SV=2	1	0.8789	0.781244	1.28001	1.28001
sp|P48147|PPCE_HUMAN	Prolyl endopeptidase OS=Homo sapiens GN=PREP PE=1 SV=2	1	1.1626	1.03342	0.967659	-1.03342
sp|Q658P3|STEA3_HUMAN	Metalloreductase STEAP3 OS=Homo sapiens GN=STEAP3 PE=1 SV=2	1	1.1626	1.03342	0.967659	-1.03342
sp|Q8NB59|SYT14_HUMAN	Synaptotagmin-14 OS=Homo sapiens GN=SYT14 PE=2 SV=2	1	1.1626	1.03342	0.967659	-1.03342
sp|P13727|PRG2_HUMAN	Bone marrow proteoglycan OS=Homo sapiens GN=PRG2 PE=1 SV=2	1	1.0052	0.893511	1.11918	1.11918
sp|P62280|RS11_HUMAN	40S ribosomal protein S11 OS=Homo sapiens GN=RPS11 PE=1 SV=3	1	1.1584	1.02969	0.971167	-1.02969
sp|A4IF30|S35F4_HUMAN	Solute carrier family 35 member F4 OS=Homo sapiens GN=SLC35F4 PE=2 SV=2	1	0.6464	0.574578	1.74041	1.74041
sp|Q96H72|S39AD_HUMAN	Zinc transporter ZIP13 OS=Homo sapiens GN=SLC39A13 PE=2 SV=2	1	1.4722	1.30862	0.764162	-1.30862
sp|Q5VUG0|SMBT2_HUMAN	Scm-like with four MBT domains protein 2 OS=Homo sapiens GN=SFMBT2 PE=1 SV=1	1	1.0723	0.953156	1.04915	1.04915
sp|Q9P0W8|SPAT7_HUMAN	Spermatogenesis-associated protein 7 OS=Homo sapiens GN=SPATA7 PE=2 SV=3	1	1.1226	0.997867	1.00214	1.00214
sp|O15020|SPTN2_HUMAN	Spectrin beta chain, brain 2 OS=Homo sapiens GN=SPTBN2 PE=1 SV=2	1	0.718	0.638222	1.56685	1.56685
sp|Q8NEF9|SRFB1_HUMAN	Serum response factor-binding protein 1 OS=Homo sapiens GN=SRFBP1 PE=1 SV=1	1	20	17.7778	0.05625	-17.7778
sp|Q15569|TESK1_HUMAN	Dual specificity testis-specific protein kinase 1 OS=Homo sapiens GN=TESK1 PE=1 SV=2	1	1.4271	1.26853	0.788312	-1.26853
sp|Q3ZCQ8|TIM50_HUMAN	Mitochondrial import inner membrane translocase subunit TIM50 OS=Homo sapiens GN=TIMM50 PE=1 SV=2	1	0.8811	0.7832	1.27681	1.27681
sp|P09493|TPM1_HUMAN	Tropomyosin alpha-1 chain OS=Homo sapiens GN=TPM1 PE=1 SV=2	1	3.2117	2.85484	0.350282	-2.85484
sp|P07951|TPM2_HUMAN	Tropomyosin beta chain OS=Homo sapiens GN=TPM2 PE=1 SV=1	1	3.2117	2.85484	0.350282	-2.85484
sp|P06753|TPM3_HUMAN	Tropomyosin alpha-3 chain OS=Homo sapiens GN=TPM3 PE=1 SV=1	1	3.2117	2.85484	0.350282	-2.85484
sp|P67936|TPM4_HUMAN	Tropomyosin alpha-4 chain OS=Homo sapiens GN=TPM4 PE=1 SV=3	1	3.2117	2.85484	0.350282	-2.85484
sp|P35443|TSP4_HUMAN	Thrombospondin-4 OS=Homo sapiens GN=THBS4 PE=1 SV=2	1	2.0861	1.85431	0.539284	-1.85431
sp|Q5TCY1|TTBK1_HUMAN	Tau-tubulin kinase 1 OS=Homo sapiens GN=TTBK1 PE=1 SV=2	1	0.6909	0.614133	1.62831	1.62831
sp|Q8IWV7|UBR1_HUMAN	E3 ubiquitin-protein ligase UBR1 OS=Homo sapiens GN=UBR1 PE=1 SV=1	1	1.9927	1.77129	0.564561	-1.77129
sp|P21796|VDAC1_HUMAN	Voltage-dependent anion-selective channel protein 1 OS=Homo sapiens GN=VDAC1 PE=1 SV=2	1	0.8499	0.755467	1.32369	1.32369
sp|Q86XK7|VSIG1_HUMAN	V-set and immunoglobulin domain-containing protein 1 OS=Homo sapiens GN=VSIG1 PE=1 SV=1	1	20	17.7778	0.05625	-17.7778
sp|Q8WVS4|WDR60_HUMAN	WD repeat-containing protein 60 OS=Homo sapiens GN=WDR60 PE=1 SV=2	1	20	17.7778	0.05625	-17.7778
Table S2-Late3
UniProt accession number	Protein name	Unique Peptide Count	18O/16O intensity	Normalized ratio	OA/Healthy protein ratio	Fold changes
sp|P04114|APOB_HUMAN	Apolipoprotein B-100 OS=Homo sapiens GN=APOB PE=1 SV=1	113	0.6478	0.532555	1.87774	1.87774
sp|P02751|FINC_HUMAN	Fibronectin OS=Homo sapiens GN=FN1 PE=1 SV=3	74	0.8065	0.663022	1.50825	1.50825
sp|P0C0L4|CO4A_HUMAN	Complement C4-A OS=Homo sapiens GN=C4A PE=1 SV=1	57	3.2705	2.68867	0.371931	-2.68867
sp|P0C0L5|CO4B_HUMAN	Complement C4-B OS=Homo sapiens GN=C4B PE=1 SV=1	57	3.2705	2.68867	0.371931	-2.68867
sp|P08603|CFAH_HUMAN	Complement factor H OS=Homo sapiens GN=CFH PE=1 SV=4	39	1.4728	1.21079	0.82591	-1.21079
sp|P00450|CERU_HUMAN	Ceruloplasmin OS=Homo sapiens GN=CP PE=1 SV=1	37	1.4678	1.20668	0.828723	-1.20668
sp|P01023|A2MG_HUMAN	Alpha-2-macroglobulin OS=Homo sapiens GN=A2M PE=1 SV=2	36	0.2952	0.242683	4.1206	4.1206
sp|P02787|TRFE_HUMAN	Serotransferrin OS=Homo sapiens GN=TF PE=1 SV=2	33	6.3941	5.25658	0.190238	-5.25658
sp|P00747|PLMN_HUMAN	Plasminogen OS=Homo sapiens GN=PLG PE=1 SV=2	33	1.5023	1.23504	0.809692	-1.23504
sp|P02774|VTDB_HUMAN	Vitamin D-binding protein OS=Homo sapiens GN=GC PE=1 SV=1	31	2.3026	1.89296	0.528272	-1.89296
sp|P06727|APOA4_HUMAN	Apolipoprotein A-IV OS=Homo sapiens GN=APOA4 PE=1 SV=3	29	1.8717	1.53872	0.64989	-1.53872
sp|P02790|HEMO_HUMAN	Hemopexin OS=Homo sapiens GN=HPX PE=1 SV=2	27	3.5038	2.88047	0.347166	-2.88047
sp|P43652|AFAM_HUMAN	Afamin OS=Homo sapiens GN=AFM PE=1 SV=1	27	1.3127	1.07917	0.92664	-1.07917
sp|P00751|CFAB_HUMAN	Complement factor B OS=Homo sapiens GN=CFB PE=1 SV=2	26	2.5639	2.10778	0.474433	-2.10778
sp|P00734|THRB_HUMAN	Prothrombin OS=Homo sapiens GN=F2 PE=1 SV=2	26	2.5038	2.05837	0.485822	-2.05837
sp|P01008|ANT3_HUMAN	Antithrombin-III OS=Homo sapiens GN=SERPINC1 PE=1 SV=1	25	2.9405	2.41738	0.413671	-2.41738
sp|Q14624|ITIH4_HUMAN	Inter-alpha-trypsin inhibitor heavy chain H4 OS=Homo sapiens GN=ITIH4 PE=1 SV=4	25	1.5794	1.29842	0.770166	-1.29842
sp|P10643|CO7_HUMAN	Complement component C7 OS=Homo sapiens GN=C7 PE=1 SV=2	25	0.3997	0.328593	3.04328	3.04328
sp|P19823|ITIH2_HUMAN	Inter-alpha-trypsin inhibitor heavy chain H2 OS=Homo sapiens GN=ITIH2 PE=1 SV=2	23	2.1777	1.79028	0.558571	-1.79028
sp|P01031|CO5_HUMAN	Complement C5 OS=Homo sapiens GN=C5 PE=1 SV=4	21	1.0932	0.898718	1.1127	1.1127
sp|P06396|GELS_HUMAN	Gelsolin OS=Homo sapiens GN=GSN PE=1 SV=1	20	3.383	2.78116	0.359563	-2.78116
sp|P01042|KNG1_HUMAN	Kininogen-1 OS=Homo sapiens GN=KNG1 PE=1 SV=2	19	1.447	1.18958	0.840636	-1.18958
sp|P05156|CFAI_HUMAN	Complement factor I OS=Homo sapiens GN=CFI PE=1 SV=1	18	1.6988	1.39658	0.716035	-1.39658
sp|P01011|AACT_HUMAN	Alpha-1-antichymotrypsin OS=Homo sapiens GN=SERPINA3 PE=1 SV=2	17	2.4112	1.98224	0.504479	-1.98224
sp|P04217|A1BG_HUMAN	Alpha-1B-glycoprotein OS=Homo sapiens GN=A1BG PE=1 SV=3	16	1.5715	1.29193	0.774038	-1.29193
sp|P05155|IC1_HUMAN	Plasma protease C1 inhibitor OS=Homo sapiens GN=SERPING1 PE=1 SV=2	16	1.3471	1.10745	0.902977	-1.10745
sp|P49747|COMP_HUMAN	Cartilage oligomeric matrix protein OS=Homo sapiens GN=COMP PE=1 SV=2	16	3.8818	3.19122	0.31336	-3.19122
sp|P02749|APOH_HUMAN	Beta-2-glycoprotein 1 OS=Homo sapiens GN=APOH PE=1 SV=3	15	1.36	1.11805	0.894412	-1.11805
sp|P02675|FIBB_HUMAN	Fibrinogen beta chain OS=Homo sapiens GN=FGB PE=1 SV=2	15	0.3226	0.265209	3.77061	3.77061
sp|P01871|IGHM_HUMAN	Ig mu chain C region OS=Homo sapiens GN=IGHM PE=1 SV=3	14	0.0362	0.0297599	33.6022	33.6022
sp|P19827|ITIH1_HUMAN	Inter-alpha-trypsin inhibitor heavy chain H1 OS=Homo sapiens GN=ITIH1 PE=1 SV=3	14	1.9825	1.62981	0.613569	-1.62981
sp|P02671|FIBA_HUMAN	Fibrinogen alpha chain OS=Homo sapiens GN=FGA PE=1 SV=2	14	0.8064	0.66294	1.50843	1.50843
sp|Q15063|POSTN_HUMAN	Periostin OS=Homo sapiens GN=POSTN PE=1 SV=2	14	0.816	0.670832	1.49069	1.49069
sp|P25311|ZA2G_HUMAN	Zinc-alpha-2-glycoprotein OS=Homo sapiens GN=AZGP1 PE=1 SV=2	13	3.2561	2.67683	0.373576	-2.67683
sp|Q92954|PRG4_HUMAN	Proteoglycan 4 OS=Homo sapiens GN=PRG4 PE=1 SV=2	13	3.4794	2.86041	0.349601	-2.86041
sp|P02768|ALBU_HUMAN	Serum albumin OS=Homo sapiens GN=ALB PE=1 SV=2	13	2.1308	1.75173	0.570865	-1.75173
sp|P04264|K2C1_HUMAN	Keratin, type II cytoskeletal 1 OS=Homo sapiens GN=KRT1 PE=1 SV=6	13	0.8201	0.674203	1.48323	1.48323
sp|P68871|HBB_HUMAN	Hemoglobin subunit beta OS=Homo sapiens GN=HBB PE=1 SV=2	12	3.4568	2.84183	0.351886	-2.84183
sp|P36955|PEDF_HUMAN	Pigment epithelium-derived factor OS=Homo sapiens GN=SERPINF1 PE=1 SV=3	12	2.3939	1.96802	0.508125	-1.96802
sp|P51884|LUM_HUMAN	Lumican OS=Homo sapiens GN=LUM PE=1 SV=2	12	1.398	1.14929	0.8701	-1.14929
sp|P01019|ANGT_HUMAN	Angiotensinogen OS=Homo sapiens GN=AGT PE=1 SV=1	11	2.4207	1.99005	0.502499	-1.99005
sp|P02760|AMBP_HUMAN	Protein AMBP OS=Homo sapiens GN=AMBP PE=1 SV=1	11	1.9441	1.59824	0.625688	-1.59824
sp|P02679|FIBG_HUMAN	Fibrinogen gamma chain OS=Homo sapiens GN=FGG PE=1 SV=3	11	0.4336	0.356462	2.80535	2.80535
sp|P29622|KAIN_HUMAN	Kallistatin OS=Homo sapiens GN=SERPINA4 PE=1 SV=3	11	1.4171	1.165	0.858373	-1.165
sp|P13671|CO6_HUMAN	Complement component C6 OS=Homo sapiens GN=C6 PE=1 SV=3	11	1.4604	1.20059	0.832922	-1.20059
sp|Q96PD5|PGRP2_HUMAN	N-acetylmuramoyl-L-alanine amidase OS=Homo sapiens GN=PGLYRP2 PE=1 SV=1	11	1.4176	1.16541	0.85807	-1.16541
sp|P05452|TETN_HUMAN	Tetranectin OS=Homo sapiens GN=CLEC3B PE=1 SV=2	11	1.8082	1.48652	0.672713	-1.48652
sp|P04196|HRG_HUMAN	Histidine-rich glycoprotein OS=Homo sapiens GN=HRG PE=1 SV=1	11	1.9443	1.59841	0.625624	-1.59841
sp|P02765|FETUA_HUMAN	Alpha-2-HS-glycoprotein OS=Homo sapiens GN=AHSG PE=1 SV=1	10	1.2743	1.0476	0.954563	-1.0476
sp|P04004|VTNC_HUMAN	Vitronectin OS=Homo sapiens GN=VTN PE=1 SV=1	10	1.6047	1.31922	0.758023	-1.31922
sp|P04220|MUCB_HUMAN	Ig mu heavy chain disease protein OS=Homo sapiens PE=1 SV=1	10	0.0378	0.0310753	32.1799	32.1799
sp|P10909|CLUS_HUMAN	Clusterin OS=Homo sapiens GN=CLU PE=1 SV=1	10	2.0843	1.7135	0.583601	-1.7135
sp|P02750|A2GL_HUMAN	Leucine-rich alpha-2-glycoprotein OS=Homo sapiens GN=LRG1 PE=1 SV=2	10	3.5975	2.9575	0.338124	-2.9575
sp|P12111|CO6A3_HUMAN	Collagen alpha-3(VI) chain OS=Homo sapiens GN=COL6A3 PE=1 SV=4	10	1.1214	0.921901	1.08472	1.08472
sp|P02649|APOE_HUMAN	Apolipoprotein E OS=Homo sapiens GN=APOE PE=1 SV=1	10	2.9939	2.46128	0.406293	-2.46128
sp|P00748|FA12_HUMAN	Coagulation factor XII OS=Homo sapiens GN=F12 PE=1 SV=2	9	1.4032	1.15357	0.866876	-1.15357
sp|O75882|ATRN_HUMAN	Attractin OS=Homo sapiens GN=ATRN PE=1 SV=2	9	0.872	0.716869	1.39495	1.39495
sp|P06681|CO2_HUMAN	Complement C2 OS=Homo sapiens GN=C2 PE=1 SV=2	9	1.6413	1.34931	0.74112	-1.34931
sp|P35858|ALS_HUMAN	Insulin-like growth factor-binding protein complex acid labile subunit OS=Homo sapiens GN=IGFALS PE=1 SV=1	9	6.223	5.11592	0.195468	-5.11592
sp|P05546|HEP2_HUMAN	Heparin cofactor 2 OS=Homo sapiens GN=SERPIND1 PE=1 SV=3	9	1.1683	0.960457	1.04117	1.04117
sp|P01024|CO3_HUMAN	Complement C3 OS=Homo sapiens GN=C3 PE=1 SV=2	9	0.9118	0.749589	1.33406	1.33406
sp|P08697|A2AP_HUMAN	Alpha-2-antiplasmin OS=Homo sapiens GN=SERPINF2 PE=1 SV=3	8	2.8006	2.30237	0.434335	-2.30237
sp|P00736|C1R_HUMAN	Complement C1r subcomponent OS=Homo sapiens GN=C1R PE=1 SV=2	8	0.6776	0.557054	1.79516	1.79516
sp|P01876|IGHA1_HUMAN	Ig alpha-1 chain C region OS=Homo sapiens GN=IGHA1 PE=1 SV=2	8	0.0335	0.0275403	36.3104	36.3104
sp|P60709|ACTB_HUMAN	Actin, cytoplasmic 1 OS=Homo sapiens GN=ACTB PE=1 SV=1	7	0.93	0.764551	1.30796	1.30796
sp|P63261|ACTG_HUMAN	Actin, cytoplasmic 2 OS=Homo sapiens GN=ACTG1 PE=1 SV=1	7	0.93	0.764551	1.30796	1.30796
sp|P69905|HBA_HUMAN	Hemoglobin subunit alpha OS=Homo sapiens GN=HBA1 PE=1 SV=2	7	14.2966	11.7532	0.0850832	-11.7532
sp|O75636|FCN3_HUMAN	Ficolin-3 OS=Homo sapiens GN=FCN3 PE=1 SV=2	7	0.2663	0.218925	4.56778	4.56778
sp|P02748|CO9_HUMAN	Complement component C9 OS=Homo sapiens GN=C9 PE=1 SV=2	7	2.6631	2.18933	0.456761	-2.18933
sp|P07357|CO8A_HUMAN	Complement component C8 alpha chain OS=Homo sapiens GN=C8A PE=1 SV=2	7	2.2252	1.82933	0.546647	-1.82933
sp|P35908|K22E_HUMAN	Keratin, type II cytoskeletal 2 epidermal OS=Homo sapiens GN=KRT2 PE=1 SV=2	7	0.8324	0.684314	1.46132	1.46132
sp|P03952|KLKB1_HUMAN	Plasma kallikrein OS=Homo sapiens GN=KLKB1 PE=1 SV=1	7	1.7862	1.46843	0.680999	-1.46843
sp|P02753|RET4_HUMAN	Retinol-binding protein 4 OS=Homo sapiens GN=RBP4 PE=1 SV=3	6	1.2872	1.0582	0.944997	-1.0582
sp|P02652|APOA2_HUMAN	Apolipoprotein A-II OS=Homo sapiens GN=APOA2 PE=1 SV=1	6	0.5822	0.478625	2.08932	2.08932
sp|P01860|IGHG3_HUMAN	Ig gamma-3 chain C region OS=Homo sapiens GN=IGHG3 PE=1 SV=2	6	0.1154	0.0948701	10.5407	10.5407
sp|P08185|CBG_HUMAN	Corticosteroid-binding globulin OS=Homo sapiens GN=SERPINA6 PE=1 SV=1	6	1.2211	1.00386	0.996151	-1.00386
sp|Q03591|FHR1_HUMAN	Complement factor H-related protein 1 OS=Homo sapiens GN=CFHR1 PE=1 SV=2	6	2.3436	1.92667	0.519031	-1.92667
sp|P13645|K1C10_HUMAN	Keratin, type I cytoskeletal 10 OS=Homo sapiens GN=KRT10 PE=1 SV=6	6	0.4688	0.3854	2.59471	2.59471
sp|P16112|PGCA_HUMAN	Aggrecan core protein OS=Homo sapiens GN=ACAN PE=1 SV=2	6	14.8484	12.2068	0.0819213	-12.2068
sp|Q16610|ECM1_HUMAN	Extracellular matrix protein 1 OS=Homo sapiens GN=ECM1 PE=1 SV=2	6	1.7177	1.41212	0.708156	-1.41212
sp|P07358|CO8B_HUMAN	Complement component C8 beta chain OS=Homo sapiens GN=C8B PE=1 SV=3	6	1.3815	1.13573	0.880492	-1.13573
sp|P00746|CFAD_HUMAN	Complement factor D OS=Homo sapiens GN=CFD PE=1 SV=5	6	5.5896	4.5952	0.217618	-4.5952
sp|P62988|UBIQ_HUMAN	Ubiquitin OS=Homo sapiens GN=RPS27A PE=1 SV=1	5	1.6891	1.38861	0.720147	-1.38861
sp|P01834|IGKC_HUMAN	Ig kappa chain C region OS=Homo sapiens GN=IGKC PE=1 SV=1	5	0.0386	0.031733	31.513	31.513
sp|P02745|C1QA_HUMAN	Complement C1q subcomponent subunit A OS=Homo sapiens GN=C1QA PE=1 SV=2	5	0.5666	0.465801	2.14684	2.14684
sp|P05543|THBG_HUMAN	Thyroxine-binding globulin OS=Homo sapiens GN=SERPINA7 PE=1 SV=2	5	1.2885	1.05927	0.944043	-1.05927
sp|P02743|SAMP_HUMAN	Serum amyloid P-component OS=Homo sapiens GN=APCS PE=1 SV=2	5	0.9752	0.80171	1.24733	1.24733
sp|P02766|TTHY_HUMAN	Transthyretin OS=Homo sapiens GN=TTR PE=1 SV=1	5	1.3612	1.11904	0.893623	-1.11904
sp|P09871|C1S_HUMAN	Complement C1s subcomponent OS=Homo sapiens GN=C1S PE=1 SV=1	5	0.6939	0.570454	1.75299	1.75299
sp|P27169|PON1_HUMAN	Serum paraoxonase/arylesterase 1 OS=Homo sapiens GN=PON1 PE=1 SV=2	5	1.8278	1.50263	0.6655	-1.50263
sp|P02746|C1QB_HUMAN	Complement C1q subcomponent subunit B OS=Homo sapiens GN=C1QB PE=1 SV=2	4	0.3115	0.256084	3.90498	3.90498
sp|P07360|CO8G_HUMAN	Complement component C8 gamma chain OS=Homo sapiens GN=C8G PE=1 SV=3	4	1.7596	1.44656	0.691293	-1.44656
sp|P35527|K1C9_HUMAN	Keratin, type I cytoskeletal 9 OS=Homo sapiens GN=KRT9 PE=1 SV=3	4	0.4553	0.374301	2.67165	2.67165
sp|Q562R1|ACTBL_HUMAN	Beta-actin-like protein 2 OS=Homo sapiens GN=ACTBL2 PE=1 SV=2	4	0.9731	0.799984	1.25003	1.25003
sp|P02647|APOA1_HUMAN	Apolipoprotein A-I OS=Homo sapiens GN=APOA1 PE=1 SV=1	4	6.5536	5.3877	0.185608	-5.3877
sp|P05154|IPSP_HUMAN	Plasma serine protease inhibitor OS=Homo sapiens GN=SERPINA5 PE=1 SV=2	4	5.4155	4.45207	0.224615	-4.45207
sp|P24821|TENA_HUMAN	Tenascin OS=Homo sapiens GN=TNC PE=1 SV=3	4	0.5772	0.474515	2.10742	2.10742
sp|Q15582|BGH3_HUMAN	Transforming growth factor-beta-induced protein ig-h3 OS=Homo sapiens GN=TGFBI PE=1 SV=1	4	0.9323	0.766442	1.30473	1.30473
sp|Q9NQ79|CRAC1_HUMAN	Cartilage acidic protein 1 OS=Homo sapiens GN=CRTAC1 PE=1 SV=2	4	1.9739	1.62274	0.616242	-1.62274
sp|P35443|TSP4_HUMAN	Thrombospondin-4 OS=Homo sapiens GN=THBS4 PE=1 SV=2	4	3.9681	3.26217	0.306545	-3.26217
sp|P02747|C1QC_HUMAN	Complement C1q subcomponent subunit C OS=Homo sapiens GN=C1QC PE=1 SV=3	3	0.6397	0.525896	1.90152	1.90152
sp|P62805|H4_HUMAN	Histone H4 OS=Homo sapiens GN=HIST1H4A PE=1 SV=2	3	0.6029	0.495643	2.01758	2.01758
sp|P06702|S10A9_HUMAN	Protein S100-A9 OS=Homo sapiens GN=S100A9 PE=1 SV=1	3	0.0217	0.0178395	56.0553	56.0553
sp|P08571|CD14_HUMAN	Monocyte differentiation antigen CD14 OS=Homo sapiens GN=CD14 PE=1 SV=2	3	1.0089	0.829415	1.20567	1.20567
sp|P81605|DCD_HUMAN	Dermcidin OS=Homo sapiens GN=DCD PE=1 SV=2	3	0.5323	0.437603	2.28518	2.28518
sp|Q04756|HGFA_HUMAN	Hepatocyte growth factor activator OS=Homo sapiens GN=HGFAC PE=1 SV=1	3	2.6752	2.19928	0.454695	-2.19928
sp|P43251|BTD_HUMAN	Biotinidase OS=Homo sapiens GN=BTD PE=1 SV=2	3	1.4737	1.21153	0.825405	-1.21153
sp|P09172|DOPO_HUMAN	Dopamine beta-hydroxylase OS=Homo sapiens GN=DBH PE=1 SV=3	3	0.1982	0.16294	6.13724	6.13724
sp|P36980|FHR2_HUMAN	Complement factor H-related protein 2 OS=Homo sapiens GN=CFHR2 PE=1 SV=1	3	2.4917	2.04842	0.488181	-2.04842
sp|Q9Y5Y7|LYVE1_HUMAN	Lymphatic vessel endothelial hyaluronic acid receptor 1 OS=Homo sapiens GN=LYVE1 PE=1 SV=2	3	5.7982	4.76669	0.209789	-4.76669
sp|Q12805|FBLN3_HUMAN	EGF-containing fibulin-like extracellular matrix protein 1 OS=Homo sapiens GN=EFEMP1 PE=1 SV=2	3	1.0316	0.848076	1.17914	1.17914
sp|P24592|IBP6_HUMAN	Insulin-like growth factor-binding protein 6 OS=Homo sapiens GN=IGFBP6 PE=1 SV=1	3	6.5475	5.38269	0.185781	-5.38269
sp|P07996|TSP1_HUMAN	Thrombospondin-1 OS=Homo sapiens GN=THBS1 PE=1 SV=2	3	0.0394	0.0323907	30.8731	30.8731
sp|P04275|VWF_HUMAN	von Willebrand factor OS=Homo sapiens GN=VWF PE=1 SV=3	3	0.0688	0.0565603	17.6802	17.6802
sp|P36222|CH3L1_HUMAN	Chitinase-3-like protein 1 OS=Homo sapiens GN=CHI3L1 PE=1 SV=2	3	0.5119	0.420832	2.37625	2.37625
sp|P05113|IL5_HUMAN	Interleukin-5 OS=Homo sapiens GN=IL5 PE=1 SV=1	2	1.6167	1.32909	0.752397	-1.32909
sp|P02533|K1C14_HUMAN	Keratin, type I cytoskeletal 14 OS=Homo sapiens GN=KRT14 PE=1 SV=4	2	0.4575	0.37611	2.6588	2.6588
sp|P08779|K1C16_HUMAN	Keratin, type I cytoskeletal 16 OS=Homo sapiens GN=KRT16 PE=1 SV=4	2	0.4575	0.37611	2.6588	2.6588
sp|P61769|B2MG_HUMAN	Beta-2-microglobulin OS=Homo sapiens GN=B2M PE=1 SV=1	2	1.5656	1.28708	0.776955	-1.28708
sp|P23142|FBLN1_HUMAN	Fibulin-1 OS=Homo sapiens GN=FBLN1 PE=1 SV=4	2	1.348	1.10819	0.902374	-1.10819
sp|P22352|GPX3_HUMAN	Glutathione peroxidase 3 OS=Homo sapiens GN=GPX3 PE=1 SV=2	2	0.9664	0.794476	1.25869	1.25869
sp|P33778|H2B1B_HUMAN	Histone H2B type 1-B OS=Homo sapiens GN=HIST1H2BB PE=1 SV=2	2	0.5774	0.474679	2.10669	2.10669
sp|P62807|H2B1C_HUMAN	Histone H2B type 1-C/E/F/G/I OS=Homo sapiens GN=HIST1H2BC PE=1 SV=4	2	0.5774	0.474679	2.10669	2.10669
sp|P58876|H2B1D_HUMAN	Histone H2B type 1-D OS=Homo sapiens GN=HIST1H2BD PE=1 SV=2	2	0.5774	0.474679	2.10669	2.10669
sp|Q93079|H2B1H_HUMAN	Histone H2B type 1-H OS=Homo sapiens GN=HIST1H2BH PE=1 SV=3	2	0.5774	0.474679	2.10669	2.10669
sp|P06899|H2B1J_HUMAN	Histone H2B type 1-J OS=Homo sapiens GN=HIST1H2BJ PE=1 SV=3	2	0.5774	0.474679	2.10669	2.10669
sp|O60814|H2B1K_HUMAN	Histone H2B type 1-K OS=Homo sapiens GN=HIST1H2BK PE=1 SV=3	2	0.5774	0.474679	2.10669	2.10669
sp|Q99880|H2B1L_HUMAN	Histone H2B type 1-L OS=Homo sapiens GN=HIST1H2BL PE=1 SV=3	2	0.5774	0.474679	2.10669	2.10669
sp|Q99879|H2B1M_HUMAN	Histone H2B type 1-M OS=Homo sapiens GN=HIST1H2BM PE=1 SV=3	2	0.5774	0.474679	2.10669	2.10669
sp|Q99877|H2B1N_HUMAN	Histone H2B type 1-N OS=Homo sapiens GN=HIST1H2BN PE=1 SV=3	2	0.5774	0.474679	2.10669	2.10669
sp|P23527|H2B1O_HUMAN	Histone H2B type 1-O OS=Homo sapiens GN=HIST1H2BO PE=1 SV=3	2	0.5774	0.474679	2.10669	2.10669
sp|Q16778|H2B2E_HUMAN	Histone H2B type 2-E OS=Homo sapiens GN=HIST2H2BE PE=1 SV=3	2	0.5774	0.474679	2.10669	2.10669
sp|Q5QNW6|H2B2F_HUMAN	Histone H2B type 2-F OS=Homo sapiens GN=HIST2H2BF PE=1 SV=3	2	0.5774	0.474679	2.10669	2.10669
sp|Q8N257|H2B3B_HUMAN	Histone H2B type 3-B OS=Homo sapiens GN=HIST3H2BB PE=1 SV=3	2	0.5774	0.474679	2.10669	2.10669
sp|P57053|H2BFS_HUMAN	Histone H2B type F-S OS=Homo sapiens GN=H2BFS PE=1 SV=2	2	0.5774	0.474679	2.10669	2.10669
sp|Q06033|ITIH3_HUMAN	Inter-alpha-trypsin inhibitor heavy chain H3 OS=Homo sapiens GN=ITIH3 PE=1 SV=2	2	1.5011	1.23405	0.810339	-1.23405
sp|Q13885|TBB2A_HUMAN	Tubulin beta-2A chain OS=Homo sapiens GN=TUBB2A PE=1 SV=1	2	0.7551	0.620766	1.61091	1.61091
sp|Q9BVA1|TBB2B_HUMAN	Tubulin beta-2B chain OS=Homo sapiens GN=TUBB2B PE=1 SV=1	2	0.7551	0.620766	1.61091	1.61091
sp|P07437|TBB5_HUMAN	Tubulin beta chain OS=Homo sapiens GN=TUBB PE=1 SV=2	2	0.7551	0.620766	1.61091	1.61091
sp|Q86VB7|C163A_HUMAN	Scavenger receptor cysteine-rich type 1 protein M130 OS=Homo sapiens GN=CD163 PE=1 SV=1	2	1.0894	0.895594	1.11658	1.11658
sp|P02452|CO1A1_HUMAN	Collagen alpha-1(I) chain OS=Homo sapiens GN=COL1A1 PE=1 SV=4	2	1.4999	1.23306	0.810987	-1.23306
sp|P07333|CSF1R_HUMAN	Macrophage colony-stimulating factor 1 receptor OS=Homo sapiens GN=CSF1R PE=1 SV=2	2	0.6609	0.543325	1.84052	1.84052
sp|P13611|CSPG2_HUMAN	Versican core protein OS=Homo sapiens GN=VCAN PE=1 SV=3	2	2.7919	2.29522	0.435689	-2.29522
sp|P02775|CXCL7_HUMAN	Platelet basic protein OS=Homo sapiens GN=PPBP PE=1 SV=3	2	0.0359	0.0295133	33.883	33.883
sp|P00738|HPT_HUMAN	Haptoglobin OS=Homo sapiens GN=HP PE=1 SV=1	2	0.3472	0.285432	3.50346	3.50346
sp|P01842|LAC_HUMAN	Ig lambda chain C regions OS=Homo sapiens GN=IGLC1 PE=1 SV=1	2	0.0543	0.0446399	22.4015	22.4015
sp|P0CF74|LAC6_HUMAN	Ig lambda-6 chain C region OS=Homo sapiens GN=IGLC6 PE=4 SV=1	2	0.0543	0.0446399	22.4015	22.4015
sp|P27918|PROP_HUMAN	Properdin OS=Homo sapiens GN=CFP PE=1 SV=2	2	1.1704	0.962183	1.0393	1.0393
sp|P00915|CAH1_HUMAN	Carbonic anhydrase 1 OS=Homo sapiens GN=CA1 PE=1 SV=2	2	0.4877	0.400937	2.49416	2.49416
sp|P02792|FRIL_HUMAN	Ferritin light chain OS=Homo sapiens GN=FTL PE=1 SV=2	2	0.4061	0.333854	2.99532	2.99532
sp|P06276|CHLE_HUMAN	Cholinesterase OS=Homo sapiens GN=BCHE PE=1 SV=1	2	1.9459	1.59972	0.625109	-1.59972
sp|Q9UGM5|FETUB_HUMAN	Fetuin-B OS=Homo sapiens GN=FETUB PE=1 SV=2	2	1.6217	1.3332	0.750077	-1.3332
sp|P04259|K2C6B_HUMAN	Keratin, type II cytoskeletal 6B OS=Homo sapiens GN=KRT6B PE=1 SV=5	2	0.4973	0.408829	2.44601	2.44601
sp|P41222|PTGDS_HUMAN	Prostaglandin-H2 D-isomerase OS=Homo sapiens GN=PTGDS PE=1 SV=1	2	2.2082	1.81536	0.550856	-1.81536
sp|P05109|S10A8_HUMAN	Protein S100-A8 OS=Homo sapiens GN=S100A8 PE=1 SV=1	2	0.0277	0.0227721	43.9134	43.9134
sp|P01009|A1AT_HUMAN	Alpha-1-antitrypsin OS=Homo sapiens GN=SERPINA1 PE=1 SV=3	2	2.7094	2.22739	0.448955	-2.22739
sp|P07339|CATD_HUMAN	Cathepsin D OS=Homo sapiens GN=CTSD PE=1 SV=1	2	1.3573	1.11583	0.896191	-1.11583
sp|O43866|CD5L_HUMAN	CD5 antigen-like OS=Homo sapiens GN=CD5L PE=1 SV=1	2	0.1931	0.158747	6.29933	6.29933
sp|P04278|SHBG_HUMAN	Sex hormone-binding globulin OS=Homo sapiens GN=SHBG PE=1 SV=2	2	0.2228	0.183163	5.45961	5.45961
sp|Q14520|HABP2_HUMAN	Hyaluronan-binding protein 2 OS=Homo sapiens GN=HABP2 PE=1 SV=1	2	1.9259	1.58328	0.631601	-1.58328
sp|P02655|APOC2_HUMAN	Apolipoprotein C-II OS=Homo sapiens GN=APOC2 PE=1 SV=1	1	0.5996	0.49293	2.02869	2.02869
sp|Q14565|DMC1_HUMAN	Meiotic recombination protein DMC1/LIM15 homolog OS=Homo sapiens GN=DMC1 PE=1 SV=2	1	3.5067	2.88285	0.346879	-2.88285
sp|Q9BY31|ZN717_HUMAN	Zinc finger protein 717 OS=Homo sapiens GN=ZNF717 PE=1 SV=2	1	1.4921	1.22665	0.815227	-1.22665
sp|P02489|CRYAA_HUMAN	Alpha-crystallin A chain OS=Homo sapiens GN=CRYAA PE=1 SV=2	1	0.8008	0.658336	1.51898	1.51898
sp|Q9NTM9|CUTC_HUMAN	Copper homeostasis protein cutC homolog OS=Homo sapiens GN=CUTC PE=1 SV=1	1	3.5088	2.88458	0.346671	-2.88458
sp|P07355|ANXA2_HUMAN	Annexin A2 OS=Homo sapiens GN=ANXA2 PE=1 SV=2	1	1.0406	0.855475	1.16894	1.16894
sp|Q9Y2T1|AXN2_HUMAN	Axin-2 OS=Homo sapiens GN=AXIN2 PE=1 SV=1	1	4.3429	3.57029	0.280089	-3.57029
sp|A6NDB9|PALM3_HUMAN	Paralemmin-3 OS=Homo sapiens GN=PALM3 PE=3 SV=2	1	4.3429	3.57029	0.280089	-3.57029
sp|Q8N8U9|BMPER_HUMAN	BMP-binding endothelial regulator protein OS=Homo sapiens GN=BMPER PE=2 SV=3	1	0.9676	0.795462	1.25713	1.25713
sp|P00918|CAH2_HUMAN	Carbonic anhydrase 2 OS=Homo sapiens GN=CA2 PE=1 SV=2	1	0.3195	0.26266	3.8072	3.8072
sp|Q96IY4|CBPB2_HUMAN	Carboxypeptidase B2 OS=Homo sapiens GN=CPB2 PE=1 SV=1	1	2.1571	1.77335	0.563905	-1.77335
sp|P08123|CO1A2_HUMAN	Collagen alpha-2(I) chain OS=Homo sapiens GN=COL1A2 PE=1 SV=6	1	2.3369	1.92116	0.520519	-1.92116
sp|P20908|CO5A1_HUMAN	Collagen alpha-1(V) chain OS=Homo sapiens GN=COL5A1 PE=1 SV=3	1	0.3893	0.320043	3.12458	3.12458
sp|P22792|CPN2_HUMAN	Carboxypeptidase N subunit 2 OS=Homo sapiens GN=CPN2 PE=1 SV=2	1	1.1447	0.941056	1.06264	1.06264
sp|O94760|DDAH1_HUMAN	N(G),N(G)-dimethylarginine dimethylaminohydrolase 1 OS=Homo sapiens GN=DDAH1 PE=1 SV=3	1	1.5132	1.244	0.803859	-1.244
sp|P0C0S8|H2A1_HUMAN	Histone H2A type 1 OS=Homo sapiens GN=HIST1H2AG PE=1 SV=2	1	0.8475	0.696728	1.43528	1.43528
sp|Q96QV6|H2A1A_HUMAN	Histone H2A type 1-A OS=Homo sapiens GN=HIST1H2AA PE=1 SV=3	1	0.8475	0.696728	1.43528	1.43528
sp|P04908|H2A1B_HUMAN	Histone H2A type 1-B/E OS=Homo sapiens GN=HIST1H2AB PE=1 SV=2	1	0.8475	0.696728	1.43528	1.43528
sp|Q93077|H2A1C_HUMAN	Histone H2A type 1-C OS=Homo sapiens GN=HIST1H2AC PE=1 SV=3	1	0.8475	0.696728	1.43528	1.43528
sp|P20671|H2A1D_HUMAN	Histone H2A type 1-D OS=Homo sapiens GN=HIST1H2AD PE=1 SV=2	1	0.8475	0.696728	1.43528	1.43528
sp|Q96KK5|H2A1H_HUMAN	Histone H2A type 1-H OS=Homo sapiens GN=HIST1H2AH PE=1 SV=3	1	0.8475	0.696728	1.43528	1.43528
sp|Q99878|H2A1J_HUMAN	Histone H2A type 1-J OS=Homo sapiens GN=HIST1H2AJ PE=1 SV=3	1	0.8475	0.696728	1.43528	1.43528
sp|Q6FI13|H2A2A_HUMAN	Histone H2A type 2-A OS=Homo sapiens GN=HIST2H2AA3 PE=1 SV=3	1	0.8475	0.696728	1.43528	1.43528
sp|Q8IUE6|H2A2B_HUMAN	Histone H2A type 2-B OS=Homo sapiens GN=HIST2H2AB PE=1 SV=3	1	0.8475	0.696728	1.43528	1.43528
sp|Q16777|H2A2C_HUMAN	Histone H2A type 2-C OS=Homo sapiens GN=HIST2H2AC PE=1 SV=4	1	0.8475	0.696728	1.43528	1.43528
sp|Q7L7L0|H2A3_HUMAN	Histone H2A type 3 OS=Homo sapiens GN=HIST3H2A PE=1 SV=3	1	0.8475	0.696728	1.43528	1.43528
sp|Q9BTM1|H2AJ_HUMAN	Histone H2A.J OS=Homo sapiens GN=H2AFJ PE=1 SV=1	1	0.8475	0.696728	1.43528	1.43528
sp|Q71UI9|H2AV_HUMAN	Histone H2A.V OS=Homo sapiens GN=H2AFV PE=1 SV=3	1	0.8475	0.696728	1.43528	1.43528
sp|P16104|H2AX_HUMAN	Histone H2A.x OS=Homo sapiens GN=H2AFX PE=1 SV=2	1	0.8475	0.696728	1.43528	1.43528
sp|P0C0S5|H2AZ_HUMAN	Histone H2A.Z OS=Homo sapiens GN=H2AFZ PE=1 SV=2	1	0.8475	0.696728	1.43528	1.43528
sp|P13598|ICAM2_HUMAN	Intercellular adhesion molecule 2 OS=Homo sapiens GN=ICAM2 PE=1 SV=2	1	1.1951	0.982489	1.01782	1.01782
sp|P14151|LYAM1_HUMAN	L-selectin OS=Homo sapiens GN=SELL PE=1 SV=2	1	1.6725	1.37496	0.727294	-1.37496
sp|P49908|SEPP1_HUMAN	Selenoprotein P OS=Homo sapiens GN=SEPP1 PE=1 SV=3	1	1.7206	1.4145	0.706963	-1.4145
sp|Q71U36|TBA1A_HUMAN	Tubulin alpha-1A chain OS=Homo sapiens GN=TUBA1A PE=1 SV=1	1	0.7186	0.59076	1.69274	1.69274
sp|P68363|TBA1B_HUMAN	Tubulin alpha-1B chain OS=Homo sapiens GN=TUBA1B PE=1 SV=1	1	0.7186	0.59076	1.69274	1.69274
sp|Q9BQE3|TBA1C_HUMAN	Tubulin alpha-1C chain OS=Homo sapiens GN=TUBA1C PE=1 SV=1	1	0.7186	0.59076	1.69274	1.69274
sp|Q13748|TBA3C_HUMAN	Tubulin alpha-3C/D chain OS=Homo sapiens GN=TUBA3C PE=1 SV=3	1	0.7186	0.59076	1.69274	1.69274
sp|Q6PEY2|TBA3E_HUMAN	Tubulin alpha-3E chain OS=Homo sapiens GN=TUBA3E PE=1 SV=2	1	0.7186	0.59076	1.69274	1.69274
sp|P68366|TBA4A_HUMAN	Tubulin alpha-4A chain OS=Homo sapiens GN=TUBA4A PE=1 SV=1	1	0.7186	0.59076	1.69274	1.69274
sp|Q9NY65|TBA8_HUMAN	Tubulin alpha-8 chain OS=Homo sapiens GN=TUBA8 PE=1 SV=1	1	0.7186	0.59076	1.69274	1.69274
sp|Q96KN2|CNDP1_HUMAN	Beta-Ala-His dipeptidase OS=Homo sapiens GN=CNDP1 PE=1 SV=3	1	19.1177	15.7166	0.0636269	-15.7166
sp|P11021|GRP78_HUMAN	78 kDa glucose-regulated protein OS=Homo sapiens GN=HSPA5 PE=1 SV=2	1	0.8282	0.680862	1.46873	1.46873
sp|P34931|HS71L_HUMAN	Heat shock 70 kDa protein 1-like OS=Homo sapiens GN=HSPA1L PE=1 SV=2	1	0.8282	0.680862	1.46873	1.46873
sp|P08107|HSP71_HUMAN	Heat shock 70 kDa protein 1A/1B OS=Homo sapiens GN=HSPA1A PE=1 SV=5	1	0.8282	0.680862	1.46873	1.46873
sp|P54652|HSP72_HUMAN	Heat shock-related 70 kDa protein 2 OS=Homo sapiens GN=HSPA2 PE=1 SV=1	1	0.8282	0.680862	1.46873	1.46873
sp|P17066|HSP76_HUMAN	Heat shock 70 kDa protein 6 OS=Homo sapiens GN=HSPA6 PE=1 SV=2	1	0.8282	0.680862	1.46873	1.46873
sp|P48741|HSP77_HUMAN	Putative heat shock 70 kDa protein 7 OS=Homo sapiens GN=HSPA7 PE=5 SV=2	1	0.8282	0.680862	1.46873	1.46873
sp|P11142|HSP7C_HUMAN	Heat shock cognate 71 kDa protein OS=Homo sapiens GN=HSPA8 PE=1 SV=1	1	0.8282	0.680862	1.46873	1.46873
sp|Q96N95|ZN396_HUMAN	Zinc finger protein 396 OS=Homo sapiens GN=ZNF396 PE=1 SV=2	1	1.2572	1.03354	0.967547	-1.03354
sp|P63104|1433Z_HUMAN	14-3-3 protein zeta/delta OS=Homo sapiens GN=YWHAZ PE=1 SV=1	1	0.1862	0.153075	6.53276	6.53276
sp|P19652|A1AG2_HUMAN	Alpha-1-acid glycoprotein 2 OS=Homo sapiens GN=ORM2 PE=1 SV=2	1	3.0621	2.51735	0.397244	-2.51735
sp|P02656|APOC3_HUMAN	Apolipoprotein C-III OS=Homo sapiens GN=APOC3 PE=1 SV=1	1	2.069	1.70092	0.587917	-1.70092
sp|O14791|APOL1_HUMAN	Apolipoprotein L1 OS=Homo sapiens GN=APOL1 PE=1 SV=5	1	0.8423	0.692453	1.44414	1.44414
sp|O60583|CCNT2_HUMAN	Cyclin-T2 OS=Homo sapiens GN=CCNT2 PE=1 SV=2	1	1.456	1.19697	0.83544	-1.19697
sp|P43320|CRBB2_HUMAN	Beta-crystallin B2 OS=Homo sapiens GN=CRYBB2 PE=1 SV=2	1	0.7415	0.609586	1.64046	1.64046
sp|Q9H7T0|CTSRB_HUMAN	Cation channel sperm-associated protein subunit beta OS=Homo sapiens GN=CATSPERB PE=1 SV=2	1	3.3091	2.7204	0.367592	-2.7204
sp|P59665|DEF1_HUMAN	Neutrophil defensin 1 OS=Homo sapiens GN=DEFA1 PE=1 SV=1	1	0.4897	0.402581	2.48397	2.48397
sp|P59666|DEF3_HUMAN	Neutrophil defensin 3 OS=Homo sapiens GN=DEFA3 PE=1 SV=1	1	0.4897	0.402581	2.48397	2.48397
sp|P01591|IGJ_HUMAN	Immunoglobulin J chain OS=Homo sapiens GN=IGJ PE=1 SV=4	1	0.05	0.0411049	24.328	24.328
sp|Q9NZM3|ITSN2_HUMAN	Intersectin-2 OS=Homo sapiens GN=ITSN2 PE=1 SV=3	1	20	16.442	0.06082	-16.442
sp|Q12840|KIF5A_HUMAN	Kinesin heavy chain isoform 5A OS=Homo sapiens GN=KIF5A PE=1 SV=2	1	1.5143	1.2449	0.803275	-1.2449
sp|P08253|MMP2_HUMAN	72 kDa type IV collagenase OS=Homo sapiens GN=MMP2 PE=1 SV=2	1	1.1953	0.982654	1.01765	1.01765
sp|O00391|QSOX1_HUMAN	Sulfhydryl oxidase 1 OS=Homo sapiens GN=QSOX1 PE=1 SV=3	1	0.6207	0.510276	1.95972	1.95972
sp|Q6UWJ1|TMCO3_HUMAN	Transmembrane and coiled-coil domain-containing protein 3 OS=Homo sapiens GN=TMCO3 PE=2 SV=1	1	4.0284	3.31174	0.301956	-3.31174
sp|A6NEL2|ANR56_HUMAN	Ankyrin repeat domain-containing protein 56 OS=Homo sapiens GN=ANKRD56 PE=2 SV=1	1	1.3417	1.10301	0.906611	-1.10301
sp|Q9UBL0|ARP21_HUMAN	cAMP-regulated phosphoprotein 21 OS=Homo sapiens GN=ARPP21 PE=1 SV=2	1	1.2164	1	1	1
sp|P43356|MAGA2_HUMAN	Melanoma-associated antigen 2 OS=Homo sapiens GN=MAGEA2 PE=1 SV=1	1	1.2164	1	1	1
sp|P43357|MAGA3_HUMAN	Melanoma-associated antigen 3 OS=Homo sapiens GN=MAGEA3 PE=1 SV=1	1	1.2164	1	1	1
sp|P43360|MAGA6_HUMAN	Melanoma-associated antigen 6 OS=Homo sapiens GN=MAGEA6 PE=1 SV=1	1	1.2164	1	1	1
sp|P43365|MAGAC_HUMAN	Melanoma-associated antigen 12 OS=Homo sapiens GN=MAGEA12 PE=2 SV=2	1	1.2164	1	1	1
sp|Q9Y2K5|R3HD2_HUMAN	R3H domain-containing protein 2 OS=Homo sapiens GN=R3HDM2 PE=1 SV=3	1	1.2164	1	1	1
sp|Q969Z4|TR19L_HUMAN	Tumor necrosis factor receptor superfamily member 19L OS=Homo sapiens GN=RELT PE=1 SV=1	1	1.2164	1	1	1
sp|Q76NI1|VKIND_HUMAN	Protein very KIND OS=Homo sapiens GN=KNDC1 PE=2 SV=2	1	1.2164	1	1	1
sp|O60423|AT8B3_HUMAN	Probable phospholipid-transporting ATPase IK OS=Homo sapiens GN=ATP8B3 PE=2 SV=3	1	3.9932	3.2828	0.304618	-3.2828
sp|Q9UBC1|IKBL1_HUMAN	NF-kappa-B inhibitor-like protein 1 OS=Homo sapiens GN=NFKBIL1 PE=1 SV=1	1	3.9932	3.2828	0.304618	-3.2828
sp|P58004|SESN2_HUMAN	Sestrin-2 OS=Homo sapiens GN=SESN2 PE=1 SV=1	1	3.9932	3.2828	0.304618	-3.2828
sp|Q9HAY6|BCDO1_HUMAN	Beta,beta-carotene 15,15'-monooxygenase OS=Homo sapiens GN=BCMO1 PE=1 SV=1	1	2.513	2.06593	0.484043	-2.06593
sp|Q02224|CENPE_HUMAN	Centromere-associated protein E OS=Homo sapiens GN=CENPE PE=1 SV=2	1	0.6434	0.528938	1.89058	1.89058
sp|O15335|CHAD_HUMAN	Chondroadherin OS=Homo sapiens GN=CHAD PE=2 SV=2	1	1.6677	1.37101	0.729388	-1.37101
sp|P42695|CNDD3_HUMAN	Condensin-2 complex subunit D3 OS=Homo sapiens GN=NCAPD3 PE=1 SV=2	1	1.0119	0.831881	1.2021	1.2021
sp|Q53F19|CQ085_HUMAN	Uncharacterized protein C17orf85 OS=Homo sapiens GN=C17orf85 PE=1 SV=2	1	2.1549	1.77154	0.564481	-1.77154
sp|P02511|CRYAB_HUMAN	Alpha-crystallin B chain OS=Homo sapiens GN=CRYAB PE=1 SV=2	1	3.38	2.77869	0.359882	-2.77869
sp|P01034|CYTC_HUMAN	Cystatin-C OS=Homo sapiens GN=CST3 PE=1 SV=1	1	2.6717	2.1964	0.455291	-2.1964
sp|Q8IYB7|DI3L2_HUMAN	DIS3-like exonuclease 2 OS=Homo sapiens GN=DIS3L2 PE=1 SV=3	1	0.8362	0.687438	1.45468	1.45468
sp|P42704|LPPRC_HUMAN	Leucine-rich PPR motif-containing protein, mitochondrial OS=Homo sapiens GN=LRPPRC PE=1 SV=3	1	0.8362	0.687438	1.45468	1.45468
sp|Q13395|TARB1_HUMAN	Probable methyltransferase TARBP1 OS=Homo sapiens GN=TARBP1 PE=1 SV=1	1	0.8362	0.687438	1.45468	1.45468
sp|Q96M86|DNHD1_HUMAN	Dynein heavy chain domain-containing protein 1 OS=Homo sapiens GN=DNHD1 PE=2 SV=1	1	4.5961	3.77844	0.264659	-3.77844
sp|Q9NQT8|KI13B_HUMAN	Kinesin-like protein KIF13B OS=Homo sapiens GN=KIF13B PE=1 SV=1	1	4.5961	3.77844	0.264659	-3.77844
sp|P05160|F13B_HUMAN	Coagulation factor XIII B chain OS=Homo sapiens GN=F13B PE=1 SV=3	1	6.6006	5.42634	0.184286	-5.42634
sp|Q9H5I5|FA38B_HUMAN	Protein FAM38B OS=Homo sapiens GN=FAM38B PE=2 SV=1	1	0.3864	0.317659	3.14803	3.14803
sp|Q13201|MMRN1_HUMAN	Multimerin-1 OS=Homo sapiens GN=MMRN1 PE=1 SV=3	1	0.3864	0.317659	3.14803	3.14803
sp|P31512|FMO4_HUMAN	Dimethylaniline monooxygenase [N-oxide-forming] 4 OS=Homo sapiens GN=FMO4 PE=2 SV=3	1	0.8362	0.687438	1.45468	1.45468
sp|Q9NUV9|GIMA4_HUMAN	GTPase IMAP family member 4 OS=Homo sapiens GN=GIMAP4 PE=1 SV=1	1	20	16.442	0.06082	-16.442
sp|Q16665|HIF1A_HUMAN	Hypoxia-inducible factor 1-alpha OS=Homo sapiens GN=HIF1A PE=1 SV=1	1	2.1947	1.80426	0.554244	-1.80426
sp|Q12912|LRMP_HUMAN	Lymphoid-restricted membrane protein OS=Homo sapiens GN=LRMP PE=1 SV=2	1	1.2937	1.06355	0.940249	-1.06355
sp|Q07954|LRP1_HUMAN	Prolow-density lipoprotein receptor-related protein 1 OS=Homo sapiens GN=LRP1 PE=1 SV=1	1	1.6186	1.33065	0.751514	-1.33065
sp|Q96EZ8|MCRS1_HUMAN	Microspherule protein 1 OS=Homo sapiens GN=MCRS1 PE=1 SV=1	1	3.0447	2.50304	0.399514	-2.50304
sp|Q9P1T7|MDFIC_HUMAN	MyoD family inhibitor domain-containing protein OS=Homo sapiens GN=MDFIC PE=1 SV=2	1	2.088	1.71654	0.582567	-1.71654
sp|P14174|MIF_HUMAN	Macrophage migration inhibitory factor OS=Homo sapiens GN=MIF PE=1 SV=4	1	2.3166	1.90447	0.52508	-1.90447
sp|Q99497|PARK7_HUMAN	Protein DJ-1 OS=Homo sapiens GN=PARK7 PE=1 SV=2	1	1.6182	1.33032	0.751699	-1.33032
sp|Q15113|PCOC1_HUMAN	Procollagen C-endopeptidase enhancer 1 OS=Homo sapiens GN=PCOLCE PE=1 SV=2	1	2.4973	2.05303	0.487086	-2.05303
sp|P98161|PKD1_HUMAN	Polycystin-1 OS=Homo sapiens GN=PKD1 PE=1 SV=3	1	1.0119	0.831881	1.2021	1.2021
sp|P07225|PROS_HUMAN	Vitamin K-dependent protein S OS=Homo sapiens GN=PROS1 PE=1 SV=1	1	1.3224	1.08714	0.919843	-1.08714
sp|Q8N6T7|SIRT6_HUMAN	NAD-dependent deacetylase sirtuin-6 OS=Homo sapiens GN=SIRT6 PE=1 SV=2	1	0.05	0.0411049	24.328	24.328
sp|P08294|SODE_HUMAN	Extracellular superoxide dismutase [Cu-Zn] OS=Homo sapiens GN=SOD3 PE=1 SV=2	1	9.688	7.96449	0.125557	-7.96449
sp|Q66K14|TBC9B_HUMAN	TBC1 domain family member 9B OS=Homo sapiens GN=TBC1D9B PE=1 SV=2	1	1.3764	1.13154	0.883755	-1.13154
sp|Q9NVE5|UBP40_HUMAN	Ubiquitin carboxyl-terminal hydrolase 40 OS=Homo sapiens GN=USP40 PE=2 SV=3	1	1.9973	1.64198	0.609022	-1.64198
sp|A8MWP4|YU008_HUMAN	Putative uncharacterized protein ENSP00000383251 OS=Homo sapiens PE=5 SV=1	1	1.6151	1.32777	0.753142	-1.32777
Table S2-Late4
UniProt accession number	Protein name	Unique Peptide Count	18O/16O intensity	Normalized ratio	OA/Healthy protein ratio	Fold changes
sp|P04114|APOB_HUMAN	Apolipoprotein B-100 OS=Homo sapiens GN=APOB PE=1 SV=1	82	1.4138	1.41027	0.709082	-1.41027
sp|P02751|FINC_HUMAN	Fibronectin OS=Homo sapiens GN=FN1 PE=1 SV=3	64	1.3772	1.37377	0.727926	-1.37377
sp|P0C0L5|CO4B_HUMAN	Complement C4-B OS=Homo sapiens GN=C4B PE=1 SV=1	63	0.466	0.464838	2.15129	2.15129
sp|P0C0L4|CO4A_HUMAN	Complement C4-A OS=Homo sapiens GN=C4A PE=1 SV=1	63	0.4661	0.464938	2.15083	2.15083
sp|P08603|CFAH_HUMAN	Complement factor H OS=Homo sapiens GN=CFH PE=1 SV=4	41	0.7839	0.781945	1.27886	1.27886
sp|P00450|CERU_HUMAN	Ceruloplasmin OS=Homo sapiens GN=CP PE=1 SV=1	36	1.0453	1.04269	0.959055	-1.04269
sp|P02774|VTDB_HUMAN	Vitamin D-binding protein OS=Homo sapiens GN=GC PE=1 SV=1	32	1.282	1.2788	0.781981	-1.2788
sp|P01023|A2MG_HUMAN	Alpha-2-macroglobulin OS=Homo sapiens GN=A2M PE=1 SV=2	32	0.624	0.622444	1.60657	1.60657
sp|P02787|TRFE_HUMAN	Serotransferrin OS=Homo sapiens GN=TF PE=1 SV=2	31	3.4647	3.45606	0.289347	-3.45606
sp|P01031|CO5_HUMAN	Complement C5 OS=Homo sapiens GN=C5 PE=1 SV=4	31	0.9076	0.905337	1.10456	1.10456
sp|P06727|APOA4_HUMAN	Apolipoprotein A-IV OS=Homo sapiens GN=APOA4 PE=1 SV=3	30	0.8379	0.83581	1.19644	1.19644
sp|P00747|PLMN_HUMAN	Plasminogen OS=Homo sapiens GN=PLG PE=1 SV=2	29	1.4217	1.41815	0.705142	-1.41815
sp|P01024|CO3_HUMAN	Complement C3 OS=Homo sapiens GN=C3 PE=1 SV=2	28	0.653	0.651372	1.53522	1.53522
sp|P00751|CFAB_HUMAN	Complement factor B OS=Homo sapiens GN=CFB PE=1 SV=2	27	0.8687	0.866534	1.15402	1.15402
sp|P02790|HEMO_HUMAN	Hemopexin OS=Homo sapiens GN=HPX PE=1 SV=2	25	1.3805	1.37706	0.726186	-1.37706
sp|P00734|THRB_HUMAN	Prothrombin OS=Homo sapiens GN=F2 PE=1 SV=2	25	1.2226	1.21955	0.819974	-1.21955
sp|P43652|AFAM_HUMAN	Afamin OS=Homo sapiens GN=AFM PE=1 SV=1	23	1.6089	1.60489	0.623097	-1.60489
sp|Q14624|ITIH4_HUMAN	Inter-alpha-trypsin inhibitor heavy chain H4 OS=Homo sapiens GN=ITIH4 PE=1 SV=4	21	0.9912	0.988728	1.0114	1.0114
sp|P01042|KNG1_HUMAN	Kininogen-1 OS=Homo sapiens GN=KNG1 PE=1 SV=2	20	1.0511	1.04848	0.953763	-1.04848
sp|P06396|GELS_HUMAN	Gelsolin OS=Homo sapiens GN=GSN PE=1 SV=1	20	1.6052	1.6012	0.624533	-1.6012
sp|P01011|AACT_HUMAN	Alpha-1-antichymotrypsin OS=Homo sapiens GN=SERPINA3 PE=1 SV=2	19	1.045	1.04239	0.95933	-1.04239
sp|P01008|ANT3_HUMAN	Antithrombin-III OS=Homo sapiens GN=SERPINC1 PE=1 SV=1	19	1.5589	1.55501	0.643082	-1.55501
sp|P19823|ITIH2_HUMAN	Inter-alpha-trypsin inhibitor heavy chain H2 OS=Homo sapiens GN=ITIH2 PE=1 SV=2	19	1.1848	1.18185	0.846134	-1.18185
sp|P49747|COMP_HUMAN	Cartilage oligomeric matrix protein OS=Homo sapiens GN=COMP PE=1 SV=2	18	1.9995	1.99451	0.501375	-1.99451
sp|P10643|CO7_HUMAN	Complement component C7 OS=Homo sapiens GN=C7 PE=1 SV=2	18	1.1337	1.13087	0.884273	-1.13087
sp|P02749|APOH_HUMAN	Beta-2-glycoprotein 1 OS=Homo sapiens GN=APOH PE=1 SV=3	17	0.867	0.864838	1.15629	1.15629
sp|P25311|ZA2G_HUMAN	Zinc-alpha-2-glycoprotein OS=Homo sapiens GN=AZGP1 PE=1 SV=2	15	1.0036	1.0011	0.998904	-1.0011
sp|Q92954|PRG4_HUMAN	Proteoglycan 4 OS=Homo sapiens GN=PRG4 PE=1 SV=2	15	2.0701	2.06494	0.484276	-2.06494
sp|P04217|A1BG_HUMAN	Alpha-1B-glycoprotein OS=Homo sapiens GN=A1BG PE=1 SV=3	14	1.1946	1.19162	0.839193	-1.19162
sp|P05155|IC1_HUMAN	Plasma protease C1 inhibitor OS=Homo sapiens GN=SERPING1 PE=1 SV=2	14	1.187	1.18404	0.844566	-1.18404
sp|P05156|CFAI_HUMAN	Complement factor I OS=Homo sapiens GN=CFI PE=1 SV=1	14	1.157	1.15411	0.866465	-1.15411
sp|P13671|CO6_HUMAN	Complement component C6 OS=Homo sapiens GN=C6 PE=1 SV=3	14	0.8753	0.873117	1.14532	1.14532
sp|P04264|K2C1_HUMAN	Keratin, type II cytoskeletal 1 OS=Homo sapiens GN=KRT1 PE=1 SV=6	14	0.2726	0.27192	3.67755	3.67755
sp|P05546|HEP2_HUMAN	Heparin cofactor 2 OS=Homo sapiens GN=SERPIND1 PE=1 SV=3	13	1.0601	1.05746	0.945666	-1.05746
sp|P02768|ALBU_HUMAN	Serum albumin OS=Homo sapiens GN=ALB PE=1 SV=2	13	2.1319	2.12658	0.470238	-2.12658
sp|P68871|HBB_HUMAN	Hemoglobin subunit beta OS=Homo sapiens GN=HBB PE=1 SV=2	12	11.9062	11.8765	0.0841998	-11.8765
sp|P02760|AMBP_HUMAN	Protein AMBP OS=Homo sapiens GN=AMBP PE=1 SV=1	12	0.867	0.864838	1.15629	1.15629
sp|P04196|HRG_HUMAN	Histidine-rich glycoprotein OS=Homo sapiens GN=HRG PE=1 SV=1	12	1.5919	1.58793	0.629751	-1.58793
sp|P06681|CO2_HUMAN	Complement C2 OS=Homo sapiens GN=C2 PE=1 SV=2	12	0.7494	0.747531	1.33774	1.33774
sp|P04004|VTNC_HUMAN	Vitronectin OS=Homo sapiens GN=VTN PE=1 SV=1	11	1.3631	1.3597	0.735456	-1.3597
sp|P36955|PEDF_HUMAN	Pigment epithelium-derived factor OS=Homo sapiens GN=SERPINF1 PE=1 SV=3	11	1.1625	1.1596	0.862366	-1.1596
sp|P19827|ITIH1_HUMAN	Inter-alpha-trypsin inhibitor heavy chain H1 OS=Homo sapiens GN=ITIH1 PE=1 SV=3	11	0.8961	0.893865	1.11874	1.11874
sp|P51884|LUM_HUMAN	Lumican OS=Homo sapiens GN=LUM PE=1 SV=2	11	1.0968	1.09406	0.914023	-1.09406
sp|P03952|KLKB1_HUMAN	Plasma kallikrein OS=Homo sapiens GN=KLKB1 PE=1 SV=1	11	1.4136	1.41007	0.709182	-1.41007
sp|Q15063|POSTN_HUMAN	Periostin OS=Homo sapiens GN=POSTN PE=1 SV=2	11	9.6032	9.57925	0.104392	-9.57925
sp|P02748|CO9_HUMAN	Complement component C9 OS=Homo sapiens GN=C9 PE=1 SV=2	10	0.6844	0.682693	1.46479	1.46479
sp|P02750|A2GL_HUMAN	Leucine-rich alpha-2-glycoprotein OS=Homo sapiens GN=LRG1 PE=1 SV=2	10	1.1507	1.14783	0.871209	-1.14783
sp|P08697|A2AP_HUMAN	Alpha-2-antiplasmin OS=Homo sapiens GN=SERPINF2 PE=1 SV=3	10	1.7356	1.73127	0.57761	-1.73127
sp|P02671|FIBA_HUMAN	Fibrinogen alpha chain OS=Homo sapiens GN=FGA PE=1 SV=2	10	0.7656	0.763691	1.30943	1.30943
sp|P02649|APOE_HUMAN	Apolipoprotein E OS=Homo sapiens GN=APOE PE=1 SV=1	10	2.7186	2.71182	0.368756	-2.71182
sp|Q9NQ79|CRAC1_HUMAN	Cartilage acidic protein 1 OS=Homo sapiens GN=CRTAC1 PE=1 SV=2	10	0.8813	0.879102	1.13752	1.13752
sp|P02765|FETUA_HUMAN	Alpha-2-HS-glycoprotein OS=Homo sapiens GN=AHSG PE=1 SV=1	9	1.2699	1.26673	0.789432	-1.26673
sp|P01019|ANGT_HUMAN	Angiotensinogen OS=Homo sapiens GN=AGT PE=1 SV=1	9	1.3146	1.31132	0.762589	-1.31132
sp|P35858|ALS_HUMAN	Insulin-like growth factor-binding protein complex acid labile subunit OS=Homo sapiens GN=IGFALS PE=1 SV=1	9	1.9498	1.94494	0.514155	-1.94494
sp|P10909|CLUS_HUMAN	Clusterin OS=Homo sapiens GN=CLU PE=1 SV=1	8	1.1985	1.19551	0.836462	-1.19551
sp|P05452|TETN_HUMAN	Tetranectin OS=Homo sapiens GN=CLEC3B PE=1 SV=2	8	0.9442	0.941845	1.06175	1.06175
sp|P29622|KAIN_HUMAN	Kallistatin OS=Homo sapiens GN=SERPINA4 PE=1 SV=3	8	1.0871	1.08439	0.922178	-1.08439
sp|P00736|C1R_HUMAN	Complement C1r subcomponent OS=Homo sapiens GN=C1R PE=1 SV=2	8	0.6806	0.678903	1.47297	1.47297
sp|P13645|K1C10_HUMAN	Keratin, type I cytoskeletal 10 OS=Homo sapiens GN=KRT10 PE=1 SV=6	8	0.4478	0.446683	2.23872	2.23872
sp|P12111|CO6A3_HUMAN	Collagen alpha-3(VI) chain OS=Homo sapiens GN=COL6A3 PE=1 SV=4	8	1.7869	1.78244	0.561027	-1.78244
sp|P60709|ACTB_HUMAN	Actin, cytoplasmic 1 OS=Homo sapiens GN=ACTB PE=1 SV=1	7	1.5267	1.52289	0.656645	-1.52289
sp|P63261|ACTG_HUMAN	Actin, cytoplasmic 2 OS=Homo sapiens GN=ACTG1 PE=1 SV=1	7	1.5267	1.52289	0.656645	-1.52289
sp|P07357|CO8A_HUMAN	Complement component C8 alpha chain OS=Homo sapiens GN=C8A PE=1 SV=2	7	1.02	1.01746	0.982843	-1.01746
sp|O43707|ACTN4_HUMAN	Alpha-actinin-4 OS=Homo sapiens GN=ACTN4 PE=1 SV=2	7	0.6983	0.696559	1.43563	1.43563
sp|O75882|ATRN_HUMAN	Attractin OS=Homo sapiens GN=ATRN PE=1 SV=2	7	1.0404	1.03781	0.963572	-1.03781
sp|P02675|FIBB_HUMAN	Fibrinogen beta chain OS=Homo sapiens GN=FGB PE=1 SV=2	7	1.0478	1.04519	0.956767	-1.04519
sp|P00748|FA12_HUMAN	Coagulation factor XII OS=Homo sapiens GN=F12 PE=1 SV=2	7	1.9406	1.93576	0.516593	-1.93576
sp|P16112|PGCA_HUMAN	Aggrecan core protein OS=Homo sapiens GN=ACAN PE=1 SV=2	7	5.2018	5.18883	0.192722	-5.18883
sp|P02679|FIBG_HUMAN	Fibrinogen gamma chain OS=Homo sapiens GN=FGG PE=1 SV=3	7	0.9246	0.922294	1.08425	1.08425
sp|P07358|CO8B_HUMAN	Complement component C8 beta chain OS=Homo sapiens GN=C8B PE=1 SV=3	7	0.8132	0.811172	1.23278	1.23278
sp|P02766|TTHY_HUMAN	Transthyretin OS=Homo sapiens GN=TTR PE=1 SV=1	7	1.1978	1.19481	0.836951	-1.19481
sp|P35527|K1C9_HUMAN	Keratin, type I cytoskeletal 9 OS=Homo sapiens GN=KRT9 PE=1 SV=3	7	0.1562	0.15581	6.41805	6.41805
sp|P00738|HPT_HUMAN	Haptoglobin OS=Homo sapiens GN=HP PE=1 SV=1	7	0.3196	0.318803	3.13673	3.13673
sp|P69905|HBA_HUMAN	Hemoglobin subunit alpha OS=Homo sapiens GN=HBA1 PE=1 SV=2	6	16.816	16.7741	0.0596158	-16.7741
sp|P62988|UBIQ_HUMAN	Ubiquitin OS=Homo sapiens GN=RPS27A PE=1 SV=1	6	1.6166	1.61257	0.620129	-1.61257
sp|P05543|THBG_HUMAN	Thyroxine-binding globulin OS=Homo sapiens GN=SERPINA7 PE=1 SV=2	6	0.7617	0.7598	1.31613	1.31613
sp|P02743|SAMP_HUMAN	Serum amyloid P-component OS=Homo sapiens GN=APCS PE=1 SV=2	6	0.6326	0.631022	1.58473	1.58473
sp|P02647|APOA1_HUMAN	Apolipoprotein A-I OS=Homo sapiens GN=APOA1 PE=1 SV=1	6	1.3944	1.39092	0.718947	-1.39092
sp|Q16610|ECM1_HUMAN	Extracellular matrix protein 1 OS=Homo sapiens GN=ECM1 PE=1 SV=2	6	2.4604	2.45426	0.407454	-2.45426
sp|Q06033|ITIH3_HUMAN	Inter-alpha-trypsin inhibitor heavy chain H3 OS=Homo sapiens GN=ITIH3 PE=1 SV=2	6	0.6098	0.608279	1.64398	1.64398
sp|P09871|C1S_HUMAN	Complement C1s subcomponent OS=Homo sapiens GN=C1S PE=1 SV=1	6	0.6604	0.658753	1.51802	1.51802
sp|Q03591|FHR1_HUMAN	Complement factor H-related protein 1 OS=Homo sapiens GN=CFHR1 PE=1 SV=2	5	1.2055	1.20249	0.831605	-1.20249
sp|P08185|CBG_HUMAN	Corticosteroid-binding globulin OS=Homo sapiens GN=SERPINA6 PE=1 SV=1	5	1.1511	1.14823	0.870906	-1.14823
sp|P02746|C1QB_HUMAN	Complement C1q subcomponent subunit B OS=Homo sapiens GN=C1QB PE=1 SV=2	5	0.4552	0.454065	2.20233	2.20233
sp|Q96PD5|PGRP2_HUMAN	N-acetylmuramoyl-L-alanine amidase OS=Homo sapiens GN=PGLYRP2 PE=1 SV=1	5	1.3463	1.34294	0.744633	-1.34294
sp|P43251|BTD_HUMAN	Biotinidase OS=Homo sapiens GN=BTD PE=1 SV=2	5	1.3128	1.30953	0.763635	-1.30953
sp|Q12805|FBLN3_HUMAN	EGF-containing fibulin-like extracellular matrix protein 1 OS=Homo sapiens GN=EFEMP1 PE=1 SV=2	5	1.3761	1.37267	0.728508	-1.37267
sp|P02652|APOA2_HUMAN	Apolipoprotein A-II OS=Homo sapiens GN=APOA2 PE=1 SV=1	4	4.2106	4.2001	0.23809	-4.2001
sp|P07360|CO8G_HUMAN	Complement component C8 gamma chain OS=Homo sapiens GN=C8G PE=1 SV=3	4	0.804	0.801995	1.24689	1.24689
sp|P43320|CRBB2_HUMAN	Beta-crystallin B2 OS=Homo sapiens GN=CRYBB2 PE=1 SV=2	4	8.8257	8.80369	0.113589	-8.80369
sp|P62805|H4_HUMAN	Histone H4 OS=Homo sapiens GN=HIST1H4A PE=1 SV=2	4	0.5951	0.593616	1.68459	1.68459
sp|P08670|VIME_HUMAN	Vimentin OS=Homo sapiens GN=VIM PE=1 SV=4	4	0.6731	0.671421	1.48938	1.48938
sp|P00746|CFAD_HUMAN	Complement factor D OS=Homo sapiens GN=CFD PE=1 SV=5	4	1.0076	1.00509	0.994938	-1.00509
sp|P08571|CD14_HUMAN	Monocyte differentiation antigen CD14 OS=Homo sapiens GN=CD14 PE=1 SV=2	4	1.4917	1.48798	0.672052	-1.48798
sp|P05154|IPSP_HUMAN	Plasma serine protease inhibitor OS=Homo sapiens GN=SERPINA5 PE=1 SV=2	4	1.5003	1.49656	0.6682	-1.49656
sp|P22792|CPN2_HUMAN	Carboxypeptidase N subunit 2 OS=Homo sapiens GN=CPN2 PE=1 SV=2	4	1.3687	1.36529	0.732447	-1.36529
sp|P36980|FHR2_HUMAN	Complement factor H-related protein 2 OS=Homo sapiens GN=CFHR2 PE=1 SV=1	4	0.5849	0.583441	1.71397	1.71397
sp|P35443|TSP4_HUMAN	Thrombospondin-4 OS=Homo sapiens GN=THBS4 PE=1 SV=2	4	1.8198	1.81526	0.550885	-1.81526
sp|P07355|ANXA2_HUMAN	Annexin A2 OS=Homo sapiens GN=ANXA2 PE=1 SV=2	4	0.7889	0.786933	1.27076	1.27076
sp|P04259|K2C6B_HUMAN	Keratin, type II cytoskeletal 6B OS=Homo sapiens GN=KRT6B PE=1 SV=5	4	0.3675	0.366584	2.72789	2.72789
sp|P02753|RET4_HUMAN	Retinol-binding protein 4 OS=Homo sapiens GN=RBP4 PE=1 SV=3	3	1.0413	1.0387	0.962739	-1.0387
sp|Q562R1|ACTBL_HUMAN	Beta-actin-like protein 2 OS=Homo sapiens GN=ACTBL2 PE=1 SV=2	3	0.8919	0.889676	1.124	1.124
sp|P33778|H2B1B_HUMAN	Histone H2B type 1-B OS=Homo sapiens GN=HIST1H2BB PE=1 SV=2	3	0.4	0.399002	2.50625	2.50625
sp|P62807|H2B1C_HUMAN	Histone H2B type 1-C/E/F/G/I OS=Homo sapiens GN=HIST1H2BC PE=1 SV=4	3	0.4	0.399002	2.50625	2.50625
sp|P58876|H2B1D_HUMAN	Histone H2B type 1-D OS=Homo sapiens GN=HIST1H2BD PE=1 SV=2	3	0.4	0.399002	2.50625	2.50625
sp|Q93079|H2B1H_HUMAN	Histone H2B type 1-H OS=Homo sapiens GN=HIST1H2BH PE=1 SV=3	3	0.4	0.399002	2.50625	2.50625
sp|P06899|H2B1J_HUMAN	Histone H2B type 1-J OS=Homo sapiens GN=HIST1H2BJ PE=1 SV=3	3	0.4	0.399002	2.50625	2.50625
sp|O60814|H2B1K_HUMAN	Histone H2B type 1-K OS=Homo sapiens GN=HIST1H2BK PE=1 SV=3	3	0.4	0.399002	2.50625	2.50625
sp|Q99880|H2B1L_HUMAN	Histone H2B type 1-L OS=Homo sapiens GN=HIST1H2BL PE=1 SV=3	3	0.4	0.399002	2.50625	2.50625
sp|Q99879|H2B1M_HUMAN	Histone H2B type 1-M OS=Homo sapiens GN=HIST1H2BM PE=1 SV=3	3	0.4	0.399002	2.50625	2.50625
sp|Q99877|H2B1N_HUMAN	Histone H2B type 1-N OS=Homo sapiens GN=HIST1H2BN PE=1 SV=3	3	0.4	0.399002	2.50625	2.50625
sp|P23527|H2B1O_HUMAN	Histone H2B type 1-O OS=Homo sapiens GN=HIST1H2BO PE=1 SV=3	3	0.4	0.399002	2.50625	2.50625
sp|Q16778|H2B2E_HUMAN	Histone H2B type 2-E OS=Homo sapiens GN=HIST2H2BE PE=1 SV=3	3	0.4	0.399002	2.50625	2.50625
sp|Q5QNW6|H2B2F_HUMAN	Histone H2B type 2-F OS=Homo sapiens GN=HIST2H2BF PE=1 SV=3	3	0.4	0.399002	2.50625	2.50625
sp|Q8N257|H2B3B_HUMAN	Histone H2B type 3-B OS=Homo sapiens GN=HIST3H2BB PE=1 SV=3	3	0.4	0.399002	2.50625	2.50625
sp|P57053|H2BFS_HUMAN	Histone H2B type F-S OS=Homo sapiens GN=H2BFS PE=1 SV=2	3	0.4	0.399002	2.50625	2.50625
sp|P02747|C1QC_HUMAN	Complement C1q subcomponent subunit C OS=Homo sapiens GN=C1QC PE=1 SV=3	3	0.6393	0.637706	1.56812	1.56812
sp|P61769|B2MG_HUMAN	Beta-2-microglobulin OS=Homo sapiens GN=B2M PE=1 SV=1	3	0.6757	0.674015	1.48365	1.48365
sp|Q9Y5Y7|LYVE1_HUMAN	Lymphatic vessel endothelial hyaluronic acid receptor 1 OS=Homo sapiens GN=LYVE1 PE=1 SV=2	3	2.1532	2.14783	0.465586	-2.14783
sp|Q14520|HABP2_HUMAN	Hyaluronan-binding protein 2 OS=Homo sapiens GN=HABP2 PE=1 SV=1	3	1.1582	1.15531	0.865567	-1.15531
sp|Q13885|TBB2A_HUMAN	Tubulin beta-2A chain OS=Homo sapiens GN=TUBB2A PE=1 SV=1	3	0.772	0.770075	1.29858	1.29858
sp|P07437|TBB5_HUMAN	Tubulin beta chain OS=Homo sapiens GN=TUBB PE=1 SV=2	3	0.7488	0.746933	1.33881	1.33881
sp|P81605|DCD_HUMAN	Dermcidin OS=Homo sapiens GN=DCD PE=1 SV=2	3	2.0951	2.08988	0.478497	-2.08988
sp|P23142|FBLN1_HUMAN	Fibulin-1 OS=Homo sapiens GN=FBLN1 PE=1 SV=4	3	1.3812	1.37776	0.725818	-1.37776
sp|P49642|PRI1_HUMAN	DNA primase small subunit OS=Homo sapiens GN=PRIM1 PE=1 SV=1	3	1.3889	1.38544	0.721794	-1.38544
sp|P06576|ATPB_HUMAN	ATP synthase subunit beta, mitochondrial OS=Homo sapiens GN=ATP5B PE=1 SV=3	3	1.0515	1.04888	0.9534	-1.04888
sp|P00915|CAH1_HUMAN	Carbonic anhydrase 1 OS=Homo sapiens GN=CA1 PE=1 SV=2	3	0.427	0.425935	2.34778	2.34778
sp|P24592|IBP6_HUMAN	Insulin-like growth factor-binding protein 6 OS=Homo sapiens GN=IGFBP6 PE=1 SV=1	3	2.2412	2.23561	0.447305	-2.23561
sp|P01834|IGKC_HUMAN	Ig kappa chain C region OS=Homo sapiens GN=IGKC PE=1 SV=1	3	0.6461	0.644489	1.55162	1.55162
sp|P02745|C1QA_HUMAN	Complement C1q subcomponent subunit A OS=Homo sapiens GN=C1QA PE=1 SV=2	3	0.7559	0.754015	1.32623	1.32623
sp|P00742|FA10_HUMAN	Coagulation factor X OS=Homo sapiens GN=F10 PE=1 SV=2	3	0.7993	0.797307	1.25422	1.25422
sp|P02533|K1C14_HUMAN	Keratin, type I cytoskeletal 14 OS=Homo sapiens GN=KRT14 PE=1 SV=4	3	0.2831	0.282394	3.54115	3.54115
sp|P08779|K1C16_HUMAN	Keratin, type I cytoskeletal 16 OS=Homo sapiens GN=KRT16 PE=1 SV=4	3	0.2831	0.282394	3.54115	3.54115
sp|P27169|PON1_HUMAN	Serum paraoxonase/arylesterase 1 OS=Homo sapiens GN=PON1 PE=1 SV=2	3	5.1223	5.10953	0.195713	-5.10953
sp|P49908|SEPP1_HUMAN	Selenoprotein P OS=Homo sapiens GN=SEPP1 PE=1 SV=3	3	1.3989	1.39541	0.716634	-1.39541
sp|P35908|K22E_HUMAN	Keratin, type II cytoskeletal 2 epidermal OS=Homo sapiens GN=KRT2 PE=1 SV=2	3	0.3208	0.32	3.125	3.125
sp|P27918|PROP_HUMAN	Properdin OS=Homo sapiens GN=CFP PE=1 SV=2	3	1.1616	1.1587	0.863034	-1.1587
sp|P0C0S8|H2A1_HUMAN	Histone H2A type 1 OS=Homo sapiens GN=HIST1H2AG PE=1 SV=2	2	0.7141	0.712319	1.40387	1.40387
sp|P04908|H2A1B_HUMAN	Histone H2A type 1-B/E OS=Homo sapiens GN=HIST1H2AB PE=1 SV=2	2	0.7141	0.712319	1.40387	1.40387
sp|Q93077|H2A1C_HUMAN	Histone H2A type 1-C OS=Homo sapiens GN=HIST1H2AC PE=1 SV=3	2	0.7141	0.712319	1.40387	1.40387
sp|P20671|H2A1D_HUMAN	Histone H2A type 1-D OS=Homo sapiens GN=HIST1H2AD PE=1 SV=2	2	0.7141	0.712319	1.40387	1.40387
sp|Q96KK5|H2A1H_HUMAN	Histone H2A type 1-H OS=Homo sapiens GN=HIST1H2AH PE=1 SV=3	2	0.7141	0.712319	1.40387	1.40387
sp|Q99878|H2A1J_HUMAN	Histone H2A type 1-J OS=Homo sapiens GN=HIST1H2AJ PE=1 SV=3	2	0.7141	0.712319	1.40387	1.40387
sp|Q6FI13|H2A2A_HUMAN	Histone H2A type 2-A OS=Homo sapiens GN=HIST2H2AA3 PE=1 SV=3	2	0.7141	0.712319	1.40387	1.40387
sp|Q16777|H2A2C_HUMAN	Histone H2A type 2-C OS=Homo sapiens GN=HIST2H2AC PE=1 SV=4	2	0.7141	0.712319	1.40387	1.40387
sp|Q7L7L0|H2A3_HUMAN	Histone H2A type 3 OS=Homo sapiens GN=HIST3H2A PE=1 SV=3	2	0.7141	0.712319	1.40387	1.40387
sp|Q9BTM1|H2AJ_HUMAN	Histone H2A.J OS=Homo sapiens GN=H2AFJ PE=1 SV=1	2	0.7141	0.712319	1.40387	1.40387
sp|P13611|CSPG2_HUMAN	Versican core protein OS=Homo sapiens GN=VCAN PE=1 SV=3	2	1.6355	1.63142	0.612962	-1.63142
sp|Q04756|HGFA_HUMAN	Hepatocyte growth factor activator OS=Homo sapiens GN=HGFAC PE=1 SV=1	2	1.1916	1.18863	0.841306	-1.18863
sp|P04075|ALDOA_HUMAN	Fructose-bisphosphate aldolase A OS=Homo sapiens GN=ALDOA PE=1 SV=2	2	0.9015	0.899252	1.11204	1.11204
sp|P02489|CRYAA_HUMAN	Alpha-crystallin A chain OS=Homo sapiens GN=CRYAA PE=1 SV=2	2	2.8769	2.86973	0.348465	-2.86973
sp|Q8WZ42|TITIN_HUMAN	Titin OS=Homo sapiens GN=TTN PE=1 SV=2	2	1.0763	1.07362	0.931432	-1.07362
sp|Q86VB7|C163A_HUMAN	Scavenger receptor cysteine-rich type 1 protein M130 OS=Homo sapiens GN=CD163 PE=1 SV=1	2	1.2182	1.21516	0.822935	-1.21516
sp|P02452|CO1A1_HUMAN	Collagen alpha-1(I) chain OS=Homo sapiens GN=COL1A1 PE=1 SV=4	2	1.621	1.61696	0.618445	-1.61696
sp|P05813|CRBA1_HUMAN	Beta-crystallin A3 OS=Homo sapiens GN=CRYBA1 PE=1 SV=4	2	5.7275	5.71322	0.175033	-5.71322
sp|P01034|CYTC_HUMAN	Cystatin-C OS=Homo sapiens GN=CST3 PE=1 SV=1	2	1.7955	1.79102	0.55834	-1.79102
sp|P16403|H12_HUMAN	Histone H1.2 OS=Homo sapiens GN=HIST1H1C PE=1 SV=2	2	1.1149	1.11212	0.899184	-1.11212
sp|P16402|H13_HUMAN	Histone H1.3 OS=Homo sapiens GN=HIST1H1D PE=1 SV=2	2	1.1149	1.11212	0.899184	-1.11212
sp|P10412|H14_HUMAN	Histone H1.4 OS=Homo sapiens GN=HIST1H1E PE=1 SV=2	2	1.1149	1.11212	0.899184	-1.11212
sp|P41222|PTGDS_HUMAN	Prostaglandin-H2 D-isomerase OS=Homo sapiens GN=PTGDS PE=1 SV=1	2	0.4572	0.45606	2.19269	2.19269
sp|P01009|A1AT_HUMAN	Alpha-1-antitrypsin OS=Homo sapiens GN=SERPINA1 PE=1 SV=3	2	9.2024	9.17945	0.108939	-9.17945
sp|P25705|ATPA_HUMAN	ATP synthase subunit alpha, mitochondrial OS=Homo sapiens GN=ATP5A1 PE=1 SV=1	2	0.727	0.725187	1.37895	1.37895
sp|Q15582|BGH3_HUMAN	Transforming growth factor-beta-induced protein ig-h3 OS=Homo sapiens GN=TGFBI PE=1 SV=1	2	1.7958	1.79132	0.558247	-1.79132
sp|P01860|IGHG3_HUMAN	Ig gamma-3 chain C region OS=Homo sapiens GN=IGHG3 PE=1 SV=2	2	1.2263	1.22324	0.8175	-1.22324
sp|P68371|TBB2C_HUMAN	Tubulin beta-2C chain OS=Homo sapiens GN=TUBB2C PE=1 SV=1	2	0.681	0.679302	1.4721	1.4721
sp|Q96IY4|CBPB2_HUMAN	Carboxypeptidase B2 OS=Homo sapiens GN=CPB2 PE=1 SV=1	2	1.2786	1.27541	0.784061	-1.27541
sp|P03951|FA11_HUMAN	Coagulation factor XI OS=Homo sapiens GN=F11 PE=1 SV=1	2	0.2639	0.263242	3.79879	3.79879
sp|Q15113|PCOC1_HUMAN	Procollagen C-endopeptidase enhancer 1 OS=Homo sapiens GN=PCOLCE PE=1 SV=2	2	0.8214	0.819352	1.22048	1.22048
sp|P10915|HPLN1_HUMAN	Hyaluronan and proteoglycan link protein 1 OS=Homo sapiens GN=HAPLN1 PE=2 SV=2	2	3.0319	3.02434	0.330651	-3.02434
sp|P11226|MBL2_HUMAN	Mannose-binding protein C OS=Homo sapiens GN=MBL2 PE=1 SV=2	2	0.6163	0.614763	1.62664	1.62664
sp|P28161|GSTM2_HUMAN	Glutathione S-transferase Mu 2 OS=Homo sapiens GN=GSTM2 PE=1 SV=2	2	2.0997	2.09446	0.477449	-2.09446
sp|P98160|PGBM_HUMAN	Basement membrane-specific heparan sulfate proteoglycan core protein OS=Homo sapiens GN=HSPG2 PE=1 SV=3	2	5.7791	5.76469	0.17347	-5.76469
sp|Q71U36|TBA1A_HUMAN	Tubulin alpha-1A chain OS=Homo sapiens GN=TUBA1A PE=1 SV=1	1	0.7524	0.750524	1.3324	1.3324
sp|P68363|TBA1B_HUMAN	Tubulin alpha-1B chain OS=Homo sapiens GN=TUBA1B PE=1 SV=1	1	0.7524	0.750524	1.3324	1.3324
sp|Q9BQE3|TBA1C_HUMAN	Tubulin alpha-1C chain OS=Homo sapiens GN=TUBA1C PE=1 SV=1	1	0.7524	0.750524	1.3324	1.3324
sp|Q13748|TBA3C_HUMAN	Tubulin alpha-3C/D chain OS=Homo sapiens GN=TUBA3C PE=1 SV=3	1	0.7524	0.750524	1.3324	1.3324
sp|Q6PEY2|TBA3E_HUMAN	Tubulin alpha-3E chain OS=Homo sapiens GN=TUBA3E PE=1 SV=2	1	0.7524	0.750524	1.3324	1.3324
sp|P68366|TBA4A_HUMAN	Tubulin alpha-4A chain OS=Homo sapiens GN=TUBA4A PE=1 SV=1	1	0.7524	0.750524	1.3324	1.3324
sp|Q9NY65|TBA8_HUMAN	Tubulin alpha-8 chain OS=Homo sapiens GN=TUBA8 PE=1 SV=1	1	0.7524	0.750524	1.3324	1.3324
sp|P05023|AT1A1_HUMAN	Sodium/potassium-transporting ATPase subunit alpha-1 OS=Homo sapiens GN=ATP1A1 PE=1 SV=1	1	0.9107	0.908429	1.1008	1.1008
sp|P50993|AT1A2_HUMAN	Sodium/potassium-transporting ATPase subunit alpha-2 OS=Homo sapiens GN=ATP1A2 PE=1 SV=1	1	0.9107	0.908429	1.1008	1.1008
sp|P13637|AT1A3_HUMAN	Sodium/potassium-transporting ATPase subunit alpha-3 OS=Homo sapiens GN=ATP1A3 PE=1 SV=3	1	0.9107	0.908429	1.1008	1.1008
sp|P20648|ATP4A_HUMAN	Potassium-transporting ATPase alpha chain 1 OS=Homo sapiens GN=ATP4A PE=2 SV=5	1	0.9107	0.908429	1.1008	1.1008
sp|P63211|GBG1_HUMAN	Guanine nucleotide-binding protein G(T) subunit gamma-T1 OS=Homo sapiens GN=GNGT1 PE=2 SV=2	1	0.6114	0.609875	1.63968	1.63968
sp|Q14565|DMC1_HUMAN	Meiotic recombination protein DMC1/LIM15 homolog OS=Homo sapiens GN=DMC1 PE=1 SV=2	1	0.826	0.82394	1.21368	1.21368
sp|Q9H7T0|CTSRB_HUMAN	Cation channel sperm-associated protein subunit beta OS=Homo sapiens GN=CATSPERB PE=1 SV=2	1	1.6413	1.63721	0.610796	-1.63721
sp|Q9NTM9|CUTC_HUMAN	Copper homeostasis protein cutC homolog OS=Homo sapiens GN=CUTC PE=1 SV=1	1	0.826	0.82394	1.21368	1.21368
sp|O60610|DIAP1_HUMAN	Protein diaphanous homolog 1 OS=Homo sapiens GN=DIAPH1 PE=1 SV=2	1	0.9682	0.965786	1.03543	1.03543
sp|O75636|FCN3_HUMAN	Ficolin-3 OS=Homo sapiens GN=FCN3 PE=1 SV=2	1	0.8713	0.869127	1.15058	1.15058
sp|P02144|MYG_HUMAN	Myoglobin OS=Homo sapiens GN=MB PE=1 SV=2	1	7.6695	7.65037	0.130713	-7.65037
sp|Q9NZP8|C1RL_HUMAN	Complement C1r subcomponent-like protein OS=Homo sapiens GN=C1RL PE=1 SV=2	1	1.4345	1.43092	0.69885	-1.43092
sp|Q9HBI5|CC014_HUMAN	Uncharacterized protein C3orf14 OS=Homo sapiens GN=C3orf14 PE=2 SV=1	1	1.3933	1.38983	0.719515	-1.38983
sp|P05113|IL5_HUMAN	Interleukin-5 OS=Homo sapiens GN=IL5 PE=1 SV=1	1	1.3933	1.38983	0.719515	-1.38983
sp|Q9Y2B4|T53G5_HUMAN	TP53-target gene 5 protein OS=Homo sapiens GN=TP53TG5 PE=1 SV=1	1	1.3933	1.38983	0.719515	-1.38983
sp|P02511|CRYAB_HUMAN	Alpha-crystallin B chain OS=Homo sapiens GN=CRYAB PE=1 SV=2	1	6.0383	6.02324	0.166024	-6.02324
sp|P59665|DEF1_HUMAN	Neutrophil defensin 1 OS=Homo sapiens GN=DEFA1 PE=1 SV=1	1	0.8512	0.849077	1.17775	1.17775
sp|P59666|DEF3_HUMAN	Neutrophil defensin 3 OS=Homo sapiens GN=DEFA3 PE=1 SV=1	1	0.8512	0.849077	1.17775	1.17775
sp|P22352|GPX3_HUMAN	Glutathione peroxidase 3 OS=Homo sapiens GN=GPX3 PE=1 SV=2	1	1.8558	1.85117	0.540198	-1.85117
sp|P08253|MMP2_HUMAN	72 kDa type IV collagenase OS=Homo sapiens GN=MMP2 PE=1 SV=2	1	0.8615	0.859352	1.16367	1.16367
[truncated: 59 more rows]
