# Supplementary material for: Proteomic profiling and functional characterization of early and late shoulder osteoarthritis
Source: Arthritis Res Ther. 2013 Nov 6;15(6):R180. doi: 10.1186/ar4369 (PMC3979061; doi:10.1186/ar4369)
Supplement: Additional file 3: Table S3 — This table lists the proteins found across the early- and late-stage osteoarthritis (OA) samples with statistical analyses as well. [file ar4369-S3.xlsx]

## Sheet: EOA-LOA-Similar
Table S3(A)- List of proteins found across the early OA samples with statistical analyses
Protein ID	Description	Early 1		Early 2		Early 3		Early 4		Early 5		t-test	P.Value	adj.P.Val	B
		Unique Peptides	Normalized Healthy/Diseased protein ratio	Unique Peptides	Normalized Healthy/Diseased protein ratio	Unique Peptides	Normalized Healthy/Diseased protein ratio	Unique Peptides	Normalized Healthy/Diseased protein ratio	Unique Peptides	Normalized Healthy/Diseased protein ratio
P04114	Apolipoprotein B-100 OS=Homo sapiens GN=APOB PE=1 SV=1	100	0.633832	118	0.461821	93	0.585882	127	0.308924	47	0.881924	-4.12889	0.00361416	0.0174137	-2.73607
P0C0L4	Complement C4-A OS=Homo sapiens GN=C4A PE=1 SV=1	56	0.996753	54	0.884707	57	0.707609	67	0.515722	52	0.874406	-2.20997	0.0594806	0.167466	-5.66223
P02751	Fibronectin OS=Homo sapiens GN=FN1 PE=1 SV=3	56	1.80903	64	1.00431	66	0.653841	62	1.01339	50	1.41282	0.72184	0.491798	0.688703	-7.50927
P08603	Complement factor H OS=Homo sapiens GN=CFH PE=1 SV=4	42	0.694197	39	0.95481	39	0.844385	45	0.761675	33	0.900608	-2.16005	0.0642131	0.170165	-5.73804
P00450	Ceruloplasmin OS=Homo sapiens GN=CP PE=1 SV=1	35	1.11099	42	1.15423	37	1.09579	40	0.831172	31	1.16363	0.678189	0.517574	0.704771	-7.54168
P00747	Plasminogen OS=Homo sapiens GN=PLG PE=1 SV=2	30	1.20026	26	1.16836	32	1.0222	40	0.947453	22	1.41924	1.40867	0.198135	0.3443	-6.79811
P02774	Vitamin D-binding protein OS=Homo sapiens GN=GC PE=1 SV=1	29	1.19998	32	1.05101	32	1.04398	31	1.23146	28	1.17745	1.57213	0.15616	0.285396	-6.58513
P02787	Serotransferrin OS=Homo sapiens GN=TF PE=1 SV=2	31	1.06654	34	2.57949	33	1.69079	31	2.03127	22	1.92946	4.41983	0.00246441	0.0137488	-2.32265
P06727	Apolipoprotein A-IV OS=Homo sapiens GN=APOA4 PE=1 SV=3	26	1.07267	25	1.61626	24	1.53676	29	0.921943	22	0.732891	0.876954	0.407125	0.60782	-7.38021
P02790	Hemopexin OS=Homo sapiens GN=HPX PE=1 SV=2	23	1.47665	27	1.46031	26	1.10203	28	0.846936	23	1.40608	1.88432	0.097827	0.230437	-6.14778
P00734	Prothrombin OS=Homo sapiens GN=F2 PE=1 SV=2	28	0.997668	25	0.879853	24	1.10252	28	0.784219	19	1.177	-0.238082	0.818051	0.88483	-7.76183
P00751	Complement factor B OS=Homo sapiens GN=CFB PE=1 SV=2	28	0.920108	26	1.3214	30	0.980059	27	0.828969	22	0.876838	-0.293101	0.777213	0.876432	-7.74549
Q14624	Inter-alpha-trypsin inhibitor heavy chain H4 OS=Homo sapiens GN=ITIH4 PE=1 SV=4	22	1.03389	24	1.03678	23	1.2062	25	0.760658	16	1.12007	0.19999	0.846686	0.8955	-7.77118
P01008	Antithrombin-III OS=Homo sapiens GN=SERPINC1 PE=1 SV=1	22	1.2758	20	1.35321	25	1.29013	22	1.29647	20	1.13919	2.93729	0.0196656	0.0718811	-4.53418
P01031	Complement C5 OS=Homo sapiens GN=C5 PE=1 SV=4	20	0.899255	16	1.04346	15	1.11261	22	0.649208	11	1.03571	-0.674024	0.520077	0.704771	-7.54468
P01011	Alpha-1-antichymotrypsin OS=Homo sapiens GN=SERPINA3 PE=1 SV=2	18	0.966754	17	1.13546	16	1.01389	21	0.969913	16	0.95058	0.0630703	0.951322	0.971123	-7.79145
P06396	Gelsolin OS=Homo sapiens GN=GSN PE=1 SV=1	19	2.20305	23	2.03203	23	2.02563	19	1.20036	15	1.78154	5.36167	0.000776581	0.00769915	-1.06652
P43652	Afamin OS=Homo sapiens GN=AFM PE=1 SV=1	20	1.27489	18	1.544	22	1.13005	19	1.77362	12	1.40365	3.55521	0.00797559	0.0338165	-3.58371
P01042	Kininogen-1 OS=Homo sapiens GN=KNG1 PE=1 SV=2	16	0.985595	17	0.959987	18	1.00355	18	0.882871	17	0.922609	-0.641238	0.540041	0.706721	-7.56771
P04217	Alpha-1B-glycoprotein OS=Homo sapiens GN=A1BG PE=1 SV=3	13	1.10971	15	1.4038	14	1.10955	17	1.01949	12	1.15058	1.61901	0.145708	0.275804	-6.52179
P19823	Inter-alpha-trypsin inhibitor heavy chain H2 OS=Homo sapiens GN=ITIH2 PE=1 SV=2	16	1.14611	16	1.31784	16	1.3609	17	1.06611	12	1.43748	2.60442	0.0325179	0.11119	-5.05327
P19827	Inter-alpha-trypsin inhibitor heavy chain H1 OS=Homo sapiens GN=ITIH1 PE=1 SV=3	13	1.022	13	1.44683	9	1.1881	17	1.02026	9	0.941957	1.09451	0.306889	0.500465	-7.16571
P02749	Beta-2-glycoprotein 1 OS=Homo sapiens GN=APOH PE=1 SV=3	15	0.915626	14	1.04702	13	0.823098	16	1.13747	15	1.36672	0.405726	0.69602	0.848025	-7.7018
P01023	Alpha-2-macroglobulin OS=Homo sapiens GN=A2M PE=1 SV=2	22	0.855353	16	1.01639	17	1.36439	16	1.51987	30	0.244002	-0.658513	0.529464	0.704771	-7.5557
P01024	Complement C3 OS=Homo sapiens GN=C3 PE=1 SV=2	18	0.658252	12	0.86745	15	0.627661	16	0.683363	9	0.339856	-3.6265	0.0072099	0.0320399	-3.47624
P05155	Plasma protease C1 inhibitor OS=Homo sapiens GN=SERPING1 PE=1 SV=2	16	0.980473	13	1.0906	14	1.1591	15	0.965506	14	0.719624	-0.304268	0.76901	0.876432	-7.74177
P02671	Fibrinogen alpha chain OS=Homo sapiens GN=FGA PE=1 SV=2	14	0.564778	13	0.618313	16	0.499816	15	0.306212	7	0.812272	-4.48785	0.00225747	0.013294	-2.2277
P13671	Complement component C6 OS=Homo sapiens GN=C6 PE=1 SV=3	11	1.15571	10	1.00464	10	1.25165	15	0.724129	10	0.835931	-0.239388	0.817074	0.88483	-7.76148
P02675	Fibrinogen beta chain OS=Homo sapiens GN=FGB PE=1 SV=2	11	0.496181	17	0.286454	14	0.385919	14	0.352064	9	0.345495	-9.8635	1.25713e-05	0.000333141	3.46034
P05156	Complement factor I OS=Homo sapiens GN=CFI PE=1 SV=1	12	0.845201	12	1.12414	14	0.908552	14	0.894652	10	1.11277	-0.339327	0.743462	0.856598	-7.72921
P25311	Zinc-alpha-2-glycoprotein OS=Homo sapiens GN=AZGP1 PE=1 SV=2	14	1.3765	14	1.38223	14	1.38274	13	1.10425	10	0.898618	1.91662	0.0931439	0.224392	-6.10072
P01019	Angiotensinogen OS=Homo sapiens GN=AGT PE=1 SV=1	8	1.47995	11	1.52567	10	1.47431	13	1.31748	9	1.92803	4.71979	0.00168253	0.0104911	-1.90887
P36955	Pigment epithelium-derived factor OS=Homo sapiens GN=SERPINF1 PE=1 SV=3	11	1.72543	12	1.53958	13	1.17837	13	1.35283	10	1.87109	4.19641	0.00330313	0.0174137	-2.63908
P02679	Fibrinogen gamma chain OS=Homo sapiens GN=FGG PE=1 SV=3	9	0.81136	13	0.248598	9	0.38861	13	0.335367	7	0.456164	-5.4631	0.00069088	0.00769915	-0.938739
P02748	Complement component C9 OS=Homo sapiens GN=C9 PE=1 SV=2	10	0.648466	5	1.4217	8	1.26939	13	0.675311	6	0.723273	-0.774443	0.461859	0.661583	-7.46789
P49747	Cartilage oligomeric matrix protein OS=Homo sapiens GN=COMP PE=1 SV=2	13	2.96337	15	1.48997	17	1.38622	12	2.2796	9	2.29409	5.3372	0.000798968	0.00769915	-1.09757
P02768	Serum albumin OS=Homo sapiens GN=ALB PE=1 SV=2	13	0.960351	8	1.66577	9	1.18651	12	1.00932	5	2.3644	2.07797	0.0728161	0.188256	-5.86172
P10643	Complement component C7 OS=Homo sapiens GN=C7 PE=1 SV=2	12	0.806512	12	0.908326	12	0.665464	12	1.00398	15	0.527695	-2.3737	0.0462717	0.14863	-5.41121
P06681	Complement C2 OS=Homo sapiens GN=C2 PE=1 SV=2	10	1.02163	7	0.98393	9	0.62185	12	0.729808	6	0.767606	-2.0276	0.0786461	0.198488	-5.93697
P02760	Protein AMBP OS=Homo sapiens GN=AMBP PE=1 SV=1	10	1.67129	12	1.21969	11	1.14167	11	0.888041	10	1.19602	1.69239	0.130631	0.261262	-6.42083
P51884	Lumican OS=Homo sapiens GN=LUM PE=1 SV=2	11	1.07139	12	1.11918	13	0.741008	11	1.40495	9	0.967606	0.347836	0.737311	0.856598	-7.72596
P02750	Leucine-rich alpha-2-glycoprotein OS=Homo sapiens GN=LRG1 PE=1 SV=2	6	1.4794	4	1.5605	9	1.46868	11	0.79422	5	1.47584	2.28714	0.0528405	0.160031	-5.54434
P00736	Complement C1r subcomponent OS=Homo sapiens GN=C1R PE=1 SV=2	9	0.737641	10	0.647002	10	0.682469	11	0.423849	8	0.47927	-4.92475	0.00130613	0.00988929	-1.63352
P02765	Alpha-2-HS-glycoprotein OS=Homo sapiens GN=AHSG PE=1 SV=1	9	0.995198	12	1.195	9	1.15525	10	1.12815	8	0.952349	0.920117	0.385521	0.583789	-7.34062
P68871	Hemoglobin subunit beta OS=Homo sapiens GN=HBB PE=1 SV=2	10	4.87465	11	21.9638	11	5.67494	10	16.2031	9	47.2698	8.22429	4.54893e-05	0.000964374	2.04807
P04196	Histidine-rich glycoprotein OS=Homo sapiens GN=HRG PE=1 SV=1	10	1.44922	9	1.1071	11	0.721006	10	1.62048	7	1.32659	1.41338	0.196798	0.3443	-6.79217
P08697	Alpha-2-antiplasmin OS=Homo sapiens GN=SERPINF2 PE=1 SV=3	7	1.82458	8	1.40606	9	1.16081	10	1.30426	8	0.507905	0.777233	0.460306	0.661583	-7.46563
P04004	Vitronectin OS=Homo sapiens GN=VTN PE=1 SV=1	9	0.837884	11	1.25766	12	0.995596	9	1.18773	6	1.18983	0.826618	0.433401	0.638062	-7.4244
P10909	Clusterin OS=Homo sapiens GN=CLU PE=1 SV=1	7	1.14355	10	1.14733	9	1.04062	9	1.00737	6	1.41481	1.49097	0.175883	0.315994	-6.69249
Q92954	Proteoglycan 4 OS=Homo sapiens GN=PRG4 PE=1 SV=2	11	1.10047	13	1.36217	15	0.940237	9	1.58547	5	2.4963	2.37702	0.0460365	0.14863	-5.40608
Q96PD5	N-acetylmuramoyl-L-alanine amidase OS=Homo sapiens GN=PGLYRP2 PE=1 SV=1	6	0.982668	7	1.06708	4	1.17017	9	0.680397	4	0.965285	-0.420052	0.68596	0.845486	-7.69527
P02649	Apolipoprotein E OS=Homo sapiens GN=APOE PE=1 SV=1	8	0.575113	10	0.468399	8	0.880719	8	1.29918	5	0.834936	-1.8073	0.109922	0.247909	-6.25878
P29622	Kallistatin OS=Homo sapiens GN=SERPINA4 PE=1 SV=3	6	1.07001	8	0.81428	7	1.2311	8	2.04475	7	0.92471	1.01601	0.340583	0.530908	-7.24731
P09871	Complement C1s subcomponent OS=Homo sapiens GN=C1S PE=1 SV=1	5	0.494078	7	0.514668	6	0.705407	8	0.305195	4	0.708015	-4.77707	0.00156662	0.0104911	-1.83131
P35858	Insulin-like growth factor-binding protein complex acid labile subunit OS=Homo sapiens GN=IGFALS PE=1 SV=1	7	1.33032	8	1.14786	5	0.824994	8	1.02958	5	1.30149	1.04052	0.329768	0.522499	-7.22232
P05546	Heparin cofactor 2 OS=Homo sapiens GN=SERPIND1 PE=1 SV=3	7	0.929894	8	0.97994	7	1.04875	8	0.767099	7	0.311443	-1.64429	0.140341	0.275485	-6.48725
P03952	Plasma kallikrein OS=Homo sapiens GN=KLKB1 PE=1 SV=1	13	1.17593	13	0.6772	11	0.64956	7	0.889482	7	0.783527	-1.85338	0.102526	0.236255	-6.19259
P05452	Tetranectin OS=Homo sapiens GN=CLEC3B PE=1 SV=2	11	1.57543	8	0.692299	6	0.993027	7	0.948809	5	0.961636	-0.0192797	0.98511	0.994492	-7.79348
P00748	Coagulation factor XII OS=Homo sapiens GN=F12 PE=1 SV=2	8	1.15443	4	1.39312	7	1.28132	7	1.76566	3	1.18519	3.04909	0.0166469	0.0630202	-4.3603
P02753	Retinol-binding protein 4 OS=Homo sapiens GN=RBP4 PE=1 SV=3	5	1.52632	6	1.12327	6	0.667543	6	0.993983	4	0.989608	0.191293	0.85326	0.8955	-7.7731
P02652	Apolipoprotein A-II OS=Homo sapiens GN=APOA2 PE=1 SV=1	3	0.86706	4	1.22681	4	1.47113	6	3.04907	2	2.67363	2.70441	0.0279329	0.0986962	-4.89738
P62988	Ubiquitin OS=Homo sapiens GN=RPS27A PE=1 SV=1	6	1.05172	6	1.35634	6	0.988622	6	1.2001	2	2.57457	2.00685	0.0811785	0.200114	-5.9678
P07357	Complement component C8 alpha chain OS=Homo sapiens GN=C8A PE=1 SV=2	5	1.31532	5	1.22865	6	0.93724	6	1.05102	4	1.12559	1.30652	0.229169	0.391805	-6.92422
Q03591	Complement factor H-related protein 1 OS=Homo sapiens GN=CFHR1 PE=1 SV=2	7	1.07934	6	0.720449	6	1.05989	6	1.24027	5	0.806744	-0.361095	0.727766	0.856598	-7.72074
P35527	Keratin, type I cytoskeletal 9 OS=Homo sapiens GN=KRT9 PE=1 SV=3	3	1.45306	3	1.66318	6	0.459139	6	0.984066	4	0.550359	-0.507556	0.626025	0.789984	-7.65073
P05543	Thyroxine-binding globulin OS=Homo sapiens GN=SERPINA7 PE=1 SV=2	5	1.17959	6	1.02308	5	0.898703	6	0.810153	6	0.570813	-1.1651	0.278914	0.461951	-7.08858
P07358	Complement component C8 beta chain OS=Homo sapiens GN=C8B PE=1 SV=3	6	0.992546	5	1.16857	6	0.704062	6	0.61073	3	0.798563	-1.6012	0.149601	0.278205	-6.54596
Q15063	Periostin OS=Homo sapiens GN=POSTN PE=1 SV=2	11	0.851603	5	2.59157	5	1.96575	6	4.02415	2	6.75301	3.62215	0.00725432	0.0320399	-3.48278
P69905	Hemoglobin subunit alpha OS=Homo sapiens GN=HBA1 PE=1 SV=2	7	4.04783	6	16.6555	6	6.36879	5	11.6362	6	9.35556	11.1427	5.20991e-06	0.000184083	4.42419
P00738	Haptoglobin OS=Homo sapiens GN=HP PE=1 SV=1	8	0.116706	3	1.52125	2	0.902802	5	0.952369	4	0.323383	-1.75643	0.118676	0.251594	-6.33108
P02743	Serum amyloid P-component OS=Homo sapiens GN=APCS PE=1 SV=2	5	0.738647	5	0.617235	5	1.01964	5	0.720909	3	0.949143	-2.22141	0.0584463	0.167466	-5.64481
P04264	Keratin, type II cytoskeletal 1 OS=Homo sapiens GN=KRT1 PE=1 SV=6	9	1.77162	10	0.979185	12	0.637815	5	1.41198	6	0.639027	-0.00197505	0.998475	0.998475	-7.79369
O75882	Attractin OS=Homo sapiens GN=ATRN PE=1 SV=2	5	0.994284	6	0.877373	7	0.710179	5	0.813798	5	0.921393	-1.72967	0.123542	0.256773	-6.36877
P36980	Complement factor H-related protein 2 OS=Homo sapiens GN=CFHR2 PE=1 SV=1	5	0.922486	4	0.911022	4	0.997492	5	1.13349	3	1.12106	0.148248	0.885968	0.920712	-7.78131
P02766	Transthyretin OS=Homo sapiens GN=TTR PE=1 SV=1	4	1.12434	6	0.913934	5	0.89852	5	0.731842	3	1.73952	0.245029	0.812858	0.88483	-7.75995
P12111	Collagen alpha-3(VI) chain OS=Homo sapiens GN=COL6A3 PE=1 SV=4	9	0.771757	6	0.923425	6	0.819244	5	1.11908	4	3.18386	0.71842	0.493787	0.688703	-7.51188
P02647	Apolipoprotein A-I OS=Homo sapiens GN=APOA1 PE=1 SV=1	9	0.305666	6	0.888158	7	0.572302	4	1.16747	5	1.01747	-1.75724	0.118532	0.251594	-6.32994
P07360	Complement component C8 gamma chain OS=Homo sapiens GN=C8G PE=1 SV=3	6	1.02181	5	0.84038	5	0.682102	4	0.740063	4	1.00133	-1.71357	0.126558	0.257984	-6.39131
P43251	Biotinidase OS=Homo sapiens GN=BTD PE=1 SV=2	4	2.11863	4	1.04206	4	1.03114	4	1.09848	3	1.21117	1.76951	0.116365	0.251594	-6.31258
P22792	Carboxypeptidase N subunit 2 OS=Homo sapiens GN=CPN2 PE=1 SV=2	1	0.704166	3	0.647649	2	0.653474	4	0.478176	3	0.636705	-5.21729	0.000919447	0.00812179	-1.25091
P02747	Complement C1q subcomponent subunit C OS=Homo sapiens GN=C1QC PE=1 SV=3	3	0.724013	3	0.565035	3	0.634634	4	0.490635	3	0.644444	-5.45142	0.000700196	0.00769915	-0.953381
P08185	Corticosteroid-binding globulin OS=Homo sapiens GN=SERPINA6 PE=1 SV=1	4	1.78744	4	1.11421	5	0.765231	4	1.14077	3	0.603206	0.0611526	0.9528	0.971123	-7.79158
P16112	Aggrecan core protein OS=Homo sapiens GN=ACAN PE=1 SV=2	4	6.39914	7	7.34459	6	4.1068	4	9.99152	1	6.77568	14.6154	7.07243e-07	3.74839e-05	6.58911
P02452	Collagen alpha-1(I) chain OS=Homo sapiens GN=COL1A1 PE=1 SV=4	4	1.19102	5	0.933887	2	0.749266	4	0.876854	2	2.04146	0.537861	0.605915	0.773819	-7.63348
P13645	Keratin, type I cytoskeletal 10 OS=Homo sapiens GN=KRT10 PE=1 SV=6	4	0.97279	8	0.772972	9	0.330683	4	1.12789	3	0.250746	-2.29928	0.051865	0.160031	-5.52571
Q15113	Procollagen C-endopeptidase enhancer 1 OS=Homo sapiens GN=PCOLCE PE=1 SV=2	1	0.808341	4	0.673318	1	0.563983	4	0.902195	2	0.462797	-3.51095	0.00849447	0.0346313	-3.65072
P02746	Complement C1q subcomponent subunit B OS=Homo sapiens GN=C1QB PE=1 SV=2	3	0.761238	4	0.480802	5	0.437852	4	0.560471	4	0.500276	-5.94372	0.000404358	0.00714365	-0.35237
Q14520	Hyaluronan-binding protein 2 OS=Homo sapiens GN=HABP2 PE=1 SV=1	2	1.06434	4	1.0055	2	0.975287	3	0.846597	1	0.719956	-0.968033	0.362541	0.556947	-7.2949
P27169	Serum paraoxonase/arylesterase 1 OS=Homo sapiens GN=PON1 PE=1 SV=2	2	1.92811	2	2.1538	2	1.26077	3	3.27596	2	5.03693	4.74589	0.00162858	0.0104911	-1.87346
P61769	Beta-2-microglobulin OS=Homo sapiens GN=B2M PE=1 SV=1	2	1.58248	3	1.16706	3	0.899193	3	0.828121	1	0.603427	-0.264119	0.798642	0.88483	-7.75451
Q16610	Extracellular matrix protein 1 OS=Homo sapiens GN=ECM1 PE=1 SV=2	5	2.5603	4	1.8434	5	1.03315	3	1.96534	2	1.65627	4.16199	0.00345789	0.0174137	-2.68844
P00746	Complement factor D OS=Homo sapiens GN=CFD PE=1 SV=5	4	4.10985	3	1.61173	2	2.02294	3	1.74786	2	2.2346	5.54027	0.000632659	0.00769915	-0.842481
P49908	Selenoprotein P OS=Homo sapiens GN=SEPP1 PE=1 SV=3	2	1.80107	2	1.52578	2	1.61359	2	1.19705	2	0.495412	1.03939	0.330259	0.522499	-7.22348
P22352	Glutathione peroxidase 3 OS=Homo sapiens GN=GPX3 PE=1 SV=2	1	1.99479	2	1.07237	1	1.4992	2	1.22731	1	1.59845	3.33491	0.0109428	0.0429605	-3.91911
P41222	Prostaglandin-H2 D-isomerase OS=Homo sapiens GN=PTGDS PE=1 SV=1	2	0.876755	2	0.812985	1	0.599217	2	0.695991	2	1.05616	-2.20393	0.060035	0.167466	-5.67144
Q12805	EGF-containing fibulin-like extracellular matrix protein 1 OS=Homo sapiens GN=EFEMP1 PE=1 SV=2	4	1.78625	3	0.981126	2	0.838818	2	0.83863	3	1.23969	0.654512	0.531903	0.704771	-7.55851
Q15582	Transforming growth factor-beta-induced protein ig-h3 OS=Homo sapiens GN=TGFBI PE=1 SV=1	2	1.17273	3	0.972821	2	0.499878	2	0.815747	1	1.58773	-0.379244	0.714784	0.856598	-7.7133
P23142	Fibulin-1 OS=Homo sapiens GN=FBLN1 PE=1 SV=4	2	0.801756	2	1.49428	1	1.74235	2	1.54691	1	1.20896	2.16127	0.064093	0.170165	-5.73619
O75636	Ficolin-3 OS=Homo sapiens GN=FCN3 PE=1 SV=2	3	0.924224	4	0.423533	3	0.415953	2	0.469277	1	0.456495	-5.02533	0.00115605	0.00942628	-1.5006
Q9BY31	Zinc finger protein 717 OS=Homo sapiens GN=ZNF717 PE=1 SV=2	1	1.0594	1	1.29994	1	1.00251	1	1.04873	1	1.1476	1.19418	0.268011	0.450938	-7.05582
Q9UGM5	Fetuin-B OS=Homo sapiens GN=FETUB PE=1 SV=2	2	0.956235	1	1.43842	2	1.11867	1	0.801593	2	0.532007	-0.585726	0.574875	0.743132	-7.60433
Q76NI1	Protein very KIND OS=Homo sapiens GN=KNDC1 PE=2 SV=2	1	0.975442	1	1.18594	1	1.01872	1	0.984575	1	1.03881	0.453303	0.662872	0.826641	-7.67928
P05154	Plasma serine protease inhibitor OS=Homo sapiens GN=SERPINA5 PE=1 SV=2	2	1.57882	1	1.195	5	1.75844	1	0.683787	2	1.4115	1.62528	0.144359	0.275804	-6.51324
Q6ZTQ3	Ras association domain-containing protein 6 OS=Homo sapiens GN=RASSF6 PE=2 SV=1	1	1.23062	1	0.965811	1	0.843039	1	0.717264	1	1.14947	-0.360181	0.728423	0.856598	-7.72111
Q8WVS4	WD repeat-containing protein 60 OS=Homo sapiens GN=WDR60 PE=1 SV=2	1	18.2924	1	21.5703	1	12.2339	1	16.9506	1	22.1117	26.2225	8.66042e-09	9.18005e-07	11.1477
Q9NQ79	Cartilage acidic protein 1 OS=Homo sapiens GN=CRTAC1 PE=1 SV=2	2	1.08675	3	0.532679	5	0.482567	1	3.00441	2	1.53676	0.197348	0.848682	0.8955	-7.77177
Table S3(B)- List of proteins found across the late OA samples with statistical analyses
Protein ID	Description	L set 1		L set 2		L set 3		L set 4		t	P.Value	adj.P.Val	B
		Unique Peptides	Normalized Healthy/Diseased protein ratio	Unique Peptides	Normalized Healthy/Diseased protein ratio	Unique Peptides	Normalized Healthy/Diseased protein ratio	Unique Peptides	Normalized Healthy/Diseased protein ratio
P04114	Apolipoprotein B-100 OS=Homo sapiens GN=APOB PE=1 SV=1	83	1.18788	103	0.901333	113	0.532555	82	1.41027	-0.289958	0.782569	0.855029	-7.37966
P02751	Fibronectin OS=Homo sapiens GN=FN1 PE=1 SV=3	78	0.50706	67	1.14071	74	0.663022	64	1.37377	-0.801064	0.456614	0.619315	-7.07116
P0C0L5	Complement C4-B OS=Homo sapiens GN=C4B PE=1 SV=1	69	0.88021	57	1.45591	57	2.68867	63	0.464838	0.39946	0.704746	0.815294	-7.33611
P0C0L4	Complement C4-A OS=Homo sapiens GN=C4A PE=1 SV=1	69	0.880096	57	1.45591	57	2.68867	63	0.464938	0.399566	0.704672	0.815294	-7.33606
P08603	Complement factor H OS=Homo sapiens GN=CFH PE=1 SV=4	44	0.889319	46	0.923822	39	1.21079	41	0.781945	-0.512592	0.628352	0.748945	-7.27753
P00450	Ceruloplasmin OS=Homo sapiens GN=CP PE=1 SV=1	40	0.999431	37	1.19698	37	1.20668	36	1.04269	0.948049	0.383256	0.568633	-6.93837
P02774	Vitamin D-binding protein OS=Homo sapiens GN=GC PE=1 SV=1	34	1.35379	33	1.33022	31	1.89296	32	1.2788	3.01502	0.0265697	0.113288	-4.28327
P01023	Alpha-2-macroglobulin OS=Homo sapiens GN=A2M PE=1 SV=2	27	0.450922	17	0.913778	36	0.242683	32	0.622444	-2.99458	0.027237	0.113288	-4.31037
P02787	Serotransferrin OS=Homo sapiens GN=TF PE=1 SV=2	32	1.8563	29	2.88409	33	5.25658	31	3.45606	6.03207	0.00133405	0.0174908	-0.931926
P01031	Complement C5 OS=Homo sapiens GN=C5 PE=1 SV=4	26	0.666021	24	0.771467	21	0.898718	31	0.905337	-1.89176	0.112345	0.229054	-5.80829
P06727	Apolipoprotein A-IV OS=Homo sapiens GN=APOA4 PE=1 SV=3	28	1.1708	26	1.11369	29	1.53872	30	0.83581	0.938324	0.387808	0.568633	-6.94766
P00747	Plasminogen OS=Homo sapiens GN=PLG PE=1 SV=2	32	1.12002	29	1.29227	33	1.23504	29	1.41815	2.1511	0.079642	0.218062	-5.4562
P01024	Complement C3 OS=Homo sapiens GN=C3 PE=1 SV=2	20	0.58563	16	0.677333	9	0.749589	28	0.651372	-3.77872	0.0110152	0.06841	-3.31016
P00751	Complement factor B OS=Homo sapiens GN=CFB PE=1 SV=2	30	0.941243	26	1.01076	26	2.10778	27	0.866534	0.754701	0.481778	0.624724	-7.10943
P02790	Hemopexin OS=Homo sapiens GN=HPX PE=1 SV=2	29	1.00057	29	1.25289	27	2.88047	25	1.37706	2.02384	0.094247	0.218062	-5.62975
P00734	Prothrombin OS=Homo sapiens GN=F2 PE=1 SV=2	28	1.23412	26	1.3768	26	2.05837	25	1.21955	2.65365	0.0415694	0.148642	-4.76862
P43652	Afamin OS=Homo sapiens GN=AFM PE=1 SV=1	25	1.1059	26	1.44391	27	1.07917	23	1.60489	2.0306	0.093406	0.218062	-5.62057
Q14624	Inter-alpha-trypsin inhibitor heavy chain H4 OS=Homo sapiens GN=ITIH4 PE=1 SV=4	27	0.837964	28	0.8992	25	1.29842	21	0.988728	-0.0668323	0.949101	0.97386	-7.42623
P01042	Kininogen-1 OS=Homo sapiens GN=KNG1 PE=1 SV=2	19	0.970622	18	1.10498	19	1.18958	20	1.04848	0.682001	0.523169	0.656744	-7.16567
P06396	Gelsolin OS=Homo sapiens GN=GSN PE=1 SV=1	21	2.82715	23	2.63084	20	2.78116	20	1.6012	6.11189	0.00125188	0.0174908	-0.860043
P01011	Alpha-1-antichymotrypsin OS=Homo sapiens GN=SERPINA3 PE=1 SV=2	19	1.20451	19	0.891911	17	1.98224	19	1.04239	1.21717	0.273648	0.461292	-6.65638
P01008	Antithrombin-III OS=Homo sapiens GN=SERPINC1 PE=1 SV=1	25	1.9064	21	1.5824	25	2.41738	19	1.55501	4.77235	0.00399994	0.0393328	-2.17297
P19823	Inter-alpha-trypsin inhibitor heavy chain H2 OS=Homo sapiens GN=ITIH2 PE=1 SV=2	19	1.40332	19	1.31333	23	1.79028	19	1.18185	2.8118	0.034096	0.125729	-4.5547
P49747	Cartilage oligomeric matrix protein OS=Homo sapiens GN=COMP PE=1 SV=2	17	1.18424	12	2.48462	16	3.19122	18	1.99451	3.92263	0.00942654	0.0654313	-3.13623
P10643	Complement component C7 OS=Homo sapiens GN=C7 PE=1 SV=2	14	0.856069	18	1.07893	25	0.328593	18	1.13087	-1.128	0.306555	0.491823	-6.75474
P02749	Beta-2-glycoprotein 1 OS=Homo sapiens GN=APOH PE=1 SV=3	18	1.01776	13	0.879644	15	1.11805	17	0.864838	-0.32345	0.758412	0.836379	-7.36775
P25311	Zinc-alpha-2-glycoprotein OS=Homo sapiens GN=AZGP1 PE=1 SV=2	14	1.14029	12	1.39102	13	2.67683	15	1.0011	1.89015	0.112586	0.229054	-5.81045
Q92954	Proteoglycan 4 OS=Homo sapiens GN=PRG4 PE=1 SV=2	25	0.300501	17	0.980356	13	2.86041	15	2.06494	0.359867	0.732487	0.824838	-7.35338
P04217	Alpha-1B-glycoprotein OS=Homo sapiens GN=A1BG PE=1 SV=3	16	1.39365	14	1.29102	16	1.29193	14	1.19162	2.43687	0.0548382	0.166819	-5.06454
P05155	Plasma protease C1 inhibitor OS=Homo sapiens GN=SERPING1 PE=1 SV=2	16	1.13698	15	1.112	16	1.10745	14	1.18404	1.23393	0.267819	0.461292	-6.6374
P05156	Complement factor I OS=Homo sapiens GN=CFI PE=1 SV=1	16	0.955136	14	1.08489	18	1.39658	14	1.15411	1.09126	0.321076	0.50516	-6.79393
P13671	Complement component C6 OS=Homo sapiens GN=C6 PE=1 SV=3	11	1.10931	15	0.974044	11	1.20059	14	0.873117	0.272218	0.795479	0.86116	-7.38546
P04264	Keratin, type II cytoskeletal 1 OS=Homo sapiens GN=KRT1 PE=1 SV=6	7	1.01401	3	1.95929	13	0.674203	14	0.27192	-0.78135	0.467196	0.620013	-7.08766
P05546	Heparin cofactor 2 OS=Homo sapiens GN=SERPIND1 PE=1 SV=3	14	0.560465	11	0.943733	9	0.960457	13	1.05746	-1.05473	0.336082	0.515035	-6.83206
P02768	Serum albumin OS=Homo sapiens GN=ALB PE=1 SV=2	10	1.78023	13	2.23324	13	1.75173	13	2.12658	6.0383	0.00132742	0.0174908	-0.926292
P68871	Hemoglobin subunit beta OS=Homo sapiens GN=HBB PE=1 SV=2	11	25.441	11	12.0989	12	2.84183	12	11.8765	6.51164	0.000919208	0.0174908	-0.510943
P02760	Protein AMBP OS=Homo sapiens GN=AMBP PE=1 SV=1	11	1.12879	11	1.19244	11	1.59824	12	0.864838	1.12317	0.308431	0.491823	-6.75993
P04196	Histidine-rich glycoprotein OS=Homo sapiens GN=HRG PE=1 SV=1	14	0.738215	13	0.9904	11	1.59841	12	1.58793	0.890544	0.410792	0.584017	-6.99231
P06681	Complement C2 OS=Homo sapiens GN=C2 PE=1 SV=2	10	0.71749	11	1.01209	9	1.34931	12	0.747531	-0.520986	0.622869	0.748945	-7.27266
P04004	Vitronectin OS=Homo sapiens GN=VTN PE=1 SV=1	11	1.57162	10	1.55698	10	1.31922	11	1.3597	3.44965	0.0159188	0.0782673	-3.71948
P36955	Pigment epithelium-derived factor OS=Homo sapiens GN=SERPINF1 PE=1 SV=3	15	0.980984	9	1.60107	12	1.96802	11	1.1596	2.06457	0.089293	0.218062	-5.57434
P19827	Inter-alpha-trypsin inhibitor heavy chain H1 OS=Homo sapiens GN=ITIH1 PE=1 SV=3	15	0.830563	15	1.38933	14	1.62981	11	0.893865	0.815712	0.448864	0.615884	-7.0587
P51884	Lumican OS=Homo sapiens GN=LUM PE=1 SV=2	15	0.743566	11	1.07716	12	1.14929	11	1.09406	0.014022	0.989312	0.989312	-7.42875
P03952	Plasma kallikrein OS=Homo sapiens GN=KLKB1 PE=1 SV=1	8	1.44489	9	0.8224	7	1.46843	11	1.41007	1.54481	0.178312	0.35068	-6.26253
Q15063	Periostin OS=Homo sapiens GN=POSTN PE=1 SV=2	7	1.35949	8	1.57991	14	0.670832	11	9.57925	1.51767	0.184837	0.357554	-6.29675
P02748	Complement component C9 OS=Homo sapiens GN=C9 PE=1 SV=2	13	0.604418	10	0.646667	7	2.18933	10	0.682693	-0.538435	0.611557	0.743955	-7.26229
P02750	Leucine-rich alpha-2-glycoprotein OS=Homo sapiens GN=LRG1 PE=1 SV=2	12	1.73844	7	1.05049	10	2.9575	10	1.14783	2.24814	0.0701028	0.196955	-5.3233
P08697	Alpha-2-antiplasmin OS=Homo sapiens GN=SERPINF2 PE=1 SV=3	9	1.32589	8	1.43751	8	2.30237	10	1.73127	3.71464	0.0118184	0.0697283	-3.38861
P02671	Fibrinogen alpha chain OS=Homo sapiens GN=FGA PE=1 SV=2	19	0.621954	13	0.278844	14	0.66294	10	0.763691	-3.08875	0.0243081	0.110321	-4.18592
P02649	Apolipoprotein E OS=Homo sapiens GN=APOE PE=1 SV=1	6	4.16101	9	1.27902	10	2.46128	10	2.71182	4.29863	0.00636851	0.0500989	-2.69663
Q9NQ79	Cartilage acidic protein 1 OS=Homo sapiens GN=CRTAC1 PE=1 SV=2	10	0.601571	5	1.02364	4	1.62274	10	0.879102	-0.176795	0.866059	0.912456	-7.41048
P02765	Alpha-2-HS-glycoprotein OS=Homo sapiens GN=AHSG PE=1 SV=1	10	1.30039	9	1.48613	10	1.0476	9	1.26673	2.04771	0.0913105	0.218062	-5.5973
P01019	Angiotensinogen OS=Homo sapiens GN=AGT PE=1 SV=1	10	1.17786	13	1.31991	11	1.99005	9	1.31132	2.62925	0.0428734	0.148796	-4.8018
P35858	Insulin-like growth factor-binding protein complex acid labile subunit OS=Homo sapiens GN=IGFALS PE=1 SV=1	7	1.02323	14	1.04551	9	5.11592	9	1.94494	1.9827	0.0995389	0.22006	-5.68557
P10909	Clusterin OS=Homo sapiens GN=CLU PE=1 SV=1	12	0.616261	8	0.863111	10	1.7135	8	1.19551	0.111818	0.914974	0.947079	-7.4215
P05452	Tetranectin OS=Homo sapiens GN=CLEC3B PE=1 SV=2	7	2.25575	7	1.17724	11	1.48652	8	0.941845	1.90967	0.109696	0.229054	-5.7842
P29622	Kallistatin OS=Homo sapiens GN=SERPINA4 PE=1 SV=3	7	0.916648	10	1.21191	11	1.165	8	1.08439	0.759056	0.479374	0.624724	-7.10591
P00736	Complement C1r subcomponent OS=Homo sapiens GN=C1R PE=1 SV=2	8	1.14883	8	0.635911	8	0.557054	8	0.678903	-2.06441	0.0893115	0.218062	-5.57455
P13645	Keratin, type I cytoskeletal 10 OS=Homo sapiens GN=KRT10 PE=1 SV=6	2	0.845366	4	0.958222	6	0.3854	8	0.446683	-2.50188	0.0504361	0.16085	-4.97556
P12111	Collagen alpha-3(VI) chain OS=Homo sapiens GN=COL6A3 PE=1 SV=4	8	0.725575	9	0.631022	10	0.921901	8	1.78244	-0.357776	0.733966	0.824838	-7.35425
P60709	Actin, cytoplasmic 1 OS=Homo sapiens GN=ACTB PE=1 SV=1	4	0.599636	10	0.431022	7	0.764551	7	1.52289	-1.34575	0.231705	0.420633	-6.50727
P63261	Actin, cytoplasmic 2 OS=Homo sapiens GN=ACTG1 PE=1 SV=1	4	0.599636	10	0.431022	7	0.764551	7	1.52289	-1.34575	0.231705	0.420633	-6.50727
P07357	Complement component C8 alpha chain OS=Homo sapiens GN=C8A PE=1 SV=2	10	0.877021	8	1.18551	7	1.82933	7	1.01746	1.06014	0.333826	0.515035	-6.82647
O75882	Attractin OS=Homo sapiens GN=ATRN PE=1 SV=2	8	0.748007	7	1.17511	9	0.716869	7	1.03781	-0.780536	0.467637	0.620013	-7.08833
P02675	Fibrinogen beta chain OS=Homo sapiens GN=FGB PE=1 SV=2	18	0.223867	15	0.1672	15	0.265209	7	1.04519	-3.58462	0.0136593	0.0700781	-3.54967
P00748	Coagulation factor XII OS=Homo sapiens GN=F12 PE=1 SV=2	7	1.53405	9	1.33556	9	1.15357	7	1.93576	2.91238	0.0301136	0.118447	-4.41982
P16112	Aggrecan core protein OS=Homo sapiens GN=ACAN PE=1 SV=2	6	7.44261	4	27.8263	6	12.2068	7	5.18883	8.21817	0.000286698	0.0169152	0.800033
P02679	Fibrinogen gamma chain OS=Homo sapiens GN=FGG PE=1 SV=3	12	0.262355	16	0.153244	11	0.356462	7	0.922294	-3.63707	0.0128804	0.0700781	-3.4844
P07358	Complement component C8 beta chain OS=Homo sapiens GN=C8B PE=1 SV=3	12	0.657595	7	1.01467	6	1.13573	7	0.811172	-0.89502	0.408595	0.584017	-6.98821
P02766	Transthyretin OS=Homo sapiens GN=TTR PE=1 SV=1	7	1.05819	6	1.17164	5	1.11904	7	1.19481	1.21794	0.273376	0.461292	-6.65551
P00738	Haptoglobin OS=Homo sapiens GN=HP PE=1 SV=1	3	0.402983	7	0.120089	2	0.285432	7	0.318803	-6.13567	0.00122854	0.0174908	-0.838769
P69905	Hemoglobin subunit alpha OS=Homo sapiens GN=HBA1 PE=1 SV=2	5	19.6785	8	8.27191	7	11.7532	6	16.7741	14.7502	1.34398e-05	0.0015859	4.11798
P62988	Ubiquitin OS=Homo sapiens GN=RPS27A PE=1 SV=1	5	1.33637	5	1.57618	5	1.38861	6	1.61257	3.6093	0.0132864	0.0700781	-3.51891
P05543	Thyroxine-binding globulin OS=Homo sapiens GN=SERPINA7 PE=1 SV=2	6	0.855728	5	0.937956	5	1.05927	6	0.7598	-0.954857	0.380094	0.568633	-6.93182
P02743	Serum amyloid P-component OS=Homo sapiens GN=APCS PE=1 SV=2	6	0.855386	5	0.799022	5	0.80171	6	0.631022	-2.34463	0.0618027	0.182318	-5.19098
P02647	Apolipoprotein A-I OS=Homo sapiens GN=APOA1 PE=1 SV=1	6	1.73992	6	0.6808	4	5.3877	6	1.39092	1.63304	0.158598	0.317196	-6.14975
Q16610	Extracellular matrix protein 1 OS=Homo sapiens GN=ECM1 PE=1 SV=2	3	1.57242	7	1.92204	6	1.41212	6	2.45426	4.31563	0.00625966	0.0500989	-2.67726
Q06033	Inter-alpha-trypsin inhibitor heavy chain H3 OS=Homo sapiens GN=ITIH3 PE=1 SV=2	3	0.712366	3	1.03573	2	1.23405	6	0.608279	-0.932968	0.390333	0.568633	-6.95276
P09871	Complement C1s subcomponent OS=Homo sapiens GN=C1S PE=1 SV=1	3	1.03257	3	0.662844	5	0.570454	6	0.658753	-2.43269	0.055135	0.166819	-5.07026
Q03591	Complement factor H-related protein 1 OS=Homo sapiens GN=CFHR1 PE=1 SV=2	6	0.648827	6	0.778667	6	1.92667	5	1.20249	0.190132	0.856093	0.910081	-7.40761
P08185	Corticosteroid-binding globulin OS=Homo sapiens GN=SERPINA6 PE=1 SV=1	3	0.976543	5	1.28676	6	1.00386	5	1.14823	0.824827	0.444091	0.615884	-7.05085
P02746	Complement C1q subcomponent subunit B OS=Homo sapiens GN=C1QB PE=1 SV=2	1	0.478479	4	0.604978	4	0.256084	5	0.454065	-5.00456	0.00322011	0.0379973	-1.92819
Q96PD5	N-acetylmuramoyl-L-alanine amidase OS=Homo sapiens GN=PGLYRP2 PE=1 SV=1	9	1.08187	5	1.42044	11	1.16541	5	1.34294	1.96014	0.10257	0.22006	-5.71611
P43251	Biotinidase OS=Homo sapiens GN=BTD PE=1 SV=2	3	1.14108	4	2.05929	3	1.21153	5	1.30953	2.31049	0.0646137	0.185961	-5.2378
Q12805	EGF-containing fibulin-like extracellular matrix protein 1 OS=Homo sapiens GN=EFEMP1 PE=1 SV=2	4	1.59007	2	2.85084	3	0.848076	5	1.37267	1.96639	0.101721	0.22006	-5.70766
P02652	Apolipoprotein A-II OS=Homo sapiens GN=APOA2 PE=1 SV=1	5	5.10066	5	2.98364	6	0.478625	4	4.2001	2.06034	0.0897947	0.218062	-5.5801
P07360	Complement component C8 gamma chain OS=Homo sapiens GN=C8G PE=1 SV=3	8	0.595536	5	1.10978	4	1.44656	4	0.801995	-0.377874	0.719811	0.824638	-7.34574
P00746	Complement factor D OS=Homo sapiens GN=CFD PE=1 SV=5	3	0.455477	4	3.24036	6	4.5952	4	1.00509	1.1752	0.28873	0.473196	-6.70322
P05154	Plasma serine protease inhibitor OS=Homo sapiens GN=SERPINA5 PE=1 SV=2	3	3.05192	3	2.06551	4	4.45207	4	1.49656	4.6047	0.0046988	0.0426507	-2.3545
P36980	Complement factor H-related protein 2 OS=Homo sapiens GN=CFHR2 PE=1 SV=1	3	0.538374	4	0.819289	3	2.04842	4	0.583441	-0.642732	0.546487	0.678794	-7.19405
P35443	Thrombospondin-4 OS=Homo sapiens GN=THBS4 PE=1 SV=2	4	1.30221	1	1.85431	4	3.26217	4	1.81526	3.81727	0.0105618	0.06841	-3.26326
P02753	Retinol-binding protein 4 OS=Homo sapiens GN=RBP4 PE=1 SV=3	7	0.727283	7	1.54391	6	1.0582	3	1.0387	0.344029	0.743717	0.827911	-7.35981
P02747	Complement C1q subcomponent subunit C OS=Homo sapiens GN=C1QC PE=1 SV=3	4	1.07561	3	0.572711	3	0.525896	3	0.637706	-2.51485	0.0496037	0.16085	-4.95782
P61769	Beta-2-microglobulin OS=Homo sapiens GN=B2M PE=1 SV=1	2	0.771806	2	1.52089	2	1.28708	3	0.674015	0.0255244	0.980546	0.988927	-7.42848
Q14520	Hyaluronan-binding protein 2 OS=Homo sapiens GN=HABP2 PE=1 SV=1	4	0.91995	3	0.961067	2	1.58328	3	1.15531	0.877635	0.417179	0.586037	-7.00408
P23142	Fibulin-1 OS=Homo sapiens GN=FBLN1 PE=1 SV=4	1	2.58495	3	1.98836	2	1.10819	3	1.37776	2.97652	0.027842	0.113288	-4.33435
P24592	Insulin-like growth factor-binding protein 6 OS=Homo sapiens GN=IGFBP6 PE=1 SV=1	2	3.24049	2	4.54693	3	5.38269	3	2.23561	7.32972	0.00051107	0.0174908	0.151092
P35908	Keratin, type II cytoskeletal 2 epidermal OS=Homo sapiens GN=KRT2 PE=1 SV=2	3	1.15407	3	1.96773	7	0.684314	3	0.32	-0.572842	0.589601	0.724717	-7.24096
P27918	Properdin OS=Homo sapiens GN=CFP PE=1 SV=2	1	2.20474	3	1.54027	2	0.962183	3	1.1587	1.97683	0.100319	0.22006	-5.69352
P13611	Versican core protein OS=Homo sapiens GN=VCAN PE=1 SV=3	2	3.42485	5	5.4272	2	2.29522	2	1.63142	4.87361	0.00363585	0.0390027	-2.06528
Q04756	Hepatocyte growth factor activator OS=Homo sapiens GN=HGFAC PE=1 SV=1	2	0.566727	2	0.381689	3	2.19928	2	1.18863	-0.465067	0.659895	0.778676	-7.30378
P02452	Collagen alpha-1(I) chain OS=Homo sapiens GN=COL1A1 PE=1 SV=4	5	1.24869	8	0.321333	2	1.23306	2	1.61696	-0.192645	0.854219	0.910081	-7.40705
P41222	Prostaglandin-H2 D-isomerase OS=Homo sapiens GN=PTGDS PE=1 SV=1	1	0.71248	2	0.851644	2	1.81536	2	0.45606	-0.727244	0.497136	0.630775	-7.13122
P01009	Alpha-1-antitrypsin OS=Homo sapiens GN=SERPINA1 PE=1 SV=3	1	2.04953	4	0.706311	2	2.22739	2	9.17945	2.0982	0.0854051	0.218062	-5.52848
Q15582	Transforming growth factor-beta-induced protein ig-h3 OS=Homo sapiens GN=TGFBI PE=1 SV=1	6	0.458096	5	0.400267	4	0.766442	2	1.79132	-1.26895	0.256	0.450866	-6.5973
Q96IY4	Carboxypeptidase B2 OS=Homo sapiens GN=CPB2 PE=1 SV=1	1	2.85857	1	3.46213	1	1.77335	2	1.27541	3.94985	0.0091562	0.0654313	-3.10369
Q15113	Procollagen C-endopeptidase enhancer 1 OS=Homo sapiens GN=PCOLCE PE=1 SV=2	2	0.508312	4	0.543467	1	2.05303	2	0.819352	-0.738579	0.490755	0.629447	-7.12231
Q9H7T0	Cation channel sperm-associated protein subunit beta OS=Homo sapiens GN=CATSPERB PE=1 SV=2	1	2.43453	1	2.45573	1	2.7204	1	1.63721	6.24219	0.00113003	0.0174908	-0.744278
O75636	Ficolin-3 OS=Homo sapiens GN=FCN3 PE=1 SV=2	2	0.73013	5	0.5872	7	0.218925	1	0.869127	-2.5029	0.0503698	0.16085	-4.97416
P05113	Interleukin-5 OS=Homo sapiens GN=IL5 PE=1 SV=1	1	1.43111	2	1.2392	2	1.32909	1	1.38983	2.8411	0.0328793	0.125153	-4.5153
P08253	72 kDa type IV collagenase OS=Homo sapiens GN=MMP2 PE=1 SV=2	1	0.667388	1	0.449511	1	0.982654	1	0.859352	-2.10259	0.0849103	0.218062	-5.52248
Q9BY31	Zinc finger protein 717 OS=Homo sapiens GN=ZNF717 PE=1 SV=2	1	1.14723	1	1.20747	1	1.22665	1	1.0811	1.46233	0.198852	0.37846	-6.36573
Q8N8U9	BMP-binding endothelial regulator protein OS=Homo sapiens GN=BMPER PE=2 SV=3	1	0.501366	1	0.7752	1	0.795462	1	0.588229	-3.24855	0.0201031	0.0948867	-3.97725
P06276	Cholinesterase OS=Homo sapiens GN=BCHE PE=1 SV=1	1	1.68242	2	1.06489	2	1.59972	1	0.292569	-0.137798	0.895353	0.93497	-7.41769
O94760	N(G),N(G)-dimethylarginine dimethylaminohydrolase 1 OS=Homo sapiens GN=DDAH1 PE=1 SV=3	1	0.851059	1	1.00516	1	1.244	1	0.922195	-0.0396618	0.969776	0.986497	-7.42794
P31512	Dimethylaniline monooxygenase [N-oxide-forming] 4 OS=Homo sapiens GN=FMO4 PE=2 SV=3	1	0.387725	1	1.0696	1	0.687438	1	1.23292	-1.19687	0.280855	0.466773	-6.67916
Q9UGM5	Fetuin-B OS=Homo sapiens GN=FETUB PE=1 SV=2	1	0.823047	3	1.29449	2	1.3332	1	1.47581	1.32087	0.239335	0.427902	-6.53673
P24821	Tenascin OS=Homo sapiens GN=TNC PE=1 SV=3	7	0.397518	6	0.475111	4	0.474515	1	2.04549	-1.40713	0.213825	0.400497	-6.43343
t-moderated t statistic
p-probability value
adj.P.val- adjusted probability value
B-moderated B-statistic
