# Supplementary material for: Proteomic profiling and functional characterization of early and late shoulder osteoarthritis
Source: Arthritis Res Ther. 2013 Nov 6;15(6):R180. doi: 10.1186/ar4369 (PMC3979061; doi:10.1186/ar4369)
Supplement: Additional file 4: Table S4 — This table displays the fold changes of proteins from patients with early osteoarthritis (OA), bound to the high capacity multiple affinity removal spin cartridge. [file ar4369-S4.xlsx]

## Sheet: Sheet1
Table S4A. Fold changes of proteins bound to the High Capacity Multiple Affinity Removal Spin Cartridge from early OA patients
Protein ID*	Unique Peptide Count	Description	Averaged fold changes
P01024	32	Complement C3 OS=Homo sapiens GN=C3 PE=1 SV=2	1.34354
P01023	29	Alpha-2-macroglobulin OS=Homo sapiens GN=A2M PE=1 SV=3	4.79616
P02766	9	Transthyretin OS=Homo sapiens GN=TTR PE=1 SV=1	-1.2174
P02647	8	Apolipoprotein A-I OS=Homo sapiens GN=APOA1 PE=1 SV=1	-1.089
P02787	7	Serotransferrin OS=Homo sapiens GN=TF PE=1 SV=3	-1.5019
P02671	10	Fibrinogen alpha chain OS=Homo sapiens GN=FGA PE=1 SV=2	-1.23533
P02679	5	Fibrinogen gamma chain OS=Homo sapiens GN=FGG PE=1 SV=3	1.047
P01009	5	Alpha-1-antitrypsin OS=Homo sapiens GN=SERPINA1 PE=1 SV=3	-3.4363
P01857	7	Ig gamma-1 chain C region OS=Homo sapiens GN=IGHG1 PE=1 SV=1	1.07354
P01861	5	Ig gamma-4 chain C region OS=Homo sapiens GN=IGHG4 PE=1 SV=1	-1.7436
P01834	5	Ig kappa chain C region OS=Homo sapiens GN=IGKC PE=1 SV=1	2.56082
P01876	4	Ig alpha-1 chain C region OS=Homo sapiens GN=IGHA1 PE=1 SV=2	2.62467
P01859	4	Ig gamma-2 chain C region OS=Homo sapiens GN=IGHG2 PE=1 SV=2	1.01399
P01877	3	Ig alpha-2 chain C region OS=Homo sapiens GN=IGHA2 PE=1 SV=3	6.60939
P18135	3	Ig kappa chain V-III region HAH OS=Homo sapiens PE=2 SV=1	-1.1402
P18136	3	Ig kappa chain V-III region HIC OS=Homo sapiens PE=2 SV=2	-1.1402
P01620	3	Ig kappa chain V-III region SIE OS=Homo sapiens PE=1 SV=1	-1.1402
P01623	3	Ig kappa chain V-III region WOL OS=Homo sapiens PE=1 SV=1	-1.1402
P01871	3	Ig mu chain C region OS=Homo sapiens GN=IGHM PE=1 SV=3	2.18484
P04220	3	Ig mu heavy chain disease protein OS=Homo sapiens PE=1 SV=1	2.18484
P01781	2	Ig heavy chain V-III region GAL OS=Homo sapiens PE=1 SV=1	1.80832
P01625	2	Ig kappa chain V-IV region Len OS=Homo sapiens PE=1 SV=2	2.54647
P0CG05	2	Ig lambda-2 chain C regions OS=Homo sapiens GN=IGLC2 PE=1 SV=1	2.48077
P0CG06	2	Ig lambda-3 chain C regions OS=Homo sapiens GN=IGLC3 PE=1 SV=1	2.48077
P0CF74	2	Ig lambda-6 chain C region OS=Homo sapiens GN=IGLC6 PE=4 SV=1	2.48077
A0M8Q6	2	Ig lambda-7 chain C region OS=Homo sapiens GN=IGLC7 PE=1 SV=2	2.48077
P00738	1	Haptoglobin OS=Homo sapiens GN=HP PE=1 SV=1	-1.6692
P06331	1	Ig heavy chain V-II region ARH-77 OS=Homo sapiens PE=4 SV=1	1.29116
P01824	1	Ig heavy chain V-II region WAH OS=Homo sapiens PE=1 SV=1	1.99124
P01766	1	Ig heavy chain V-III region BRO OS=Homo sapiens PE=1 SV=1	2.19491
P01768	1	Ig heavy chain V-III region CAM OS=Homo sapiens PE=1 SV=1	1.0853
P01777	1	Ig heavy chain V-III region TEI OS=Homo sapiens PE=1 SV=1	2.19491
P01764	1	Ig heavy chain V-III region VH26 OS=Homo sapiens PE=1 SV=1	1.0853
P01593	1	Ig kappa chain V-I region AG OS=Homo sapiens PE=1 SV=1	1.49254
P01594	1	Ig kappa chain V-I region AU OS=Homo sapiens PE=1 SV=1	1.49254
P01597	1	Ig kappa chain V-I region DEE OS=Homo sapiens PE=1 SV=1	1.49254
P01599	1	Ig kappa chain V-I region Gal OS=Homo sapiens PE=1 SV=1	1.49254
P01600	1	Ig kappa chain V-I region Hau OS=Homo sapiens PE=1 SV=1	1.49254
P01606	1	Ig kappa chain V-I region OU OS=Homo sapiens PE=1 SV=1	1.49254
P01607	1	Ig kappa chain V-I region Rei OS=Homo sapiens PE=1 SV=1	1.49254
P01608	1	Ig kappa chain V-I region Roy OS=Homo sapiens PE=1 SV=1	1.49254
P01609	1	Ig kappa chain V-I region Scw OS=Homo sapiens PE=1 SV=1	1.49254
P80362	1	Ig kappa chain V-I region WAT OS=Homo sapiens PE=1 SV=1	1.49254
P01610	1	Ig kappa chain V-I region WEA OS=Homo sapiens PE=1 SV=1	1.49254
P01621	1	Ig kappa chain V-III region NG9 (Fragment) OS=Homo sapiens PE=1 SV=1	3.2144
P01700	1	Ig lambda chain V-I region HA OS=Homo sapiens PE=1 SV=1	3.16356
P04208	1	Ig lambda chain V-I region WAH OS=Homo sapiens PE=1 SV=1	3.16356
P80748	1	Ig lambda chain V-III region LOI OS=Homo sapiens PE=1 SV=1	3.71471
Table S4B. Fold changes of proteins bound to the High Capacity Multiple Affinity Removal Spin Cartridge from late OA patients
Protein ID*	Unique Peptide Count	Description	Averaged fold changes
P01024	26	Complement C3 OS=Homo sapiens GN=C3 PE=1 SV=2	-1.00956
P01023	22	Alpha-2-macroglobulin OS=Homo sapiens GN=A2M PE=1 SV=3	-1.02168
P02766	12	Transthyretin OS=Homo sapiens GN=TTR PE=1 SV=1	-2.09883
P02787	10	Serotransferrin OS=Homo sapiens GN=TF PE=1 SV=3	1.54872
P01009	10	Alpha-1-antitrypsin OS=Homo sapiens GN=SERPINA1 PE=1 SV=3	-11.7554
P02647	9	Apolipoprotein A-I OS=Homo sapiens GN=APOA1 PE=1 SV=1	-1.42274
P02671	18	Fibrinogen alpha chain OS=Homo sapiens GN=FGA PE=1 SV=2	1.0903
P02679	8	Fibrinogen gamma chain OS=Homo sapiens GN=FGG PE=1 SV=3	1.747
P00738	4	Haptoglobin OS=Homo sapiens GN=HP PE=1 SV=1	21.8837
P02763	4	Alpha-1-acid glycoprotein 1 OS=Homo sapiens GN=ORM1 PE=1 SV=1	48.5052
P01620	4	Ig kappa chain V-III region SIE OS=Homo sapiens PE=1 SV=1	1.51579
P01623	4	Ig kappa chain V-III region WOL OS=Homo sapiens PE=1 SV=1	1.51579
P18135	4	Ig kappa chain V-III region HAH OS=Homo sapiens PE=2 SV=1	1.5153
P18136	4	Ig kappa chain V-III region HIC OS=Homo sapiens PE=2 SV=2	1.5153
P01622	4	Ig kappa chain V-III region Ti OS=Homo sapiens PE=1 SV=1	1.50898
P0CG05	3	Ig lambda-2 chain C regions OS=Homo sapiens GN=IGLC2 PE=1 SV=1	1.96533
P0CG06	3	Ig lambda-3 chain C regions OS=Homo sapiens GN=IGLC3 PE=1 SV=1	1.96533
P01859	3	Ig gamma-2 chain C region OS=Homo sapiens GN=IGHG2 PE=1 SV=2	1.22176
P01861	3	Ig gamma-4 chain C region OS=Homo sapiens GN=IGHG4 PE=1 SV=1	-1.47524
P01871	3	Ig mu chain C region OS=Homo sapiens GN=IGHM PE=1 SV=3	-2.28502
P01621	3	Ig kappa chain V-III region NG9 (Fragment) OS=Homo sapiens PE=1 SV=1	3.06515
P01625	2	Ig kappa chain V-IV region Len OS=Homo sapiens PE=1 SV=2	1.6113
P01876	2	Ig alpha-1 chain C region OS=Homo sapiens GN=IGHA1 PE=1 SV=2	2.03945
P01877	2	Ig alpha-2 chain C region OS=Homo sapiens GN=IGHA2 PE=1 SV=3	3.5671
P06310	2	Ig kappa chain V-II region RPMI 6410 OS=Homo sapiens PE=4 SV=1	1.72661
P04207	2	Ig kappa chain V-III region CLL OS=Homo sapiens PE=1 SV=2	3.0812
P01619	2	Ig kappa chain V-III region B6 OS=Homo sapiens PE=1 SV=1	1.58098
P01597	1	Ig kappa chain V-I region DEE OS=Homo sapiens PE=1 SV=1	3.02572
P01606	1	Ig kappa chain V-I region OU OS=Homo sapiens PE=1 SV=1	3.10766
P01596	1	Ig kappa chain V-I region CAR OS=Homo sapiens PE=1 SV=1	2.26747
P01598	1	Ig kappa chain V-I region EU OS=Homo sapiens PE=1 SV=1	2.26747
P01611	1	Ig kappa chain V-I region Wes OS=Homo sapiens PE=1 SV=1	3.24931
P01766	1	Ig heavy chain V-III region BRO OS=Homo sapiens PE=1 SV=1	-1.0102
P01777	1	Ig heavy chain V-III region TEI OS=Homo sapiens PE=1 SV=1	-1.0102
P01700	1	Ig lambda chain V-I region HA OS=Homo sapiens PE=1 SV=1	2.08002
P04208	1	Ig lambda chain V-I region WAH OS=Homo sapiens PE=1 SV=1	2.08002
P80748	1	Ig lambda chain V-III region LOI OS=Homo sapiens PE=1 SV=1	1.2901
P04430	1	Ig kappa chain V-I region BAN OS=Homo sapiens PE=1 SV=1	2.81231
P06318	1	Ig lambda chain V-VI region WLT OS=Homo sapiens PE=1 SV=1	1.28939
P06319	1	Ig lambda chain V-VI region EB4 OS=Homo sapiens PE=2 SV=1	1.28939
P01824	1	Ig heavy chain V-II region WAH OS=Homo sapiens PE=1 SV=1	2.2642
P06331	1	Ig heavy chain V-II region ARH-77 OS=Homo sapiens PE=4 SV=1	3.32979
P01781	1	Ig heavy chain V-III region GAL OS=Homo sapiens PE=1 SV=1	9.41
P01613	1	Ig kappa chain V-I region Ni OS=Homo sapiens PE=1 SV=1	3.92083
P06311	1	Ig kappa chain V-III region IARC/BL41 OS=Homo sapiens PE=1 SV=1	1.87749
P01701	1	Ig lambda chain V-I region NEW OS=Homo sapiens PE=1 SV=1	2.01758
P01714	1	Ig lambda chain V-III region SH OS=Homo sapiens PE=1 SV=1	1.20087
P01602	1	Ig kappa chain V-I region HK102 (Fragment) OS=Homo sapiens GN=IGKV1-5 PE=4 SV=1	1.23168
*Swiss-Prot accession number
