# Supplementary material for: Proteomic profiling and functional characterization of early and late shoulder osteoarthritis
Source: Arthritis Res Ther. 2013 Nov 6;15(6):R180. doi: 10.1186/ar4369 (PMC3979061; doi:10.1186/ar4369)
Supplement: Additional file 5: Table S5 — This table displays the differentially expressed proteins in early-and late-stage osteoarthritis (OA) samples with fold changes ≥1.5 and ≤ -1.5. [file ar4369-S5.xlsx]

## Sheet: Sheet3
Table S5 (A)- Differentially expressed proteins in early OA samples with fold changes ≥ 1.5 and ≤ -1.5
i. Proteins from immunodepleted SF
Protein ID	Description	E set 1		E set 2		E set 3		E set 4		E set 5
		Unique Peptides	Fold changes	Unique Peptides	Fold changes	Unique Peptides	Fold changes	Unique Peptides	Fold changes	Unique Peptides	Fold changes
P16112	Aggrecan core protein OS=Homo sapiens GN=ACAN PE=1 SV=2	4	-6.39914	7	-7.34459	6	-4.1068	4	-9.99152	1	-6.77568
P01019	Angiotensinogen OS=Homo sapiens GN=AGT PE=1 SV=1	8	-1.47995	11	-1.52567	10	-1.47431	13	-1.31748	9	-1.92803
P04114	Apolipoprotein B-100 OS=Homo sapiens GN=APOB PE=1 SV=1	100	1.57771	118	2.16534	93	1.70683	127	3.23704	47	1.13388
P22792	Carboxypeptidase N subunit 2 OS=Homo sapiens GN=CPN2 PE=1 SV=2	1	1.42012	3	1.54405	2	1.53028	4	2.09128	3	1.57059
P49747	Cartilage oligomeric matrix protein OS=Homo sapiens GN=COMP PE=1 SV=2	13	-2.96337	15	-1.48997	17	-1.38622	12	-2.2796	9	-2.29409
P02746	Complement C1q subcomponent subunit B OS=Homo sapiens GN=C1QB PE=1 SV=2	3	1.31365	4	2.07986	5	2.28388	4	1.78421	4	1.9989
P02747	Complement C1q subcomponent subunit C OS=Homo sapiens GN=C1QC PE=1 SV=3	3	1.38119	3	1.7698	3	1.57571	4	2.03818	3	1.55172
P00736	Complement C1r subcomponent OS=Homo sapiens GN=C1R PE=1 SV=2	9	1.35567	10	1.54559	10	1.46527	11	2.35933	8	2.08651
P09871	Complement C1s subcomponent OS=Homo sapiens GN=C1S PE=1 SV=1	5	2.02397	7	1.943	6	1.41762	8	3.27659	4	1.4124
P00746	Complement factor D OS=Homo sapiens GN=CFD PE=1 SV=5	4	-4.10985	3	-1.61173	2	-2.02294	3	-1.74786	2	-2.2346
Q16610	Extracellular matrix protein 1 OS=Homo sapiens GN=ECM1 PE=1 SV=2	5	-2.5603	4	-1.8434	5	-1.03315	3	-1.96534	2	-1.65627
O75636	Ficolin-3 OS=Homo sapiens GN=FCN3 PE=1 SV=2	3	1.08199	4	2.36109	3	2.40412	2	2.13094	1	2.1906
P06396	Gelsolin OS=Homo sapiens GN=GSN PE=1 SV=1	19	-2.20305	23	-2.03203	23	-2.02563	19	-1.20036	15	-1.78154
P69905	Hemoglobin subunit alpha OS=Homo sapiens GN=HBA1 PE=1 SV=2	7	-4.04783	6	-16.6555	6	-6.36879	5	-11.6362	6	-9.35556
P68871	Hemoglobin subunit beta OS=Homo sapiens GN=HBB PE=1 SV=2	10	-4.87465	11	-21.9638	11	-5.67494	10	-16.2031	9	-47.2698
Q15063	Periostin OS=Homo sapiens GN=POSTN PE=1 SV=2	11	1.17426	5	-2.59157	5	-1.96575	6	-4.02415	2	-6.75301
P27169	Serum paraoxonase/arylesterase 1 OS=Homo sapiens GN=PON1 PE=1 SV=2	2	-1.92811	2	-2.1538	2	-1.26077	3	-3.27596	2	-5.03693
Q8WVS4	WD repeat-containing protein 60 OS=Homo sapiens GN=WDR60 PE=1 SV=2	1	-18.2924	1	-21.5703	1	-12.2339	1	-16.9506	1	-22.1117
ii. Proteins bound to High Capacity Multiple Affinity Removal Spin Cartridge
Protein ID	Description	Unique Peptides	Fold changes
P01877	Ig alpha-2 chain C region OS=Homo sapiens GN=IGHA2 PE=1 SV=3	3	6.60939
P01023	Alpha-2-macroglobulin OS=Homo sapiens GN=A2M PE=1 SV=3	29	4.79616
P80748	Ig lambda chain V-III region LOI OS=Homo sapiens PE=1 SV=1	1	3.71471
P01621	Ig kappa chain V-III region NG9 (Fragment) OS=Homo sapiens PE=1 SV=1	1	3.2144
P01700	Ig lambda chain V-I region HA OS=Homo sapiens PE=1 SV=1	1	3.16356
P04208	Ig lambda chain V-I region WAH OS=Homo sapiens PE=1 SV=1	1	3.16356
P01876	Ig alpha-1 chain C region OS=Homo sapiens GN=IGHA1 PE=1 SV=2	4	2.62467
P01834	Ig kappa chain C region OS=Homo sapiens GN=IGKC PE=1 SV=1	5	2.56082
P01625	Ig kappa chain V-IV region Len OS=Homo sapiens PE=1 SV=2	2	2.54647
P0CG05	Ig lambda-2 chain C regions OS=Homo sapiens GN=IGLC2 PE=1 SV=1	2	2.48077
P0CG06	Ig lambda-3 chain C regions OS=Homo sapiens GN=IGLC3 PE=1 SV=1	2	2.48077
P0CF74	Ig lambda-6 chain C region OS=Homo sapiens GN=IGLC6 PE=4 SV=1	2	2.48077
A0M8Q6	Ig lambda-7 chain C region OS=Homo sapiens GN=IGLC7 PE=1 SV=2	2	2.48077
P01766	Ig heavy chain V-III region BRO OS=Homo sapiens PE=1 SV=1	1	2.19491
P01777	Ig heavy chain V-III region TEI OS=Homo sapiens PE=1 SV=1	1	2.19491
P01871	Ig mu chain C region OS=Homo sapiens GN=IGHM PE=1 SV=3	3	2.18484
P04220	Ig mu heavy chain disease protein OS=Homo sapiens PE=1 SV=1	3	2.18484
P01824	Ig heavy chain V-II region WAH OS=Homo sapiens PE=1 SV=1	1	1.99124
P01781	Ig heavy chain V-III region GAL OS=Homo sapiens PE=1 SV=1	2	1.80832
P02787	Serotransferrin OS=Homo sapiens GN=TF PE=1 SV=3	7	-1.5019
P00738	Haptoglobin OS=Homo sapiens GN=HP PE=1 SV=1	1	-1.6692
P01861	Ig gamma-4 chain C region OS=Homo sapiens GN=IGHG4 PE=1 SV=1	5	-1.7436
P01009	Alpha-1-antitrypsin OS=Homo sapiens GN=SERPINA1 PE=1 SV=3	5	-3.4363
Table S5 (B)- Differentially expressed proteins in late OA samples with fold changes ≥ 1.5 and ≤ -1.5
i. Proteins from immunodepleted SF				L set 2		L set 3		L set 4
Protein ID	Description	L set 1	Fold changes	Unique Peptides	Fold changes	Unique Peptides	Fold changes	Unique Peptides	Fold changes
		Unique Peptides	-7.44261	4	-27.8263	6	-12.2068	7	-5.18883
P16112	Aggrecan core protein OS=Homo sapiens GN=ACAN PE=1 SV=2	6	-1.73992	6	1.46886	4	-5.3877	6	-1.39092
P02647	Apolipoprotein A-I OS=Homo sapiens GN=APOA1 PE=1 SV=1	6	-4.16101	9	-1.27902	10	-2.46128	10	-2.71182
P02649	Apolipoprotein E OS=Homo sapiens GN=APOE PE=1 SV=1	6	2.08996	4	1.65295	4	3.90498	5	2.20233
P02746	Complement C1q subcomponent subunit B OS=Homo sapiens GN=C1QB PE=1 SV=2	1	-1.07561	3	1.74608	3	1.90152	3	1.56812
P02747	Complement C1q subcomponent subunit C OS=Homo sapiens GN=C1QC PE=1 SV=3	4	-1.14883	8	1.57255	8	1.79516	8	1.47297
P00736	Complement C1r subcomponent OS=Homo sapiens GN=C1R PE=1 SV=2	8	-1.03257	3	1.50865	5	1.75299	6	1.51802
P09871	Complement C1s subcomponent OS=Homo sapiens GN=C1S PE=1 SV=1	3	1.65448	10	1.54639	7	-2.18933	10	1.46479
P02748	Complement component C9 OS=Homo sapiens GN=C9 PE=1 SV=2	13	-2.43453	1	-2.45573	1	-2.7204	1	-1.63721
Q9H7T0	Cation channel sperm-associated protein subunit beta OS=Homo sapiens GN=CATSPERB PE=1 SV=2	1	-1.18424	12	-2.48462	16	-3.19122	18	-1.99451
P49747	Cartilage oligomeric matrix protein OS=Homo sapiens GN=COMP PE=1 SV=2	17	-2.85857	1	-3.46213	1	-1.77335	2	-1.27541
Q96IY4	Carboxypeptidase B2 OS=Homo sapiens GN=CPB2 PE=1 SV=1	1	-1.57242	7	-1.92204	6	-1.41212	6	-2.45426
Q16610	Extracellular matrix protein 1 OS=Homo sapiens GN=ECM1 PE=1 SV=2	3	1.36962	5	1.703	7	4.56778	1	1.15058
O75636	Ficolin-3 OS=Homo sapiens GN=FCN3 PE=1 SV=2	2	-2.82715	23	-2.63084	20	-2.78116	20	-1.6012
P06396	Gelsolin OS=Homo sapiens GN=GSN PE=1 SV=1	21	-19.6785	8	-8.27191	7	-11.7532	6	-16.7741
P69905	Hemoglobin subunit alpha OS=Homo sapiens GN=HBA1 PE=1 SV=2	5	-25.441	11	-12.0989	12	-2.84183	12	-11.8765
P68871	Hemoglobin subunit beta OS=Homo sapiens GN=HBB PE=1 SV=2	11	2.48149	7	8.32717	2	3.50346	7	3.13673
P00738	Haptoglobin OS=Homo sapiens GN=HP PE=1 SV=1	3	-3.24049	2	-4.54693	3	-5.38269	3	-2.23561
P24592	Insulin-like growth factor-binding protein 6 OS=Homo sapiens GN=IGFBP6 PE=1 SV=1	2	-1.35949	8	-1.57991	14	1.49069	11	-9.57925
Q15063	Periostin OS=Homo sapiens GN=POSTN PE=1 SV=2	7	-3.05192	3	-2.06551	4	-4.45207	4	-1.49656
P05154	Plasma serine protease inhibitor OS=Homo sapiens GN=SERPINA5 PE=1 SV=2	3	-1.9064	21	-1.5824	25	-2.41738	19	-1.55501
P01008	Antithrombin-III OS=Homo sapiens GN=SERPINC1 PE=1 SV=1	25	-1.32589	8	-1.43751	8	-2.30237	10	-1.73127
P08697	Alpha-2-antiplasmin OS=Homo sapiens GN=SERPINF2 PE=1 SV=3	9	-1.30221	1	-1.85431	4	-3.26217	4	-1.81526
P35443	Thrombospondin-4 OS=Homo sapiens GN=THBS4 PE=1 SV=2	4	2.51561	6	2.10477	4	2.10742	1	-2.04549
P24821	Tenascin OS=Homo sapiens GN=TNC PE=1 SV=3	7	-3.42485	5	-5.4272	2	-2.29522	2	-1.63142
P13611	Versican core protein OS=Homo sapiens GN=VCAN PE=1 SV=3	2
ii. Proteins bound to High Capacity Multiple Affinity Removal Spin Cartridge			Fold changes
Protein ID	Description	Unique Peptides	48.5052
P02763	Alpha-1-acid glycoprotein 1 OS=Homo sapiens GN=ORM1 PE=1 SV=1	4	21.8837
P00738	Haptoglobin OS=Homo sapiens GN=HP PE=1 SV=1	4	9.41
P01781	Ig heavy chain V-III region GAL OS=Homo sapiens PE=1 SV=1	1	3.92083
P01613	Ig kappa chain V-I region Ni OS=Homo sapiens PE=1 SV=1	1	3.5671
P01877	Ig alpha-2 chain C region OS=Homo sapiens GN=IGHA2 PE=1 SV=3	2	3.32979
P06331	Ig heavy chain V-II region ARH-77 OS=Homo sapiens PE=4 SV=1	1	3.24931
P01611	Ig kappa chain V-I region Wes OS=Homo sapiens PE=1 SV=1	1	3.10766
P01606	Ig kappa chain V-I region OU OS=Homo sapiens PE=1 SV=1	1	3.0812
P04207	Ig kappa chain V-III region CLL OS=Homo sapiens PE=1 SV=2	2	3.06515
P01621	Ig kappa chain V-III region NG9 (Fragment) OS=Homo sapiens PE=1 SV=1	3	3.02572
P01597	Ig kappa chain V-I region DEE OS=Homo sapiens PE=1 SV=1	1	2.81231
P04430	Ig kappa chain V-I region BAN OS=Homo sapiens PE=1 SV=1	1	2.26747
P01596	Ig kappa chain V-I region CAR OS=Homo sapiens PE=1 SV=1	1	2.26747
P01598	Ig kappa chain V-I region EU OS=Homo sapiens PE=1 SV=1	1	2.2642
P01824	Ig heavy chain V-II region WAH OS=Homo sapiens PE=1 SV=1	1	2.08002
P01700	Ig lambda chain V-I region HA OS=Homo sapiens PE=1 SV=1	1	2.08002
P04208	Ig lambda chain V-I region WAH OS=Homo sapiens PE=1 SV=1	1	2.03945
P01876	Ig alpha-1 chain C region OS=Homo sapiens GN=IGHA1 PE=1 SV=2	2	2.01758
P01701	Ig lambda chain V-I region NEW OS=Homo sapiens PE=1 SV=1	1	1.96533
P0CG05	Ig lambda-2 chain C regions OS=Homo sapiens GN=IGLC2 PE=1 SV=1	3	1.96533
P0CG06	Ig lambda-3 chain C regions OS=Homo sapiens GN=IGLC3 PE=1 SV=1	3	1.87749
P06311	Ig kappa chain V-III region IARC/BL41 OS=Homo sapiens PE=1 SV=1	1	1.747
P02679	Fibrinogen gamma chain OS=Homo sapiens GN=FGG PE=1 SV=3	8	1.72661
P06310	Ig kappa chain V-II region RPMI 6410 OS=Homo sapiens PE=4 SV=1	2	1.6113
P01625	Ig kappa chain V-IV region Len OS=Homo sapiens PE=1 SV=2	2	1.58098
P01619	Ig kappa chain V-III region B6 OS=Homo sapiens PE=1 SV=1	2	1.54872
P02787	Serotransferrin OS=Homo sapiens GN=TF PE=1 SV=3	10	1.51579
P01620	Ig kappa chain V-III region SIE OS=Homo sapiens PE=1 SV=1	4	1.51579
P01623	Ig kappa chain V-III region WOL OS=Homo sapiens PE=1 SV=1	4	1.5153
P18135	Ig kappa chain V-III region HAH OS=Homo sapiens PE=2 SV=1	4	1.5153
P18136	Ig kappa chain V-III region HIC OS=Homo sapiens PE=2 SV=2	4	1.50898
P01622	Ig kappa chain V-III region Ti OS=Homo sapiens PE=1 SV=1	4	-2.09883
P02766	Transthyretin OS=Homo sapiens GN=TTR PE=1 SV=1	12	-2.28502
P01871	Ig mu chain C region OS=Homo sapiens GN=IGHM PE=1 SV=3	3	-11.7554
P01009	Alpha-1-antitrypsin OS=Homo sapiens GN=SERPINA1 PE=1 SV=3	10
